# Supplementary material for: Association between two-component systems gene mutation and Mycobacterium tuberculosis transmission revealed by whole genome sequencing
Source: BMC Genomics. 2023 Nov 28;24:718. doi: 10.1186/s12864-023-09788-2 (PMC10683263; doi:10.1186/s12864-023-09788-2)
Supplement: Supplementary file 2 — Supplementary Material 2: Additional file 2: Tables S4–S8 [file 12864_2023_9788_MOESM2_ESM.xlsx]

## Sheet:  Table S4
Important scores of each feature of the random forest model in cluster
Lineage1		Lineage2		Lineage3		Lineage4		Lineage2.2.1		Lineage2.2.2		Lineage4.1		Lineage4.2		Lineage4.3		Lineage4.4		Lineage4.8
Gene_Position	Importance score	Gene_Position	Importance score	Gene_Position	Importance score	Gene_Position	Importance score	Gene_Position	Importance score	Gene_Position	Importance score	Gene_Position	Importance score	Gene_Position	Importance score	Gene_Position	Importance score	Gene_Position	Importance score	Gene_Position	Importance score
Rv1266c_1415097	0.042091	Rv1221_1364706	0.05498	Rv1032c_1157010	0.066101	Rv3764c_4209859	0.038946	Rv1221_1364706	0.066224	Rv0982_1098417	0.276431	Rv1266c_1414528	0.05516	Rv0758_852577	0.136577	Rv0845_941601	0.020605	Rv1028c_1149433	0.114318	Rv3764c_4209859	0.193873
Rv0845_941743	0.031251	Rv1028c_1151304	0.03018	Rv1813c_2055746	0.058079	Rv1028c_1149433	0.024939	Rv1028c_1151304	0.030784	Rv1027c_1148482	0.037812	Rv2710_3023036	0.032574	Rv3220c_3596416	0.061999	Rv1032c_1156979	0.01673	Rv1033c_1158549	0.066141	Rv0014c_15886	0.013934
Rv1675c_1900603	0.018378	Rv0845_941722	0.026101	Rv2710_3022698	0.027643	Rv2247_2520761	0.022914	Rv0845_941722	0.024649	Rv1626_1828320	0.032601	Rv2984_3340328	0.027846	Rv1032c_1156962	0.053912	Rv3132c_3498684	0.016293	Rv1032c_1156511	0.048065	Rv1027c_1148758	0.011733
Rv3245c_3625783	0.016905	Rv0844c_940748	0.022487	Rv3849_4323831	0.026788	Rv1266c_1414767	0.019435	Rv0844c_940748	0.023726	Rv2027c_2274294	0.024926	Rv2247_2521699	0.02676	Rv3132c_3498364	0.031351	Rv1028c_1150585	0.015124	Rv1057_1179980	0.03673	Rv0014c_17108	0.011297
Rv0014c_15935	0.013252	Rv0982_1098417	0.016852	Rv0195_231127	0.020138	Rv0930_1037355	0.012789	Rv0079_88700	0.020334	Rv1743_1969405	0.023325	Rv1266c_1414040	0.016052	Rv0014c_16439	0.029092	Rv0758_853579	0.01262	Rv0758_853057	0.023311	Rv1028c_1150779	0.0109
Rv1675c_1900349	0.010955	Rv0079_88700	0.015347	Rv3132c_3497580	0.01983	Rv2710_3023036	0.012633	Rv0902c_1005093	0.012317	Rv0014c_16465	0.023168	Rv1368_1541356	0.013462	Rv1028c_1151004	0.023253	Rv0930_1037355	0.011772	Rv0758_853180	0.021948	Rv0014c_16807	0.010842
Rv0014c_16070	0.010782	Rv1027c_1148930	0.013546	Rv1743_1969545	0.012241	Rv1266c_1414528	0.011716	Rv1368_1541798	0.011751	Rv0758_852994	0.020811	Rv0600c_698144	0.013208	Rv3245c_3625501	0.019841	Rv1266c_1414609	0.011371	Rv0982_1098408	0.020284	Rv3132c_3498326	0.009206
Rv1690_1915717	0.008995	Rv0758_852953	0.01291	Rv0491_581170	0.012029	Rv2247_2521699	0.009504	Rv1027c_1148930	0.011269	Rv1266c_1414305	0.018685	Rv1266c_1414640	0.012254	Rv1032c_1156813	0.01926	Rv1266c_1414551	0.010808	Rv0981_1097206	0.017356	Rv1028c_1150146	0.008757
Rv3132c_3498418	0.008955	Rv1368_1541798	0.011923	Rv3133c_3499497	0.011341	Rv0758_852577	0.00725	Rv0758_852953	0.011247	Rv1743_1969938	0.017831	Rv2247_2521342	0.011946	Rv3132c_3499086	0.017141	Rv1009_1128298	0.010712	Rv1028c_1150585	0.015935	Rv0758_852582	0.00868
Rv0844c_940511	0.008698	Rv0902c_1005093	0.010304	Rv2710_3023168	0.01128	Rv2984_3340328	0.005244	Rv2247_2521309	0.009241	Rv0014c_16352	0.016615	Rv1028c_1150793	0.008585	Rv3849_4323821	0.014762	Rv1028c_1149510	0.010515	Rv3132c_3499187	0.015573	Rv0602c_699466	0.008589
Rv1028c_1150104	0.00855	Rv2247_2521342	0.009391	Rv1747_1974100	0.011002	Rv0601c_698968	0.005221	Rv1027c_1148482	0.008899	Rv2247_2520964	0.016179	Rv0758_852977	0.008491	Rv1221_1364841	0.014696	Rv1266c_1414619	0.010462	Rv0758_853153	0.014586	Rv3220c_3596506	0.008421
Rv1813c_2055888	0.0076	Rv1027c_1148482	0.008381	Rv3764c_4210732	0.010893	Rv1033c_1158549	0.004833	Rv0601c_698968	0.008646	Rv1747_1973911	0.014886	Rv1626_1828455	0.008297	Rv0600c_698292	0.014613	Rv3132c_3498640	0.010169	Rv1743_1969628	0.012834	Rv3132c_3499008	0.007987
Rv1266c_1414653	0.007413	Rv0930_1037012	0.007827	Rv1032c_1157496	0.010891	Rv1747_1973649	0.004515	Rv2247_2521342	0.008049	Rv0601c_698968	0.014771	Rv1028c_1150744	0.008206	Rv0981_1097412	0.014359	Rv3764c_4210164	0.01015	Rv1009_1128567	0.012568	Rv0903c_1005917	0.007865
Rv0014c_15647	0.007395	Rv3245c_3625065	0.007054	Rv1266c_1415114	0.010397	Rv2247_2521342	0.004286	Rv0930_1037012	0.00766	Rv0602c_699629	0.013533	Rv0601c_698968	0.008182	Rv0758_853361	0.014176	Rv1028c_1151395	0.008602	Rv1266c_1415029	0.011655	Rv1028c_1149463	0.00721
Rv3246c_3627311	0.007376	Rv0601c_698968	0.006898	Rv1747_1973740	0.010128	Rv1032c_1156511	0.004118	Rv1009_1128883	0.006785	Rv0845_942450	0.012856	Rv0758_852726	0.007424	Rv0930_1037893	0.013687	Rv3246c_3626927	0.008431	Rv0758_852975	0.0096	Rv3133c_3499910	0.007026
Rv0844c_941059	0.007197	Rv2247_2521309	0.00671	Rv1675c_1900401	0.009996	Rv1028c_1149551	0.004109	Rv2247_2521428	0.006664	Rv3245c_3626120	0.011984	Rv1747_1973649	0.007355	Rv1057_1179693	0.012753	Rv0014c_16652	0.008431	Rv1028c_1150041	0.009416	Rv0757_851825	0.006989
Rv1028c_1149557	0.007143	Rv1009_1128883	0.006704	Rv1057_1179581	0.009784	Rv1057_1179980	0.004087	Rv3132c_3498851	0.006168	Rv1368_1541172	0.011099	Rv1813c_2055762	0.007283	Rv3245c_3625078	0.011644	Rv2984_3340615	0.008418	Rv0602c_699262	0.009072	Rv0602c_699385	0.006882
Rv1747_1974239	0.006996	Rv2027c_2273888	0.005822	Rv0902c_1005629	0.009743	Rv0758_853579	0.004026	Rv3245c_3626562	0.005469	Rv1266c_1414077	0.010969	Rv1028c_1151647	0.007225	Rv0758_853360	0.010846	Rv0758_853469	0.007915	Rv0902c_1005056	0.00897	Rv0195_231277	0.006206
Rv0079_88364	0.00699	Rv3245c_3626562	0.005741	Rv3220c_3596775	0.009701	Rv1028c_1151473	0.003992	Rv3245c_3625065	0.005347	Rv0845_941473	0.010954	Rv3220c_3596533	0.00701	Rv3245c_3625721	0.010351	Rv1266c_1414919	0.007841	Rv3245c_3625531	0.008886	Rv0079_88472	0.006099
Rv1057_1179572	0.006925	Rv3132c_3498851	0.004731	Rv0758_852775	0.0096	Rv2247_2520833	0.003729	Rv0930_1037664	0.005319	Rv0490_580362	0.010479	Rv2984_3340300	0.006969	Rv0930_1037911	0.010325	Rv0758_852711	0.007694	Rv3220c_3597053	0.008472	Rv2247_2521342	0.00606
Rv0014c_16111	0.006714	Rv2247_2521428	0.004286	Rv1266c_1414201	0.009322	Rv1028c_1150585	0.003714	Rv3132c_3498198	0.005127	Rv1028c_1151095	0.010045	Rv1009_1128258	0.00692	Rv0601c_698787	0.010294	Rv0490_579452	0.00765	Rv1221_1364557	0.0081	Rv2984_3340504	0.006009
Rv1368_1541633	0.006689	Rv1028c_1149234	0.003805	Rv1747_1974089	0.008856	Rv0195_231114	0.003595	Rv1743_1970565	0.004962	Rv0981_1097238	0.009781	Rv0930_1037012	0.006511	Rv0600c_698184	0.010203	Rv1028c_1150143	0.006997	Rv1266c_1415549	0.008032	Rv2027c_2274235	0.006003
Rv1057_1179888	0.006435	Rv1743_1970117	0.003508	Rv3764c_4209810	0.007509	Rv3220c_3596416	0.003444	Rv2027c_2273888	0.004932	Rv0600c_698073	0.009477	Rv3245c_3626581	0.006116	Rv3764c_4210586	0.009995	Rv1743_1969181	0.006322	Rv1028c_1150819	0.007349	Rv1032c_1157568	0.005923
Rv3245c_3626158	0.006244	Rv3132c_3498198	0.003494	Rv0845_941610	0.00743	Rv0845_941601	0.003394	Rv1743_1969275	0.004686	Rv2984_3339998	0.008704	Rv1221_1364757	0.005951	Rv3132c_3498003	0.009678	Rv1027c_1148681	0.006311	Rv0845_941387	0.007151	Rv0758_853529	0.00586
Rv1028c_1151267	0.006217	Rv0014c_15665	0.0034	Rv3245c_3625065	0.007371	Rv1368_1541356	0.003231	Rv0014c_15665	0.004135	Rv1032c_1156573	0.008433	Rv0758_852575	0.005806	Rv0758_852958	0.00956	Rv1028c_1149551	0.005831	Rv0758_852784	0.006724	Rv3764c_4210899	0.005849
Rv0195_231268	0.006089	Rv1743_1969405	0.003275	Rv0014c_15917	0.00728	Rv3245c_3625065	0.003028	Rv3220c_3597249	0.003814	Rv0758_853014	0.008201	Rv2984_3340102	0.005801	Rv0014c_16440	0.009307	Rv1033c_1158377	0.005802	Rv1028c_1149551	0.006564	Rv1747_1973670	0.005835
Rv2027c_2272809	0.006055	Rv3764c_4210274	0.003143	Rv0982_1098984	0.00681	Rv1009_1128298	0.00298	Rv0602c_699386	0.00368	Rv0758_853066	0.0081	Rv0930_1037745	0.005797	Rv3245c_3626317	0.009267	Rv1032c_1157768	0.0058	Rv0195_231287	0.006474	Rv0014c_17224	0.00566
Rv3133c_3499278	0.005992	Rv3764c_4210838	0.003127	Rv1032c_1157761	0.006637	Rv1266c_1414040	0.00292	Rv1028c_1149234	0.003507	Rv1027c_1148515	0.008084	Rv0602c_699784	0.005785	Rv2984_3340560	0.00925	Rv1057_1179476	0.005714	Rv1266c_1415259	0.006327	Rv0601c_698797	0.005649
Rv3246c_3626758	0.005973	Rv0844c_940570	0.003117	Rv1675c_1900667	0.006572	Rv1032c_1156979	0.00284	Rv3133c_3499723	0.003452	Rv0845_942410	0.007955	Rv0758_853460	0.005682	Rv3765c_4211659	0.008555	Rv1266c_1414108	0.005707	Rv3764c_4210183	0.00632	Rv1009_1128297	0.005598
Rv0195_231021	0.00593	Rv1743_1969275	0.003098	Rv1033c_1158494	0.006342	Rv0930_1037012	0.002805	Rv2027c_2273635	0.003295	Rv0758_852975	0.007531	Rv0081_89674	0.005589	Rv2984_3341757	0.008077	Rv1747_1975222	0.0057	Rv1266c_1415347	0.006256	Rv3246c_3627272	0.005594
Rv3764c_4209633	0.005869	Rv0930_1037664	0.003043	Rv0758_852988	0.005891	Rv0014c_15886	0.002656	Rv3764c_4209841	0.00327	Rv0758_852552	0.007485	Rv1028c_1149551	0.005277	Rv0758_852711	0.007998	Rv0601c_698968	0.005661	Rv1747_1975213	0.006251	Rv3765c_4211713	0.005545
Rv2984_3340093	0.005868	Rv2027c_2273635	0.002998	Rv0758_852843	0.005647	Rv0981_1097206	0.002648	Rv1028c_1150585	0.002989	Rv0600c_697949	0.007417	Rv0490_579578	0.005209	Rv2710_3022887	0.007865	Rv2247_2521696	0.005651	Rv0902c_1004811	0.006113	Rv0601c_698587	0.005514
Rv3220c_3597307	0.005848	Rv1028c_1150369	0.002986	Rv1057_1179827	0.005623	Rv0758_853057	0.002635	Rv2984_3341602	0.002975	Rv0981_1096890	0.007396	Rv0903c_1006080	0.005188	Rv3132c_3497724	0.007281	Rv1266c_1414806	0.00564	Rv1028c_1149374	0.006103	Rv3220c_3597121	0.005514
Rv0845_941503	0.005817	Rv2984_3340293	0.002964	Rv0490_580041	0.00557	Rv0014c_17335	0.002592	Rv0930_1037911	0.002971	Rv1027c_1148459	0.007291	Rv0014c_17335	0.005187	Rv1626_1828626	0.007225	Rv0079_88261	0.005629	Rv0600c_698319	0.006008	Rv1032c_1156569	0.005466
Rv0490_579424	0.00578	Rv1747_1974325	0.002927	Rv1747_1975817	0.005563	Rv0758_852977	0.002554	Rv0758_853215	0.002837	Rv0600c_698158	0.006979	Rv1032c_1157458	0.005175	Rv0014c_16583	0.006969	Rv0902c_1005440	0.005627	Rv1747_1974659	0.00592	Rv3245c_3626119	0.005462
Rv0758_853747	0.005676	Rv3220c_3597249	0.002778	Rv0758_852546	0.005558	Rv0014c_16439	0.002533	Rv3765c_4211492	0.002823	Rv3132c_3498065	0.005875	Rv0758_853015	0.005134	Rv1266c_1414719	0.0068	Rv1221_1365152	0.005573	Rv1028c_1150345	0.005823	Rv1057_1179501	0.005433
Rv1743_1969532	0.00566	Rv0014c_15890	0.002732	Rv0758_853458	0.005492	Rv1032c_1156962	0.002512	Rv3764c_4210296	0.002809	Rv2027c_2273330	0.005824	Rv1626_1828659	0.005087	Rv1009_1128108	0.006765	Rv1690_1915671	0.005526	Rv0982_1097737	0.005682	Rv2984_3341404	0.005409
Rv2027c_2274359	0.005655	Rv0930_1037911	0.002664	Rv0758_853452	0.005454	Rv1626_1828455	0.002484	Rv1743_1969495	0.002805	Rv3849_4323814	0.005824	Rv1009_1128145	0.005061	Rv1690_1915605	0.006747	Rv0758_853378	0.005496	Rv1368_1541442	0.005652	Rv0902c_1004680	0.005394
Rv0758_853595	0.005556	Rv1057_1180563	0.00255	Rv1027c_1149046	0.005438	Rv0081_89674	0.002452	Rv0845_941475	0.002779	Rv0195_231397	0.005731	Rv0490_579456	0.00483	Rv0014c_16331	0.006744	Rv2984_3341404	0.005486	Rv0758_852736	0.005584	Rv0758_852537	0.005365
Rv3133c_3499640	0.005498	Rv2027c_2273930	0.00253	Rv1266c_1414942	0.005384	Rv1221_1364592	0.002441	Rv3764c_4210838	0.002773	Rv1057_1180025	0.005591	Rv0903c_1006538	0.00482	Rv1028c_1149608	0.006741	Rv2247_2521648	0.005467	Rv1747_1974321	0.005558	Rv3246c_3627126	0.00534
Rv3764c_4210626	0.00544	Rv0602c_699386	0.002529	Rv3245c_3626590	0.005368	Rv0014c_16055	0.002418	Rv0014c_16310	0.00276	Rv1813c_2055937	0.00531	Rv3132c_3498295	0.004819	Rv3245c_3626224	0.006719	Rv1221_1364754	0.005446	Rv2984_3341291	0.005551	Rv0845_942363	0.005312
Rv0903c_1006411	0.005409	Rv0602c_699274	0.002468	Rv3764c_4210117	0.005337	Rv0600c_698144	0.002386	Rv1743_1969837	0.002702	Rv2710_3022959	0.005309	Rv0601c_698685	0.004784	Rv0845_941311	0.006693	Rv3765c_4211332	0.005438	Rv3246c_3627170	0.005539	Rv1027c_1148952	0.005283
Rv1221_1364766	0.005403	Rv1028c_1151648	0.002462	Rv1813c_2055969	0.005326	Rv1028c_1150779	0.002375	Rv1009_1129079	0.002667	Rv3132c_3497566	0.004919	Rv0490_580081	0.004689	Rv1032c_1156733	0.006396	Rv1221_1364904	0.005431	Rv1032c_1156560	0.005521	Rv3132c_3498353	0.005279
Rv3764c_4209656	0.005382	Rv0195_231114	0.002412	Rv1027c_1149063	0.0053	Rv0758_852682	0.00236	Rv1028c_1149316	0.002659	Rv1747_1975731	0.004786	Rv1221_1364667	0.004664	Rv2710_3023106	0.006263	Rv1221_1364434	0.005415	Rv1057_1180281	0.005512	Rv0757_851676	0.005278
Rv3245c_3626314	0.005349	Rv0758_852468	0.002345	Rv0195_231114	0.00527	Rv3132c_3498640	0.002324	Rv3132c_3497859	0.00262	Rv3133c_3499661	0.004746	Rv3765c_4211448	0.004606	Rv2710_3022655	0.006248	Rv2027c_2273767	0.00532	Rv1033c_1158453	0.005503	Rv3132c_3498016	0.005271
Rv1266c_1414564	0.005339	Rv3245c_3625643	0.002335	Rv2027c_2273303	0.005244	Rv0758_853153	0.002285	Rv1743_1970117	0.002536	Rv1032c_1156963	0.0047	Rv0981_1097163	0.004509	Rv0758_853429	0.006201	Rv1032c_1157092	0.005315	Rv1747_1975741	0.005471	Rv3764c_4209765	0.005268
Rv1028c_1150283	0.005315	Rv0079_88852	0.002285	Rv1266c_1414045	0.005218	Rv0014c_16226	0.002197	Rv1057_1180563	0.002512	Rv0930_1037803	0.004629	Rv1027c_1149035	0.004507	Rv2710_3022730	0.006183	Rv1032c_1157368	0.005299	Rv1747_1975703	0.005339	Rv2027c_2273397	0.005251
Rv1690_1915796	0.005309	Rv1028c_1150585	0.002228	Rv1368_1541799	0.005172	Rv0079_88486	0.002154	Rv1028c_1151648	0.002454	Rv1813c_2056049	0.004574	Rv1813c_2056062	0.004502	Rv2984_3340930	0.006081	Rv1057_1180325	0.005262	Rv0014c_16025	0.005151	Rv3132c_3498439	0.005234
Rv0930_1037242	0.005247	Rv0844c_940538	0.002166	Rv0014c_15742	0.005106	Rv1266c_1414551	0.002063	Rv0982_1098287	0.002402	Rv1028c_1149503	0.004567	Rv0491_581167	0.004478	Rv0490_579396	0.006071	Rv0602c_699597	0.005242	Rv3132c_3497760	0.005114	Rv1028c_1150150	0.005169
Rv1032c_1157601	0.005236	Rv0982_1098523	0.002122	Rv1028c_1151400	0.005063	Rv3132c_3498326	0.002058	Rv0758_852468	0.002395	Rv0758_852822	0.004549	Rv3245c_3626305	0.004409	Rv0902c_1005116	0.00606	Rv1747_1975896	0.005215	Rv3132c_3497895	0.005089	Rv1028c_1149352	0.005155
Rv2984_3340345	0.005233	Rv3245c_3625504	0.002101	Rv0930_1037012	0.00495	Rv0195_231139	0.002058	Rv1368_1541442	0.002381	Rv3132c_3498511	0.004487	Rv3849_4323873	0.004327	Rv2247_2521228	0.006059	Rv0982_1098249	0.005215	Rv1747_1975314	0.005038	Rv1032c_1156581	0.005126
Rv2027c_2272859	0.005198	Rv1028c_1149815	0.002094	Rv0195_231446	0.004894	Rv3132c_3498684	0.002054	Rv3764c_4210321	0.002373	Rv1057_1179568	0.004456	Rv0195_231300	0.004234	Rv2027c_2273890	0.006047	Rv0758_853014	0.005209	Rv2710_3023255	0.004923	Rv1813c_2056079	0.005089
Rv1009_1128665	0.005068	Rv0981_1097442	0.002061	Rv3246c_3626789	0.004875	Rv3246c_3626927	0.002038	Rv0845_941845	0.002319	Rv1028c_1151173	0.004336	Rv0195_231114	0.004142	Rv1032c_1156432	0.005944	Rv0491_581156	0.005177	Rv0930_1037012	0.004853	Rv1266c_1415227	0.005021
Rv0490_580246	0.005044	Rv3132c_3497569	0.002053	Rv1675c_1900897	0.004715	Rv0758_853180	0.002033	Rv3245c_3625643	0.002293	Rv1743_1970586	0.004323	Rv3245c_3626025	0.004139	Rv1009_1128232	0.005881	Rv0757_851979	0.005162	Rv1032c_1157032	0.004776	Rv3132c_3498758	0.004991
Rv2247_2522084	0.005029	Rv1266c_1414021	0.002011	Rv0758_852728	0.004648	Rv0014c_16807	0.001995	Rv3764c_4210274	0.002278	Rv1032c_1157359	0.004258	Rv0845_942094	0.004088	Rv1266c_1414365	0.005793	Rv1675c_1900319	0.005157	Rv3245c_3625342	0.004742	Rv1266c_1415134	0.004956
Rv2027c_2273285	0.005007	Rv2984_3341602	0.002003	Rv2984_3340015	0.004504	Rv1027c_1148963	0.001988	Rv0079_88852	0.002257	Rv1057_1179791	0.004184	Rv0981_1097010	0.004086	Rv0758_853443	0.005715	Rv0014c_17115	0.005146	Rv3765c_4211083	0.004741	Rv1747_1975441	0.004903
Rv1690_1915712	0.004983	Rv0844c_940596	0.001983	Rv1266c_1415630	0.004477	Rv0758_853672	0.001985	Rv0981_1097220	0.002227	Rv1747_1974919	0.0039	Rv1743_1969613	0.004036	Rv2710_3023035	0.005693	Rv1747_1975874	0.005135	Rv1028c_1149314	0.004597	Rv0079_88354	0.004877
Rv1033c_1158406	0.004921	Rv1743_1969728	0.001981	Rv0930_1037643	0.004429	Rv1057_1180217	0.001977	Rv1747_1975267	0.002227	Rv1028c_1150776	0.003754	Rv0602c_699344	0.003873	Rv1009_1128627	0.005537	Rv0981_1097383	0.005125	Rv1033c_1158380	0.004579	Rv3765c_4211323	0.004869
Rv1028c_1151242	0.004848	Rv0601c_698737	0.001949	Rv0014c_16930	0.004365	Rv3245c_3626581	0.00197	Rv0195_230998	0.002208	Rv1368_1541798	0.003609	Rv0930_1037073	0.003848	Rv0758_852885	0.004649	Rv0845_942031	0.005125	Rv0081_89661	0.004579	Rv0758_852774	0.004867
Rv0758_852641	0.004848	Rv0490_580448	0.001908	Rv1028c_1149551	0.004344	Rv2984_3340102	0.001944	Rv1747_1973726	0.002207	Rv1266c_1414289	0.003535	Rv1027c_1149016	0.003845	Rv3246c_3627271	0.004582	Rv1266c_1415634	0.005111	Rv3132c_3498219	0.00449	Rv3245c_3625836	0.004859
Rv0602c_699693	0.004704	Rv1009_1129079	0.001895	Rv0758_853461	0.00434	Rv1009_1128567	0.001937	Rv3245c_3625328	0.002178	Rv3765c_4211244	0.003512	Rv3132c_3498229	0.003826	Rv1028c_1150449	0.004361	Rv1626_1828760	0.005092	Rv0758_852450	0.004386	Rv0758_852782	0.004853
Rv2027c_2274254	0.00469	Rv3764c_4209841	0.001866	Rv2247_2521834	0.004336	Rv1027c_1148475	0.001935	Rv2984_3340293	0.002171	Rv0930_1037865	0.003441	Rv1057_1179901	0.00381	Rv1743_1970413	0.004347	Rv0195_231366	0.005086	Rv3220c_3597474	0.004338	Rv3764c_4210825	0.004838
Rv1028c_1150250	0.004688	Rv1028c_1149316	0.001851	Rv1266c_1414719	0.004322	Rv1743_1969269	0.001924	Rv0601c_698737	0.002154	Rv1675c_1900608	0.003425	Rv0490_580006	0.0038	Rv2710_3022751	0.004252	Rv0902c_1004590	0.005063	Rv1266c_1414242	0.004295	Rv0081_89875	0.00483
Rv1626_1828407	0.004685	Rv3132c_3499116	0.001844	Rv0758_853666	0.004318	Rv3132c_3498346	0.001877	Rv1057_1179424	0.002145	Rv2247_2520810	0.003411	Rv3764c_4210509	0.00372	Rv0981_1097217	0.004183	Rv0982_1098027	0.005056	Rv2984_3341608	0.004188	Rv0902c_1004542	0.004776
Rv1675c_1900687	0.004677	Rv0758_852910	0.001834	Rv0758_853285	0.004318	Rv1028c_1149367	0.001873	Rv0845_942196	0.002133	Rv1266c_1414035	0.003345	Rv1027c_1148986	0.003707	Rv1743_1969133	0.004178	Rv0844c_940840	0.005035	Rv3245c_3625941	0.004184	Rv0902c_1005752	0.004587
Rv1033c_1158041	0.004676	Rv3764c_4210321	0.001827	Rv0758_852605	0.004271	Rv0758_853361	0.001868	Rv0081_89670	0.002129	Rv0845_941907	0.00332	Rv0081_89884	0.003702	Rv0014c_16667	0.00403	Rv1747_1974194	0.00501	Rv0079_88707	0.004081	Rv1368_1541171	0.00458
Rv1032c_1157410	0.004645	Rv2247_2520964	0.001823	Rv2247_2521342	0.004263	Rv1266c_1414609	0.001867	Rv0981_1097442	0.002071	Rv0195_231114	0.003254	Rv0982_1098599	0.00354	Rv0758_853224	0.003714	Rv3132c_3498427	0.004988	Rv0490_580054	0.003948	Rv1266c_1415105	0.004303
Rv2027c_2273547	0.004633	Rv1690_1915768	0.001821	Rv1368_1541746	0.004225	Rv3764c_4210274	0.001859	Rv1028c_1150369	0.002052	Rv0758_853057	0.003245	Rv0602c_699453	0.003527	Rv0195_231303	0.003609	Rv3132c_3498377	0.004979	Rv1032c_1157385	0.003815	Rv1027c_1148611	0.00425
Rv0844c_940966	0.004619	Rv1747_1973726	0.001801	Rv1028c_1150199	0.004151	Rv2984_3340300	0.001856	Rv0844c_940570	0.002043	Rv1028c_1149602	0.003236	Rv1028c_1150906	0.003516	Rv1743_1969743	0.003606	Rv3765c_4211206	0.004945	Rv0758_852942	0.003761	Rv0758_852543	0.004056
Rv3220c_3597204	0.004613	Rv0845_942196	0.001799	Rv0081_89749	0.004131	Rv3765c_4211659	0.001832	Rv1028c_1149956	0.002015	Rv0758_853379	0.003224	Rv0014c_16986	0.003515	Rv1033c_1157973	0.003581	Rv2027c_2273993	0.004943	Rv0844c_940682	0.003758	Rv2027c_2273725	0.004022
Rv3764c_4210795	0.004591	Rv3245c_3626120	0.001795	Rv1057_1179591	0.004074	Rv1266c_1414619	0.001823	Rv0602c_699658	0.002006	Rv3245c_3626451	0.003184	Rv0758_853672	0.003468	Rv2027c_2274469	0.003497	Rv0195_231139	0.004924	Rv0490_579540	0.003674	Rv0930_1037718	0.003981
Rv1813c_2055919	0.00459	Rv0602c_699610	0.001793	Rv0195_231352	0.004064	Rv2984_3340615	0.001805	Rv1266c_1414365	0.001967	Rv3245c_3626162	0.003155	Rv1027c_1148451	0.003465	Rv0602c_699501	0.003496	Rv0845_941316	0.004907	Rv1813c_2056068	0.00359	Rv0758_853288	0.003959
Rv1033c_1158079	0.004571	Rv1675c_1900264	0.001789	Rv0195_230995	0.003959	Rv0014c_16652	0.001777	Rv0757_852013	0.001961	Rv1057_1179900	0.002997	Rv1221_1364810	0.003421	Rv1028c_1149446	0.003477	Rv0490_580117	0.004882	Rv3132c_3497874	0.003486	Rv0758_853697	0.003957
Rv0602c_699362	0.004554	Rv1266c_1414365	0.001786	Rv1028c_1149770	0.003954	Rv0758_852468	0.001775	Rv1033c_1158252	0.001943	Rv0601c_698764	0.002957	Rv0195_231390	0.003385	Rv3132c_3498666	0.003473	Rv0601c_698921	0.004821	Rv0602c_699108	0.003455	Rv0982_1098925	0.003907
Rv1747_1974133	0.00452	Rv0903c_1006065	0.001774	Rv0844c_941093	0.003954	Rv1028c_1150971	0.001774	Rv1266c_1415026	0.001935	Rv0490_580361	0.002846	Rv0758_852816	0.003374	Rv1033c_1158467	0.003392	Rv3220c_3597113	0.004817	Rv1675c_1900738	0.003317	Rv1057_1180217	0.003898
Rv0014c_16378	0.004481	Rv1221_1364515	0.00176	Rv2247_2522039	0.00392	Rv0758_853469	0.001768	Rv0757_851844	0.00193	Rv1743_1970124	0.002627	Rv3246c_3627215	0.003365	Rv1028c_1150078	0.00339	Rv2984_3340980	0.004807	Rv0845_941436	0.003297	Rv0982_1098939	0.003805
Rv3764c_4210765	0.004467	Rv3765c_4211221	0.001742	Rv1028c_1150585	0.003899	Rv0758_853288	0.001689	Rv0014c_17322	0.001926	Rv3132c_3498681	0.002625	Rv1027c_1148475	0.00335	Rv2984_3340207	0.003385	Rv1028c_1150594	0.004777	Rv0902c_1005404	0.003174	Rv1032c_1156831	0.00378
Rv1675c_1900307	0.004465	Rv3764c_4209881	0.001712	Rv1368_1541150	0.003897	Rv1028c_1150793	0.001676	Rv0758_852946	0.001923	Rv1028c_1151396	0.002555	Rv2027c_2273873	0.003315	Rv0930_1037012	0.003374	Rv1743_1970384	0.004741	Rv1028c_1149431	0.003172	Rv2027c_2273400	0.003747
Rv0902c_1004547	0.004391	Rv2027c_2274003	0.001712	Rv0930_1037354	0.003868	Rv3220c_3596506	0.001662	Rv0982_1098523	0.001868	Rv2984_3339920	0.002496	Rv2027c_2273253	0.003293	Rv3764c_4209918	0.003324	Rv1057_1180504	0.004728	Rv1626_1828317	0.003159	Rv0602c_699202	0.003628
Rv3764c_4209757	0.004371	Rv1675c_1900781	0.001684	Rv0758_853089	0.003856	Rv1266c_1415029	0.00162	Rv0981_1097478	0.001787	Rv0600c_698105	0.002472	Rv3220c_3597305	0.003286	Rv1675c_1900257	0.003321	Rv3220c_3597232	0.004679	Rv1057_1180399	0.003146	Rv1743_1969728	0.003628
Rv3764c_4210964	0.004357	Rv0014c_16784	0.001676	Rv0014c_16797	0.003853	Rv0602c_699466	0.001615	Rv0014c_16119	0.001786	Rv2027c_2274102	0.002341	Rv3245c_3626555	0.003272	Rv0600c_698181	0.00328	Rv1032c_1156872	0.004561	Rv3849_4323702	0.003131	Rv1028c_1149802	0.003565
Rv1028c_1150591	0.00422	Rv1368_1541442	0.001673	Rv1813c_2055916	0.003852	Rv3132c_3498219	0.001607	Rv1032c_1157092	0.001774	Rv3764c_4209642	0.002291	Rv1032c_1157099	0.00326	Rv2027c_2273816	0.00325	Rv0758_853359	0.004481	Rv0758_852682	0.003095	Rv0081_89664	0.003543
Rv0079_88858	0.004196	Rv1028c_1149956	0.001664	Rv0844c_940680	0.003816	Rv2984_3341404	0.001604	Rv1009_1128400	0.001747	Rv0079_88947	0.002272	Rv0014c_16345	0.003259	Rv3132c_3497870	0.003148	Rv1028c_1150890	0.004473	Rv1028c_1149312	0.00295	Rv1743_1970500	0.003537
Rv1813c_2055964	0.00419	Rv2247_2520772	0.001664	Rv0195_231517	0.003801	Rv0758_852815	0.001577	Rv3245c_3625433	0.001731	Rv1747_1974262	0.002261	Rv0601c_698702	0.003197	Rv1368_1541145	0.003119	Rv1743_1970452	0.004459	Rv0195_231114	0.0029	Rv0195_231139	0.003536
Rv0982_1098141	0.004103	Rv0081_89670	0.001661	Rv1266c_1415550	0.003773	Rv0758_852711	0.001577	Rv0758_852910	0.001722	Rv0758_852450	0.002158	Rv0845_941460	0.00318	Rv2710_3023354	0.003079	Rv3132c_3498355	0.004437	Rv1266c_1415319	0.00278	Rv0014c_15831	0.003421
Rv1266c_1414095	0.004097	Rv0758_853159	0.00166	Rv0014c_17307	0.003739	Rv0982_1098408	0.001561	Rv0758_853200	0.001718	Rv1743_1970099	0.002139	Rv1027c_1148682	0.003138	Rv3764c_4210676	0.003077	Rv0844c_940917	0.004375	Rv1747_1975404	0.002746	Rv2247_2521973	0.003364
Rv1028c_1151163	0.004055	Rv1813c_2055937	0.001659	Rv0014c_15739	0.003735	Rv0195_231014	0.001546	Rv1747_1974043	0.001716	Rv3849_4323756	0.002137	Rv2247_2522158	0.003109	Rv0491_581079	0.002963	Rv0081_89604	0.004371	Rv1368_1541077	0.002742	Rv0844c_940531	0.003363
Rv0079_88574	0.004006	Rv0845_941475	0.001636	Rv1028c_1149460	0.003718	Rv0758_852582	0.001527	Rv0758_853020	0.001709	Rv1221_1365030	0.00197	Rv3245c_3625005	0.003106	Rv0845_942102	0.002927	Rv0014c_15879	0.004185	Rv2027c_2272864	0.002735	Rv0014c_15934	0.003303
Rv0490_580170	0.003981	Rv0902c_1005702	0.001618	Rv2984_3341722	0.003676	Rv1009_1128258	0.001526	Rv3765c_4211221	0.00166	Rv1743_1969430	0.001933	Rv3764c_4209965	0.003088	Rv3245c_3625403	0.002914	Rv2984_3339941	0.004183	Rv0758_853163	0.00272	Rv1057_1179466	0.003287
Rv0602c_699745	0.003963	Rv3764c_4210726	0.001598	Rv3246c_3627101	0.003618	Rv1747_1974659	0.0015	Rv0903c_1006065	0.001659	Rv3245c_3626338	0.001888	Rv0014c_17046	0.003003	Rv0845_941999	0.00285	Rv2710_3023205	0.004173	Rv0490_579924	0.002691	Rv1028c_1151044	0.003262
Rv1743_1969118	0.003892	Rv1266c_1414295	0.001584	Rv1033c_1158291	0.00361	Rv0903c_1006538	0.001488	Rv2247_2522044	0.001656	Rv0014c_16119	0.001852	Rv1221_1365148	0.002996	Rv1747_1975371	0.002835	Rv1813c_2055860	0.00416	Rv0600c_698043	0.002667	Rv3132c_3498418	0.003256
Rv3245c_3626467	0.00389	Rv1032c_1156754	0.00158	Rv0014c_16046	0.003603	Rv1813c_2055762	0.001448	Rv2984_3340998	0.001646	Rv2027c_2274125	0.001842	Rv2027c_2273219	0.002982	Rv0081_89613	0.002793	Rv1743_1969558	0.004157	Rv0757_851696	0.002617	Rv1033c_1158306	0.003219
Rv0982_1098523	0.003854	Rv2984_3340666	0.001573	Rv3765c_4211370	0.003502	Rv3132c_3499187	0.00144	Rv1266c_1414944	0.001645	Rv0902c_1004926	0.001809	Rv1028c_1151026	0.002947	Rv1368_1541769	0.002747	Rv0903c_1006133	0.004119	Rv1747_1973762	0.002609	Rv3132c_3498349	0.003167
Rv2027c_2273756	0.003682	Rv1009_1128466	0.001568	Rv1747_1975560	0.003405	Rv3765c_4211448	0.001437	Rv3220c_3596908	0.001626	Rv1028c_1150698	0.001769	Rv0600c_698303	0.002942	Rv0195_231517	0.002743	Rv2027c_2273158	0.004087	Rv0903c_1006146	0.002577	Rv0491_581444	0.003162
Rv1747_1974609	0.003644	Rv1032c_1157092	0.00156	Rv1027c_1148616	0.003236	Rv3245c_3625078	0.001436	Rv0602c_699274	0.001622	Rv1368_1541426	0.001668	Rv1266c_1415618	0.002931	Rv1747_1975254	0.002722	Rv1368_1541480	0.004081	Rv0758_852460	0.002517	Rv0014c_15976	0.003145
Rv0014c_17135	0.003575	Rv1747_1974731	0.001551	Rv0757_851701	0.003201	Rv3245c_3626305	0.001435	Rv0844c_940538	0.001616	Rv0903c_1006560	0.001631	Rv0601c_698985	0.002901	Rv1747_1974487	0.00265	Rv1033c_1158283	0.004049	Rv0845_942236	0.002495	Rv1057_1180510	0.003077
Rv2984_3340610	0.003519	Rv3764c_4210552	0.001541	Rv2247_2521504	0.003116	Rv0930_1037911	0.001433	Rv3764c_4210726	0.001614	Rv0600c_698102	0.001564	Rv0758_852887	0.002891	Rv1028c_1150932	0.002627	Rv3245c_3626177	0.00404	Rv1743_1969284	0.002469	Rv3245c_3626251	0.003067
Rv0601c_698826	0.003504	Rv1266c_1414259	0.001501	Rv1266c_1414628	0.003089	Rv1368_1541171	0.001429	Rv2027c_2273674	0.001614	Rv1266c_1414979	0.001546	Rv1057_1179853	0.002867	Rv3764c_4210960	0.002625	Rv3246c_3627296	0.004037	Rv1743_1970326	0.002441	Rv1032c_1157049	0.003059
Rv2027c_2273819	0.003454	Rv2247_2522044	0.001492	Rv0014c_17459	0.00301	Rv1028c_1150744	0.001426	Rv3245c_3626417	0.001608	Rv1032c_1156619	0.001526	Rv0982_1097564	0.002841	Rv3133c_3499486	0.002604	Rv0601c_698732	0.003987	Rv0079_88438	0.002425	Rv1626_1828737	0.003039
Rv2247_2521414	0.003259	Rv1221_1365034	0.001489	Rv1028c_1149307	0.002961	Rv3132c_3499086	0.001416	Rv0982_1098494	0.001607	Rv0490_580537	0.001497	Rv3246c_3627293	0.00281	Rv0195_231204	0.002517	Rv3132c_3498349	0.003977	Rv3765c_4211524	0.002389	Rv1675c_1900448	0.003026
Rv1032c_1156885	0.00312	Rv0758_853200	0.001478	Rv3132c_3498592	0.002812	Rv0600c_698096	0.001412	Rv0982_1097938	0.001606	Rv3220c_3597231	0.001477	Rv0758_853043	0.002772	Rv1266c_1414929	0.002277	Rv1028c_1151398	0.003974	Rv1009_1128944	0.002281	Rv1690_1915865	0.002997
Rv1675c_1900485	0.003119	Rv1368_1541553	0.001477	Rv1747_1975805	0.002809	Rv1033c_1158283	0.001405	Rv0844c_941056	0.001585	Rv0758_853447	0.001464	Rv1747_1973708	0.002757	Rv3849_4323647	0.002247	Rv2984_3340688	0.00395	Rv0982_1098873	0.002239	Rv1009_1129050	0.002983
Rv0014c_16874	0.003116	Rv3765c_4211153	0.001472	Rv2247_2521225	0.0028	Rv1813c_2055955	0.001388	Rv0758_852616	0.001578	Rv0758_852529	0.001397	Rv1266c_1415666	0.002755	Rv1033c_1158198	0.002198	Rv0902c_1005271	0.003919	Rv0600c_698133	0.002227	Rv0757_851882	0.002968
Rv1032c_1157593	0.003074	Rv0014c_16119	0.001471	Rv0982_1097894	0.002792	Rv0758_853396	0.001388	Rv2984_3340666	0.001577	Rv0014c_16190	0.001377	Rv0600c_698209	0.002737	Rv1033c_1158114	0.002139	Rv1221_1364427	0.003902	Rv1221_1364424	0.002222	Rv0490_580529	0.002964
Rv0982_1098755	0.00307	Rv3765c_4211492	0.00147	Rv3764c_4210285	0.002777	Rv1266c_1414640	0.001382	Rv0902c_1005702	0.001572	Rv0758_852474	0.001373	Rv3765c_4211112	0.002735	Rv0982_1098308	0.002063	Rv3132c_3497705	0.003834	Rv1057_1179857	0.002211	Rv0081_89806	0.002949
Rv0758_852927	0.003001	Rv0757_851982	0.001455	Rv0491_580888	0.002769	Rv1266c_1414719	0.001372	Rv1266c_1414333	0.001566	Rv1743_1969252	0.001295	Rv0844c_940491	0.002718	Rv1221_1364457	0.001985	Rv2984_3339986	0.003827	Rv1266c_1414194	0.002196	Rv1028c_1151082	0.002949
Rv0982_1098633	0.002987	Rv3132c_3497595	0.001444	Rv0079_88815	0.002752	Rv1743_1969614	0.001371	Rv0079_88638	0.001564	Rv3245c_3625213	0.00129	Rv1032c_1157791	0.002702	Rv0930_1037807	0.001876	Rv0902c_1005325	0.003783	Rv1027c_1148646	0.002195	Rv1028c_1150677	0.002929
Rv0491_581352	0.002979	Rv0758_852946	0.001437	Rv1028c_1151054	0.00275	Rv0600c_698338	0.001353	Rv0982_1097924	0.001561	Rv3220c_3596942	0.001269	Rv0600c_698208	0.002677	Rv0014c_16137	0.001835	Rv0491_581243	0.003751	Rv0014c_15639	0.002185	Rv0014c_16435	0.002911
Rv1009_1128756	0.002967	Rv1028c_1150911	0.001427	Rv1743_1969273	0.002746	Rv0758_852726	0.001331	Rv3132c_3499257	0.001559	Rv3764c_4209646	0.001243	Rv3245c_3625065	0.002635	Rv0014c_16987	0.001779	Rv1032c_1157659	0.003735	Rv0014c_15771	0.002165	Rv0902c_1005125	0.002897
Rv0490_580440	0.002962	Rv2027c_2273229	0.001423	Rv1033c_1158607	0.002712	Rv1057_1180072	0.001329	Rv0491_581244	0.001554	Rv0844c_940602	0.001207	Rv0845_941829	0.002629	Rv0600c_698223	0.001768	Rv2984_3340902	0.003648	Rv1027c_1148920	0.002154	Rv0982_1098761	0.00288
Rv0079_88764	0.002919	Rv1266c_1415295	0.001413	Rv0844c_940524	0.002689	Rv2027c_2273219	0.001306	Rv0982_1098456	0.001554	Rv0490_579509	0.001177	Rv0195_231010	0.002579	Rv0758_852471	0.001766	Rv1266c_1414119	0.003631	Rv0930_1037760	0.002143	Rv0902c_1004679	0.002854
Rv3764c_4209977	0.002909	Rv0758_852994	0.00141	Rv3764c_4210274	0.002624	Rv3245c_3625836	0.001303	Rv1747_1975950	0.001534	Rv0014c_15674	0.001175	Rv3764c_4209642	0.002574	Rv0845_942089	0.001731	Rv3245c_3626554	0.003559	Rv2984_3341364	0.002122	Rv1743_1969133	0.002838
Rv1675c_1900670	0.002892	Rv1743_1969837	0.001409	Rv1009_1128951	0.002608	Rv2984_3342013	0.001292	Rv3764c_4210180	0.001529	Rv0079_88887	0.001171	Rv0981_1097136	0.002572	Rv2984_3340001	0.001716	Rv0930_1037803	0.003544	Rv1028c_1149616	0.00204	Rv1028c_1151171	0.002838
Rv0982_1098142	0.002878	Rv0903c_1006262	0.001404	Rv1675c_1900443	0.002607	Rv0014c_16507	0.00129	Rv1009_1128466	0.001526	Rv0982_1098523	0.001142	Rv2984_3340942	0.002566	Rv1028c_1149154	0.001678	Rv0195_231521	0.003474	Rv0758_853671	0.002029	Rv0014c_16287	0.002831
Rv2710_3022763	0.002869	Rv0014c_16310	0.001403	Rv0757_852288	0.002584	Rv0490_579452	0.001283	Rv0982_1097899	0.001524	Rv0758_852682	0.001127	Rv1747_1975702	0.002557	Rv3764c_4210184	0.001606	Rv0014c_15890	0.003438	Rv0982_1097519	0.002014	Rv0845_941277	0.002814
Rv0844c_940486	0.002853	Rv1743_1970565	0.0014	Rv3245c_3626613	0.002566	Rv0014c_15647	0.001275	Rv1028c_1151054	0.001522	Rv0930_1037452	0.001029	Rv1028c_1151191	0.002555	Rv0081_89841	0.001492	Rv0014c_16549	0.003435	Rv0079_88797	0.002005	Rv1027c_1148773	0.002798
Rv1266c_1414629	0.002789	Rv0758_853215	0.001398	Rv2710_3023402	0.002536	Rv3765c_4211740	0.001273	Rv0490_579357	0.00151	Rv0757_852019	0.001013	Rv1266c_1414333	0.002545	Rv0195_231461	0.001486	Rv0014c_16055	0.003387	Rv1743_1969463	0.00199	Rv1266c_1415409	0.002788
Rv0757_851635	0.002775	Rv3245c_3626417	0.001396	Rv0491_581381	0.002505	Rv0490_579456	0.001268	Rv0982_1098807	0.001498	Rv3765c_4211386	0.001001	Rv1675c_1900466	0.002542	Rv0490_580094	0.001481	Rv1057_1180440	0.003303	Rv0930_1037911	0.00199	Rv1743_1969865	0.00276
Rv0601c_698922	0.002773	Rv1009_1128400	0.001396	Rv3246c_3627336	0.002479	Rv1028c_1151398	0.001266	Rv1221_1364515	0.001492	Rv0930_1037161	0.000938	Rv1626_1828443	0.002523	Rv3765c_4211260	0.001435	Rv1028c_1150844	0.003288	Rv0195_231269	0.001953	Rv0014c_15904	0.002757
Rv1690_1915830	0.00275	Rv1028c_1150660	0.00139	Rv0014c_16237	0.002476	Rv0195_231300	0.001263	Rv1743_1970042	0.001489	Rv0079_88749	0.000934	Rv3220c_3596105	0.002509	Rv1690_1915772	0.00135	Rv0014c_16313	0.003228	Rv1009_1128837	0.001911	Rv1033c_1158606	0.002756
Rv3849_4323669	0.002739	Rv3849_4323730	0.00139	Rv0982_1098523	0.002445	Rv0982_1098698	0.001237	Rv1221_1365034	0.001488	Rv0014c_16987	0.000904	Rv0490_579688	0.002508	Rv1057_1180103	0.001332	Rv1747_1974823	0.003192	Rv1009_1128353	0.001911	Rv1032c_1157349	0.002747
Rv1028c_1149872	0.002704	Rv0757_851844	0.001382	Rv0757_852225	0.002413	Rv3245c_3625501	0.001229	Rv3849_4323730	0.001486	Rv1032c_1157647	0.000874	Rv3245c_3625148	0.002496	Rv2710_3023423	0.001321	Rv1368_1541799	0.003126	Rv0195_231155	0.001889	Rv3765c_4211365	0.002725
Rv1033c_1158328	0.002697	Rv0981_1097238	0.001373	Rv0600c_698126	0.002385	Rv1028c_1149463	0.001209	Rv0490_580448	0.001471	Rv0845_941771	0.000866	Rv0758_852682	0.002495	Rv3764c_4210061	0.00127	Rv1368_1541214	0.003075	Rv0758_853267	0.001888	Rv2247_2521503	0.002722
Rv0758_853710	0.002674	Rv0845_941203	0.001366	Rv0758_853563	0.002376	Rv1028c_1150819	0.001209	Rv2710_3023385	0.00145	Rv3245c_3625065	0.000852	Rv1027c_1148844	0.00249	Rv3764c_4209870	0.001267	Rv1747_1974561	0.003063	Rv3220c_3597475	0.001864	Rv2710_3022823	0.002716
Rv1747_1973881	0.002665	Rv3764c_4210296	0.001358	Rv0014c_17378	0.002359	Rv3764c_4210164	0.001206	Rv2247_2521177	0.001446	Rv0757_851982	0.00084	Rv0758_852634	0.002448	Rv1028c_1150160	0.001262	Rv0014c_16900	0.003054	Rv1032c_1156488	0.001846	Rv0845_941813	0.002708
Rv0902c_1005212	0.002651	Rv1747_1974043	0.001358	Rv0079_88948	0.002333	Rv3764c_4210586	0.001206	Rv1690_1915872	0.001441	Rv2027c_2273095	0.000821	Rv0982_1098935	0.002432	Rv0014c_16358	0.001247	Rv2984_3339968	0.003005	Rv1266c_1415560	0.001746	Rv1032c_1157893	0.002692
Rv1266c_1414621	0.002588	Rv0982_1097899	0.001355	Rv1743_1969539	0.002313	Rv2984_3340871	0.001194	Rv2027c_2273229	0.00144	Rv1033c_1158595	0.000796	Rv2710_3023145	0.002431	Rv1368_1541383	0.001229	Rv3132c_3498714	0.00292	Rv1057_1180224	0.001721	Rv0982_1097733	0.002677
Rv1221_1364498	0.002449	Rv2027c_2273189	0.001342	Rv0014c_15736	0.002302	Rv0902c_1004590	0.001193	Rv1266c_1414295	0.001416	Rv1743_1969330	0.000787	Rv1028c_1149574	0.002405	Rv0490_579573	0.00121	Rv1747_1976152	0.002828	Rv0758_852727	0.001712	Rv1747_1974898	0.002674
Rv1743_1969370	0.002442	Rv0845_941845	0.00134	Rv1747_1976104	0.002297	Rv0490_580006	0.001192	Rv1690_1915768	0.001414	Rv0844c_940638	0.000771	Rv0758_853090	0.002405	Rv0758_853288	0.001026	Rv3132c_3497908	0.002803	Rv0601c_698631	0.001701	Rv2247_2521319	0.002653
Rv0602c_699123	0.002441	Rv3133c_3499723	0.00133	Rv1221_1364669	0.00228	Rv0081_89659	0.001192	Rv1675c_1900781	0.001412	Rv1028c_1151557	0.000759	Rv0758_853564	0.002402	Rv0014c_17300	0.001016	Rv0081_89892	0.002802	Rv0982_1098320	0.001695	Rv0195_231076	0.002638
Rv0981_1097195	0.00242	Rv3132c_3499257	0.001329	Rv0491_581400	0.002275	Rv0903c_1006080	0.001177	Rv1028c_1150660	0.001404	Rv2247_2521428	0.000746	Rv1027c_1149056	0.002399	Rv3133c_3499745	0.000841	Rv0758_853736	0.002789	Rv0014c_15662	0.001686	Rv2027c_2274206	0.002629
Rv3765c_4211312	0.00241	Rv2027c_2273620	0.001329	Rv1028c_1150490	0.002249	Rv1747_1973771	0.001176	Rv1266c_1414259	0.001388	Rv0079_88823	0.000709	Rv1266c_1414907	0.002398	Rv0081_89902	0.00032	Rv1368_1541515	0.002787	Rv3849_4323577	0.001674	Rv0014c_16045	0.002607
Rv1057_1180430	0.002402	Rv1032c_1156667	0.001329	Rv0014c_17458	0.002223	Rv0902c_1005325	0.00117	Rv3220c_3596382	0.001382	Rv0844c_941008	0.000697	Rv0902c_1005137	0.00236	Rv0014c_16479	0.000215	Rv2984_3340278	0.002743	Rv1266c_1415095	0.001674	Rv1027c_1149089	0.002599
Rv1266c_1414051	0.002363	Rv0981_1096912	0.001326	Rv1032c_1156541	0.002219	Rv1266c_1414248	0.001163	Rv2984_3341810	0.001378	Rv0930_1037012	0.000669	Rv1033c_1158109	0.002356	Rv0081_89759	0.000195	Rv1028c_1149967	0.002716	Rv2710_3023305	0.001671	Rv3764c_4210336	0.002597
Rv3764c_4210926	0.00235	Rv0981_1096953	0.001323	Rv0490_579666	0.002193	Rv1032c_1157768	0.00116	Rv2027c_2273930	0.001374	Rv0930_1037911	0.000621	Rv3764c_4210256	0.002351	Rv1028c_1150036	0.000109	Rv1221_1364802	0.002708	Rv0758_852722	0.001626	Rv1057_1179471	0.002582
Rv3132c_3498036	0.002332	Rv2984_3341810	0.001313	Rv1009_1128774	0.002168	Rv2710_3023205	0.001158	Rv0758_852980	0.001362	Rv3765c_4211595	0.000617	Rv0845_941610	0.002348	Rv0490_579957	0	Rv3764c_4210303	0.002699	Rv1032c_1157430	0.001606	Rv0981_1097233	0.002571
Rv3764c_4210538	0.002288	Rv1626_1828320	0.001311	Rv0845_942448	0.002146	Rv0845_941316	0.00115	Rv0845_941883	0.001361	Rv1027c_1148582	0.000595	Rv1743_1970021	0.002343	Rv0491_580950	0	Rv0903c_1006083	0.002691	Rv0902c_1005537	0.001604	Rv0014c_15629	0.00257
Rv1009_1128106	0.002253	Rv0982_1097938	0.001311	Rv1009_1128504	0.002138	Rv0758_853206	0.001145	Rv1368_1541212	0.001349	Rv2247_2521342	0.000503	Rv2027c_2273389	0.002338	Rv0490_579756	0	Rv0014c_16943	0.002653	Rv1266c_1415308	0.001589	Rv1009_1128139	0.002565
Rv1743_1970043	0.002245	Rv2027c_2273416	0.001289	Rv0014c_16222	0.002124	Rv2027c_2272886	0.001142	Rv2710_3022571	0.001335	Rv1266c_1414021	0.000383	Rv2984_3340561	0.00233	Rv1028c_1150152	0	Rv2027c_2273789	0.002652	Rv1032c_1157799	0.001585	Rv3220c_3596431	0.002565
Rv1028c_1149551	0.002233	Rv0014c_16352	0.001282	Rv0601c_698968	0.002119	Rv0845_942422	0.00114	Rv1009_1128801	0.001325	Rv3849_4323710	0.000376	Rv1747_1975353	0.002319	Rv3245c_3625065	0	Rv1266c_1414221	0.00264	Rv0930_1037733	0.001571	Rv0758_853412	0.002519
Rv1675c_1900933	0.002229	Rv1266c_1414333	0.00127	Rv3133c_3499568	0.002085	Rv0758_853265	0.001138	Rv3245c_3624954	0.001312	Rv1057_1179641	0.000357	Rv1368_1541057	0.002315	Rv0195_231370	0	Rv0014c_15694	0.002639	Rv0081_89782	0.001564	Rv1368_1541133	0.002516
Rv2027c_2273300	0.002213	Rv0981_1097478	0.001269	Rv1266c_1414021	0.002042	Rv0758_853090	0.001137	Rv1747_1974731	0.001305	Rv1028c_1150585	0.000315	Rv3132c_3497697	0.00231	Rv3764c_4209723	0	Rv3220c_3596128	0.002635	Rv1221_1365056	0.00156	Rv1028c_1151454	0.002503
Rv1032c_1156460	0.002205	Rv0930_1037224	0.001266	Rv2027c_2273701	0.002017	Rv2984_3341728	0.001136	Rv1221_1364829	0.00129	Rv1743_1970303	0.000254	Rv0757_851634	0.002281	Rv0195_231114	0	Rv1028c_1150252	0.002628	Rv1032c_1157835	0.001546	Rv3133c_3499481	0.002423
Rv0600c_698344	0.002198	Rv2027c_2272976	0.001261	Rv0845_942014	0.002015	Rv0844c_940840	0.001132	Rv3132c_3498394	0.001286	Rv0845_941845	0.000236	Rv0844c_940722	0.002275	Rv3132c_3498380	0	Rv1675c_1900487	0.002608	Rv1813c_2055933	0.001536	Rv0081_89659	0.002377
Rv0844c_940601	0.002193	Rv2027c_2274354	0.001259	Rv0982_1097602	0.001861	Rv1747_1975222	0.001129	Rv0601c_698671	0.001266	Rv3220c_3597249	0.000198	Rv1266c_1415740	0.002266	Rv0014c_17156	0	Rv3246c_3626873	0.002607	Rv0845_941328	0.00152	Rv3132c_3498408	0.002369
Rv0195_231424	0.002166	Rv0491_581244	0.001249	Rv0079_88773	0.001855	Rv3133c_3499831	0.001126	Rv1032c_1156754	0.001259	Rv1033c_1158422	0.000196	Rv1743_1970605	0.002262	Rv0014c_17132	0	Rv0079_88486	0.002594	Rv0757_851982	0.00147	Rv3132c_3498607	0.002366
Rv2027c_2273768	0.00214	Rv2710_3023385	0.001237	Rv1057_1180140	0.001852	Rv1221_1364754	0.001118	Rv1266c_1414280	0.001236	Rv0014c_15890	0.000165	Rv3764c_4209956	0.002233	Rv0014c_16703	0	Rv0757_851676	0.002586	Rv0195_231315	0.001446	Rv0758_853285	0.002311
Rv0982_1097829	0.002136	Rv3245c_3625328	0.001234	Rv0758_852976	0.001851	Rv0758_852634	0.001108	Rv0602c_699610	0.001233	Rv3765c_4211183	0	Rv2984_3341866	0.00222	Rv3764c_4210274	0	Rv0845_941190	0.002561	Rv2247_2521486	0.001442	Rv2027c_2274229	0.002308
Rv0490_580336	0.002103	Rv3132c_3498912	0.001233	Rv1028c_1150173	0.001842	Rv1057_1179476	0.001107	Rv3245c_3626263	0.001228	Rv3765c_4211236	0	Rv0079_88491	0.002209	Rv0014c_16180	0	Rv0758_852634	0.002548	Rv3245c_3624972	0.001436	Rv0845_941580	0.002299
Rv0981_1097073	0.002065	Rv0757_852135	0.001233	Rv0758_853377	0.001827	Rv2247_2521696	0.001104	Rv2027c_2274354	0.001227	Rv3764c_4209881	0	Rv1743_1969373	0.002205	Rv0079_88342	0	Rv0195_231335	0.002537	Rv3764c_4209720	0.001426	Rv0845_941587	0.002251
Rv0490_580525	0.002046	Rv1813c_2055745	0.001232	Rv1266c_1415547	0.001823	Rv0758_853141	0.001097	Rv1033c_1158525	0.001224	Rv0014c_16316	0	Rv3849_4323886	0.002198	Rv0757_852208	0	Rv0758_853162	0.00253	Rv1028c_1150421	0.001406	Rv3220c_3597455	0.002246
Rv1009_1128924	0.00201	Rv1747_1975267	0.001229	Rv1057_1180327	0.00177	Rv1221_1365152	0.001097	Rv1743_1969728	0.001216	Rv0602c_699539	0	Rv0758_853288	0.002178	Rv2984_3340741	0	Rv0014c_16237	0.002518	Rv0981_1097034	0.001396	Rv0758_853690	0.002232
Rv1675c_1900365	0.002007	Rv1690_1915547	0.001229	Rv1743_1970565	0.001751	Rv0981_1097037	0.001096	Rv1057_1180093	0.001214	Rv3765c_4211771	0	Rv0014c_17263	0.002173	Rv1028c_1151222	0	Rv0982_1098415	0.002498	Rv0982_1098973	0.001378	Rv2247_2520821	0.002207
Rv1626_1828311	0.001998	Rv0982_1097924	0.001227	Rv2984_3340350	0.001749	Rv0758_852627	0.001094	Rv3132c_3498420	0.001189	Rv3764c_4210406	0	Rv3220c_3596408	0.002172	Rv0845_941378	0	Rv3132c_3497723	0.002488	Rv2247_2521421	0.001376	Rv1266c_1415341	0.002186
Rv0844c_941001	0.001993	Rv1266c_1414944	0.001218	Rv1057_1180205	0.001701	Rv2984_3341308	0.001094	Rv0981_1097168	0.001189	Rv3764c_4210274	0	Rv1266c_1414656	0.00217	Rv1266c_1414341	0	Rv0014c_16691	0.002463	Rv2710_3023234	0.001371	Rv1675c_1900607	0.002162
Rv1032c_1157583	0.001989	Rv0758_853506	0.001203	Rv0982_1097834	0.001686	Rv0758_852828	0.001093	Rv0758_852625	0.001189	Rv0600c_698109	0	Rv1675c_1900735	0.002121	Rv1266c_1414021	0	Rv1368_1541381	0.002461	Rv0602c_699775	0.001352	Rv1028c_1150896	0.002125
Rv1028c_1151449	0.001986	Rv3764c_4209708	0.001199	Rv1009_1128256	0.001631	Rv3764c_4209623	0.001091	Rv1009_1129112	0.001188	Rv0079_88819	0	Rv1743_1970401	0.002113	Rv0845_942221	0	Rv0758_853452	0.002444	Rv0902c_1005589	0.00135	Rv0758_853190	0.002116
Rv2984_3340838	0.001981	Rv0845_941883	0.001197	Rv0758_852799	0.001628	Rv1747_1975874	0.001089	Rv1266c_1415260	0.001187	Rv0758_852438	0	Rv2027c_2273240	0.002106	Rv1057_1179914	0	Rv0491_581351	0.00242	Rv0758_852679	0.00132	Rv3764c_4210918	0.00211
Rv1221_1364507	0.001978	Rv1747_1975912	0.001196	Rv1626_1828563	0.001615	Rv0081_89767	0.001085	Rv0981_1097252	0.001178	Rv0758_852690	0	Rv0195_231004	0.002087	Rv1032c_1156847	0	Rv1747_1974348	0.002407	Rv1675c_1900570	0.001317	Rv2027c_2273894	0.002105
Rv1813c_2055938	0.001946	Rv1747_1973911	0.001187	Rv2984_3341907	0.001558	Rv0930_1037353	0.001083	Rv0902c_1004606	0.001177	Rv1747_1975052	0	Rv1057_1180224	0.002085	Rv1028c_1151200	0	Rv3246c_3627215	0.002398	Rv3764c_4209690	0.001268	Rv0014c_16067	0.002099
Rv0490_580540	0.001944	Rv1266c_1415200	0.001183	Rv0981_1096898	0.001518	Rv1743_1969932	0.001081	Rv1266c_1414786	0.001177	Rv0758_852910	0	Rv1032c_1157943	0.002075	Rv0600c_698397	0	Rv0758_853540	0.00239	Rv0014c_16982	0.001254	Rv1743_1969410	0.002066
Rv1221_1364662	0.001937	Rv1028c_1150651	0.001176	Rv1028c_1150608	0.001489	Rv0758_853460	0.001077	Rv0757_851910	0.001174	Rv1028c_1151468	0	Rv1028c_1149823	0.002046	Rv1009_1128806	0	Rv0982_1097801	0.002379	Rv0195_231037	0.001252	Rv1028c_1150089	0.002038
Rv0758_853763	0.001931	Rv3220c_3596382	0.001172	Rv1743_1969722	0.001468	Rv1743_1969181	0.001073	Rv0079_88765	0.001174	Rv1057_1180072	0	Rv1057_1179703	0.002041	Rv1027c_1148523	0	Rv0758_852698	0.002368	Rv1028c_1151485	0.00125	Rv3246c_3626919	0.002035
Rv0014c_16145	0.001917	Rv2984_3339892	0.001164	Rv1743_1969719	0.001444	Rv0758_853398	0.001069	Rv2027c_2273086	0.001156	Rv1057_1180134	0	Rv1033c_1158617	0.00203	Rv1027c_1148691	0	Rv1033c_1158422	0.002322	Rv1743_1969373	0.001218	Rv3764c_4209969	0.00203
Rv1028c_1149366	0.001915	Rv1033c_1158525	0.001162	Rv0930_1037259	0.001426	Rv0757_851979	0.001068	Rv1266c_1414163	0.001153	Rv1221_1364536	0	Rv1028c_1150364	0.002002	Rv1027c_1148881	0	Rv2027c_2273247	0.002266	Rv3765c_4211292	0.001164	Rv1033c_1158204	0.00202
Rv1027c_1148563	0.00188	Rv0758_852616	0.001161	Rv0982_1098577	0.001404	Rv3132c_3497788	0.001068	Rv2027c_2274416	0.001153	Rv1221_1364895	0	Rv0602c_699248	0.002002	Rv1028c_1150585	0	Rv3245c_3625147	0.002257	Rv0758_852799	0.001093	Rv1747_1973678	0.001986
Rv1675c_1900317	0.001832	Rv1266c_1414479	0.00116	Rv3132c_3498856	0.001337	Rv3220c_3596254	0.001067	Rv0758_853506	0.001147	Rv2027c_2274313	0	Rv3132c_3499078	0.00199	Rv1028c_1149551	0	Rv1266c_1415838	0.002229	Rv1009_1128301	0.001081	Rv0014c_16425	0.001984
Rv3849_4323568	0.001823	Rv1057_1179644	0.001159	Rv1747_1974926	0.001332	Rv1747_1975896	0.001067	Rv0079_88873	0.001141	Rv1266c_1414552	0	Rv1028c_1151062	0.001989	Rv1266c_1414450	0	Rv0930_1037632	0.002215	Rv1747_1975538	0.001073	Rv1028c_1150262	0.001917
Rv1057_1180428	0.001808	Rv2247_2522018	0.001155	Rv3764c_4209649	0.001326	Rv1743_1970452	0.001067	Rv2027c_2274503	0.001139	Rv1266c_1414721	0	Rv1266c_1414713	0.001983	Rv0758_853460	0	Rv1368_1541318	0.002183	Rv2247_2521342	0.001072	Rv1368_1541236	0.001905
Rv0758_853184	0.001794	Rv2710_3023393	0.001151	Rv1743_1970052	0.001318	Rv1675c_1900319	0.001062	Rv0845_942435	0.001138	Rv2027c_2274006	0	Rv1368_1541351	0.001973	Rv0758_853455	0	Rv2247_2521342	0.002171	Rv3245c_3625065	0.001041	Rv0757_852024	0.001874
Rv3765c_4211671	0.00178	Rv0930_1037765	0.001147	Rv1009_1128826	0.001315	Rv2247_2520884	0.00106	Rv2247_2520983	0.001135	Rv1743_1969404	0	Rv0600c_698338	0.001964	Rv0758_853452	0	Rv3132c_3498440	0.00216	Rv0845_941766	0.001031	Rv0757_851672	0.001859
Rv0757_851618	0.001777	Rv3764c_4209865	0.001141	Rv1028c_1149118	0.001312	Rv1743_1970384	0.00106	Rv3764c_4210552	0.001134	Rv2027c_2273380	0	Rv1747_1975796	0.001949	Rv1626_1828348	0	Rv1747_1976052	0.002153	Rv0602c_699636	0.001021	Rv0758_853541	0.001858
Rv0014c_16526	0.001774	Rv0014c_16403	0.00114	Rv3765c_4211268	0.001307	Rv2710_3023046	0.001056	Rv2027c_2273269	0.001134	Rv2027c_2273228	0	Rv0758_852878	0.00193	Rv1743_1969099	0	Rv1813c_2055960	0.002107	Rv0758_852835	0.001005	Rv1057_1179812	0.001853
Rv1009_1128561	0.001764	Rv1266c_1415026	0.001139	Rv1027c_1148586	0.001264	Rv0982_1097974	0.001056	Rv0601c_698595	0.001131	Rv1743_1970339	0	Rv1747_1974350	0.001908	Rv1743_1969455	0	Rv1009_1128441	0.0021	Rv2027c_2274332	0.001004	Rv1747_1974667	0.001852
Rv0845_941845	0.001763	Rv0490_579740	0.001133	Rv0982_1097717	0.00123	Rv1266c_1414108	0.001054	Rv0844c_940654	0.001123	Rv1743_1970681	0	Rv3764c_4209885	0.001904	Rv0758_852910	0	Rv1028c_1149299	0.002097	Rv3765c_4211571	0.000997	Rv1028c_1150235	0.001829
Rv2247_2521416	0.001742	Rv0982_1098456	0.00113	Rv2027c_2273813	0.001212	Rv3245c_3625738	0.001051	Rv3764c_4210233	0.001112	Rv1747_1975551	0	Rv1028c_1151182	0.001885	Rv1743_1970158	0	Rv0844c_940604	0.002066	Rv0982_1097799	0.000995	Rv0844c_941017	0.001797
Rv1032c_1156723	0.001734	Rv3245c_3624954	0.001125	Rv0014c_16643	0.001205	Rv3132c_3498349	0.00105	Rv1057_1180531	0.001111	Rv1747_1974364	0	Rv3849_4323613	0.001883	Rv0758_852830	0	Rv3132c_3498272	0.002065	Rv2710_3022883	0.000982	Rv0014c_16310	0.001797
Rv2247_2522027	0.001725	Rv2710_3022819	0.001114	Rv3764c_4210297	0.001188	Rv1032c_1157092	0.001049	Rv0981_1097264	0.00111	Rv2247_2521282	0	Rv0902c_1004513	0.001877	Rv0758_852748	0	Rv2247_2521474	0.002044	Rv0844c_940704	0.000958	Rv1266c_1414239	0.001796
Rv3245c_3625795	0.001716	Rv2984_3340301	0.001106	Rv1368_1541443	0.001184	Rv3132c_3498377	0.001039	Rv1747_1974325	0.001102	Rv2984_3340604	0	Rv3245c_3626226	0.001871	Rv1813c_2055855	0	Rv1221_1364565	0.002034	Rv0014c_16219	0.000949	Rv0982_1097882	0.001669
Rv0079_88450	0.001705	Rv1675c_1900663	0.001103	Rv3764c_4209921	0.001156	Rv1743_1969133	0.001037	Rv3764c_4210941	0.001093	Rv3246c_3627284	0	Rv1028c_1151639	0.00185	Rv2247_2521342	0	Rv3220c_3596735	0.00202	Rv1626_1828792	0.000909	Rv3764c_4210463	0.001627
Rv3132c_3497863	0.001693	Rv1743_1970651	0.001098	Rv0014c_16834	0.00113	Rv1747_1975243	0.001035	Rv0014c_16631	0.001083	Rv1028c_1151054	0	Rv1028c_1149151	0.001845	Rv0757_852119	0	Rv0490_579931	0.00202	Rv1266c_1414388	0.000905	Rv3764c_4210292	0.001625
Rv1028c_1150446	0.001685	Rv0758_852861	0.001095	Rv1743_1970545	0.001105	Rv1028c_1151347	0.001032	Rv0014c_15809	0.001082	Rv0758_853225	0	Rv1027c_1148762	0.001837	Rv2710_3022493	0	Rv1743_1970123	0.002012	Rv0758_853189	0.000904	Rv1743_1969306	0.001591
Rv0490_580008	0.001673	Rv1221_1364829	0.001095	Rv2710_3023129	0.001102	Rv2247_2521648	0.001032	Rv1266c_1415584	0.001073	Rv3245c_3625797	0	Rv1057_1179852	0.001832	Rv0602c_699250	0	Rv3220c_3596097	0.001978	Rv1027c_1148751	0.000888	Rv0981_1097387	0.001558
Rv1028c_1149145	0.001672	Rv1028c_1151074	0.001089	Rv2027c_2273719	0.001078	Rv1266c_1414806	0.001032	Rv3245c_3625462	0.00107	Rv0902c_1005834	0	Rv0845_942113	0.001825	Rv0601c_698968	0	Rv1009_1128276	0.001937	Rv0757_851681	0.000877	Rv1032c_1157835	0.001554
Rv1033c_1158179	0.001672	Rv0602c_699617	0.001088	Rv0014c_16727	0.001075	Rv0490_580296	0.00103	Rv3764c_4210975	0.001064	Rv0930_1037892	0	Rv1032c_1157533	0.001825	Rv0014c_16026	0	Rv1028c_1150971	0.001925	Rv1747_1974345	0.000876	Rv1743_1969607	0.001548
Rv1221_1364970	0.001671	Rv1690_1915579	0.001087	Rv1266c_1415090	0.001067	Rv2027c_2274301	0.001026	Rv1028c_1149244	0.001059	Rv0981_1097220	0	Rv1009_1129046	0.0018			Rv0014c_16734	0.001923	Rv1028c_1149892	0.000876	Rv2247_2520919	0.001546
Rv0758_853727	0.00167	Rv2027c_2273674	0.001086	Rv0982_1097799	0.001036	Rv1626_1828760	0.001025	Rv3849_4323744	0.001057	Rv0982_1097791	0	Rv1626_1828264	0.001783			Rv3220c_3596103	0.001919	Rv3765c_4211612	0.000847	Rv0491_581030	0.001528
Rv1747_1974428	0.001662	Rv2710_3022571	0.001079	Rv0602c_699306	0.001031	Rv1368_1541214	0.001025	Rv2247_2521455	0.001057	Rv0982_1098554	0	Rv0600c_698391	0.001781			Rv1626_1828691	0.00191	Rv3132c_3498640	0.000821	Rv0758_853231	0.001523
Rv0903c_1005904	0.001656	Rv1266c_1414118	0.001075	Rv3245c_3625941	0.001028	Rv1028c_1151395	0.001019	Rv1033c_1158722	0.001054	Rv1009_1128882	0	Rv0014c_17225	0.001775			Rv3764c_4210274	0.001889	Rv0982_1098971	0.00081	Rv1028c_1149987	0.001516
Rv0601c_698665	0.001646	Rv0981_1097220	0.001072	Rv0758_853044	0.001024	Rv2710_3022723	0.001016	Rv0490_579552	0.001053	Rv1009_1128968	0	Rv0758_852840	0.001772			Rv1813c_2055744	0.001858	Rv0758_852688	0.000805	Rv1266c_1415318	0.001491
Rv2247_2521013	0.00162	Rv1266c_1414429	0.00107	Rv0758_852628	0.000991	Rv0601c_698921	0.001014	Rv3220c_3596371	0.001051	Rv3132c_3499159	0	Rv0845_941244	0.001764			Rv0902c_1005698	0.001835	Rv2984_3341215	0.000782	Rv0758_853822	0.001486
Rv1027c_1148538	0.001617	Rv1009_1128198	0.001069	Rv0079_88256	0.00097	Rv3132c_3498229	0.001014	Rv0930_1037765	0.001049	Rv3132c_3497721	0	Rv0845_942377	0.001754			Rv3132c_3498337	0.001818	Rv1266c_1414880	0.000778	Rv1033c_1158536	0.001464
Rv0982_1098625	0.00161	Rv1009_1129112	0.001065	Rv2710_3023122	0.000965	Rv0014c_17108	0.001012	Rv1028c_1149229	0.001045	Rv1028c_1149185	0	Rv0758_853270	0.001701			Rv1747_1974658	0.001816	Rv0758_853383	0.000768	Rv1057_1179905	0.001459
Rv0601c_698968	0.0016	Rv1028c_1149229	0.001064	Rv1033c_1158437	0.000862	Rv1747_1974530	0.001009	Rv1690_1915579	0.001044	Rv2984_3341963	0	Rv1057_1180488	0.001701			Rv0758_853038	0.001807	Rv3764c_4210926	0.000741	Rv3220c_3597498	0.001454
Rv0490_579428	0.001598	Rv1747_1975919	0.001064	Rv0758_852695	0.000812	Rv2027c_2273627	0.001004	Rv3764c_4210513	0.001041	Rv1028c_1149551	0	Rv1027c_1148963	0.001699			Rv1626_1828586	0.001802	Rv0014c_17171	0.000704	Rv3132c_3498031	0.00145
Rv0490_579387	0.001598	Rv1028c_1150496	0.00106	Rv1221_1364512	0.000806	Rv1009_1128829	0.001003	Rv3765c_4211082	0.001025	Rv1028c_1150001	0	Rv1028c_1149678	0.001687			Rv0902c_1005518	0.001796	Rv1028c_1150576	0.000702	Rv3764c_4210142	0.001423
Rv3132c_3497907	0.001595	Rv1028c_1149147	0.001047	Rv1266c_1414883	0.0008	Rv3220c_3596757	0.000992	Rv2710_3023180	0.001016	Rv0981_1097442	0	Rv1266c_1414497	0.001684			Rv0014c_16244	0.001784	Rv1028c_1149560	0.000692	Rv0600c_698398	0.001399
Rv1032c_1157788	0.001591	Rv0844c_940602	0.001045	Rv1028c_1150966	0.000778	Rv0903c_1006414	0.000988	Rv3245c_3625412	0.001014			Rv0982_1098664	0.001682			Rv0490_579569	0.001688	Rv0930_1037736	0.000689	Rv0014c_16122	0.001389
Rv1747_1976014	0.001586	Rv3245c_3625412	0.001045	Rv1743_1969163	0.00073	Rv2984_3340980	0.000982	Rv1747_1975621	0.001012			Rv0982_1097711	0.001676			Rv1057_1180574	0.001684	Rv0491_581405	0.000671	Rv3764c_4210182	0.001376
Rv1009_1128814	0.001576	Rv1027c_1149097	0.001044	Rv2984_3340378	0.000725	Rv0758_852958	0.000978	Rv0930_1037851	0.00101			Rv1032c_1157286	0.001667			Rv0844c_940584	0.001641	Rv0845_942050	0.000651	Rv1747_1974472	0.001369
Rv0014c_16962	0.001523	Rv0757_852013	0.001044	Rv1266c_1415225	0.000685	Rv0757_851825	0.000973	Rv3246c_3626844	0.001005			Rv0844c_940822	0.001663			Rv1057_1180200	0.001561	Rv0758_852874	0.000649	Rv1028c_1150007	0.001352
Rv0845_942054	0.00148	Rv1747_1974050	0.001039	Rv0079_88295	0.000683	Rv1057_1180488	0.00097	Rv1743_1969473	0.001002			Rv3245c_3625581	0.001655			Rv0845_941752	0.001527	Rv0844c_940714	0.000638	Rv1028c_1150505	0.001343
Rv0982_1098884	0.001478	Rv1221_1364802	0.001035	Rv0014c_15620	0.000681	Rv0758_852878	0.000963	Rv1747_1975478	0.001001			Rv1266c_1414233	0.00165			Rv0014c_15755	0.001502	Rv1032c_1157863	0.000636	Rv1032c_1157329	0.001303
Rv0490_580085	0.001467	Rv1057_1179707	0.001035	Rv0602c_699331	0.000679	Rv1221_1364757	0.000961	Rv1027c_1149097	0.000999			Rv2247_2521080	0.001648			Rv0902c_1004729	0.001454	Rv3765c_4211352	0.000599	Rv1032c_1157356	0.0013
Rv1009_1128429	0.001459	Rv1747_1976050	0.001034	Rv3764c_4210091	0.000676	Rv3765c_4211206	0.000955	Rv0845_941232	0.000997			Rv1009_1128642	0.001642			Rv3132c_3497733	0.001414	Rv0079_88664	0.000591	Rv1743_1969347	0.001284
Rv0079_88222	0.001458	Rv0758_853020	0.001031	Rv1057_1180094	0.000672	Rv1747_1974012	0.000953	Rv1028c_1151627	0.000997			Rv2984_3342013	0.001636			Rv3764c_4209705	0.001402	Rv1028c_1150775	0.000585	Rv1743_1970394	0.001282
Rv0757_851946	0.001447	Rv1221_1364878	0.001029	Rv0490_580365	0.000666	Rv1266c_1414919	0.000953	Rv0903c_1005974	0.000995			Rv0903c_1006166	0.001625			Rv0758_853797	0.001375	Rv1743_1970623	0.000584	Rv1747_1973715	0.001265
Rv0930_1037331	0.001442	Rv0903c_1005974	0.001026	Rv1028c_1149756	0.00066	Rv1057_1179812	0.000951	Rv2984_3340301	0.000993			Rv1368_1541037	0.001579			Rv0903c_1005859	0.001374	Rv1368_1541584	0.000579	Rv0602c_699702	0.001246
Rv0014c_16561	0.001437	Rv1747_1973645	0.001024	Rv1027c_1148538	0.000658	Rv1027c_1148762	0.000951	Rv0014c_16994	0.000991			Rv0081_89791	0.001568			Rv0014c_16599	0.001361	Rv0602c_699195	0.000576	Rv0930_1037252	0.001237
Rv0490_580240	0.001435	Rv0930_1037886	0.001022	Rv0014c_16273	0.000655	Rv2984_3341378	0.000949	Rv3132c_3499116	0.00099			Rv0982_1098772	0.001565			Rv1057_1180220	0.001345	Rv1057_1179737	0.000557	Rv0930_1037219	0.001235
Rv1009_1128687	0.001434	Rv0195_230952	0.001021	Rv0982_1097589	0.000655	Rv0844c_941061	0.000948	Rv0902c_1005101	0.000988			Rv1009_1128552	0.001563			Rv0490_580576	0.001285	Rv0758_853126	0.000548	Rv1266c_1415184	0.001232
Rv1690_1915789	0.001433	Rv0490_580042	0.00102	Rv0014c_15795	0.00065	Rv0758_853697	0.000947	Rv1266c_1414021	0.000988			Rv3220c_3597264	0.001563			Rv0758_852930	0.001285	Rv1368_1541130	0.000526	Rv0982_1098485	0.00123
Rv2247_2520833	0.001425	Rv1028c_1150270	0.001014	Rv0902c_1004508	0.00065	Rv1028c_1151044	0.000945	Rv1743_1970651	0.000987			Rv0758_853361	0.001552			Rv0602c_699610	0.001277	Rv0758_852742	0.000522	Rv2984_3340702	0.001212
Rv1747_1974543	0.001417	Rv1028c_1151054	0.001013	Rv3133c_3499642	0.000644	Rv0758_853379	0.00094	Rv1266c_1414429	0.000986			Rv1027c_1148907	0.00155			Rv1028c_1149997	0.001272	Rv0601c_698968	0.000511	Rv1028c_1149840	0.001191
Rv1813c_2055971	0.0014	Rv0195_230998	0.00101	Rv3764c_4210213	0.000641	Rv1009_1129086	0.000936	Rv0757_851751	0.000984			Rv0014c_16526	0.001531			Rv0014c_17027	0.001268	Rv1028c_1151462	0.0005	Rv0079_88401	0.001187
Rv2710_3023033	0.001399	Rv0982_1098824	0.001002	Rv0602c_699243	0.000638	Rv1221_1364667	0.000935	Rv1266c_1415200	0.000978			Rv2984_3340957	0.001523			Rv2027c_2273259	0.001267	Rv1266c_1414504	0.000499	Rv3220c_3596428	0.001162
Rv1675c_1900598	0.00139	Rv2984_3340213	0.000996	Rv1028c_1149810	0.000638	Rv1027c_1149046	0.000934	Rv3132c_3497595	0.000976			Rv0902c_1004948	0.001494			Rv0491_580976	0.001264	Rv0757_851870	0.000459	Rv2984_3341736	0.001145
Rv0079_88446	0.00139	Rv1747_1975478	0.000995	Rv0844c_941032	0.000633	Rv0930_1037745	0.000929	Rv0079_88919	0.000976			Rv1032c_1156447	0.001488			Rv3133c_3499337	0.001262	Rv0902c_1004765	0.000446	Rv3245c_3625320	0.001092
Rv2710_3022811	0.001347	Rv1028c_1149123	0.000993	Rv3849_4323876	0.000627	Rv3220c_3597053	0.000929	Rv1266c_1414826	0.000974			Rv1747_1976160	0.001466			Rv1747_1973771	0.001235	Rv1057_1179766	0.000434	Rv3220c_3596282	0.001082
Rv1747_1974523	0.001322	Rv2247_2520983	0.000988	Rv1028c_1150559	0.000627	Rv3220c_3597248	0.000928	Rv1813c_2055761	0.000972			Rv0903c_1006203	0.001466			Rv1266c_1414200	0.001228	Rv1221_1364658	0.00042	Rv0982_1097530	0.001081
Rv3220c_3596066	0.001307	Rv0844c_940534	0.000987	Rv0014c_16498	0.000624	Rv0014c_16379	0.000926	Rv3245c_3625589	0.000969			Rv3765c_4211237	0.001463			Rv1368_1541646	0.001224	Rv0845_942161	0.000401	Rv1033c_1158722	0.00108
Rv1032c_1156731	0.001266	Rv0845_942111	0.000984	Rv0014c_17342	0.00062	Rv0758_852774	0.000923	Rv2247_2521096	0.000964			Rv2710_3023392	0.001443			Rv1009_1128525	0.0012	Rv0602c_699713	0.000382	Rv0081_89637	0.001064
Rv3849_4323608	0.00126	Rv2027c_2273012	0.000976	Rv2247_2520747	0.00062	Rv1368_1541480	0.000919	Rv0758_852861	0.000963			Rv3245c_3625590	0.00144			Rv0014c_16805	0.001178	Rv0601c_698921	0.000379	Rv3764c_4210469	0.001057
Rv1009_1128894	0.001252	Rv0981_1097020	0.000975	Rv1009_1128131	0.000614	Rv1747_1975213	0.000917	Rv1743_1969611	0.000962			Rv3132c_3498148	0.001432			Rv1221_1364789	0.001172	Rv2710_3023146	0.000365	Rv1747_1974042	0.001046
Rv2710_3023216	0.001225	Rv2984_3340273	0.000974	Rv3132c_3498681	0.000614	Rv1266c_1415347	0.000913	Rv0844c_940596	0.000961			Rv2710_3022698	0.001426			Rv2027c_2273748	0.001164	Rv0982_1098689	0.000331	Rv0845_941947	0.001039
Rv0014c_16868	0.001221	Rv3246c_3626844	0.000968	Rv1032c_1157588	0.00059	Rv1009_1128401	0.000913	Rv0982_1097688	0.000958			Rv2247_2520799	0.001424			Rv1266c_1415009	0.001136	Rv0079_88392	0.000313	Rv0600c_698224	0.001032
Rv0490_579739	0.001178	Rv0982_1097688	0.000968	Rv0014c_17279	0.000588	Rv3245c_3625390	0.000906	Rv1747_1975919	0.000957			Rv3246c_3626963	0.001409			Rv3132c_3498127	0.001101	Rv0902c_1004705	0.000308	Rv1743_1969111	0.001016
Rv0014c_15900	0.001136	Rv0758_852625	0.000967	Rv1032c_1157592	0.000587	Rv0490_579516	0.000906	Rv1747_1975762	0.000957			Rv1057_1179867	0.001406			Rv1747_1975807	0.001077	Rv3132c_3497921	0.000301	Rv1009_1129086	0.001011
Rv1057_1180255	0.001101	Rv0758_853225	0.000967	Rv0758_853282	0.000585	Rv0902c_1004729	0.000905	Rv0079_88362	0.000953			Rv1032c_1157105	0.001403			Rv2984_3340332	0.001072	Rv1813c_2055950	0.00026	Rv0195_231442	0.00101
Rv0757_851797	0.001088	Rv1747_1975621	0.000964	Rv0758_853095	0.000584	Rv1032c_1156872	0.000905	Rv1266c_1414118	0.00095			Rv0601c_698660	0.0014			Rv1747_1974093	0.00107	Rv0758_853666	0.000257	Rv0902c_1005170	0.000993
Rv0014c_17147	0.001078	Rv3132c_3498420	0.000963	Rv0982_1097899	0.000579	Rv3764c_4209765	0.000896	Rv0758_852687	0.000948			Rv1028c_1149489	0.001397			Rv0195_231011	0.001058	Rv3764c_4210274	0.000236	Rv1368_1541278	0.000973
Rv1009_1128154	0.001043	Rv0014c_16957	0.000961	Rv1813c_2055803	0.000578	Rv3132c_3498797	0.000896	Rv0602c_699663	0.000946			Rv0079_88404	0.001391			Rv1028c_1149924	0.00104	Rv2027c_2272842	0.000235	Rv3132c_3497583	0.000955
Rv0490_580228	0.001021	Rv1032c_1157729	0.000957	Rv1747_1976107	0.000571	Rv0758_852668	0.000896	Rv3132c_3497569	0.000942			Rv1028c_1151052	0.001373			Rv0902c_1005178	0.001017	Rv3245c_3625561	0.000209	Rv0014c_16850	0.000954
Rv1743_1970091	0.001013	Rv1033c_1158482	0.000955	Rv1266c_1414341	0.000562	Rv0982_1097799	0.000895	Rv1266c_1413995	0.000941			Rv0014c_16170	0.001371			Rv0930_1037089	0.001008	Rv0758_852910	0.000129	Rv1743_1970560	0.000943
Rv1221_1364548	0.001008	Rv0195_231413	0.000955	Rv0602c_699543	0.00056	Rv1747_1974321	0.000892	Rv1032c_1156449	0.00094			Rv1027c_1148916	0.001339			Rv1747_1975964	0.000994	Rv1675c_1900973	8.1e-05	Rv1266c_1414341	0.000942
Rv1747_1974716	0.000996	Rv3764c_4210975	0.000952	Rv0491_581147	0.000559	Rv0981_1097282	0.000892	Rv1009_1128198	0.000935			Rv1813c_2056076	0.001338			Rv2984_3340386	0.00098	Rv1747_1974124	6.9e-05	Rv1266c_1414737	0.000936
Rv0014c_16257	0.000989	Rv0845_942435	0.00095	Rv1266c_1414168	0.000559	Rv0602c_699597	0.000892	Rv1690_1915540	0.000934			Rv1028c_1150003	0.001338			Rv0758_852577	0.000968	Rv0490_579389	0	Rv2984_3340871	0.000919
Rv0758_852503	0.00097	Rv0757_851751	0.000947	Rv1690_1915658	0.000558	Rv3220c_3597421	0.000889	Rv0758_853114	0.000933			Rv3245c_3626144	0.001335			Rv1368_1541232	0.000965	Rv0195_231123	0	Rv0844c_940762	0.000868
Rv1690_1915670	0.000962	Rv0982_1098098	0.000942	Rv1028c_1149579	0.000558	Rv2247_2520976	0.000889	Rv1743_1970645	0.000933			Rv1028c_1149932	0.001305			Rv2027c_2273099	0.000956	Rv1743_1970173	0	Rv3245c_3625941	0.000792
Rv1028c_1150521	0.000961	Rv1033c_1158252	0.000941	Rv2027c_2274499	0.000552	Rv1028c_1149374	0.000889	Rv0014c_16784	0.000921			Rv1027c_1148829	0.001295			Rv1266c_1415509	0.000953	Rv1743_1970440	0	Rv0014c_16100	0.000774
Rv1032c_1156606	0.000961	Rv1743_1970645	0.000939	Rv0758_852783	0.000552	Rv1690_1915779	0.000889	Rv1028c_1150651	0.000919			Rv0845_941932	0.00128			Rv0845_941271	0.000947	Rv1743_1970638	0	Rv2710_3022826	0.000761
Rv1368_1541474	0.00095	Rv0757_852127	0.000935	Rv1266c_1414610	0.00055	Rv1032c_1157312	0.000889	Rv0490_580214	0.000917			Rv0844c_940730	0.001279			Rv1747_1974108	0.000946	Rv0490_579717	0	Rv0014c_17378	0.000703
Rv1675c_1900740	0.000939	Rv0601c_698595	0.000933	Rv1266c_1414139	0.000541	Rv2984_3339941	0.000886	Rv0982_1098824	0.000914			Rv1813c_2056060	0.001273			Rv0982_1098089	0.000937	Rv1033c_1158426	0	Rv1032c_1157814	0.000688
Rv0758_852878	0.000936	Rv1743_1969611	0.000932	Rv0982_1098952	0.00054	Rv0602c_699784	0.000885	Rv2027c_2273108	0.000914			Rv3764c_4209964	0.001268			Rv2027c_2274281	0.000927	Rv0490_579762	0	Rv1266c_1414670	0.000672
Rv0014c_15768	0.000933	Rv0758_853114	0.000931	Rv1813c_2055950	0.000538	Rv1027c_1148758	0.000883	Rv2247_2521576	0.000912			Rv1743_1969937	0.001258			Rv2247_2521442	0.000917	Rv3764c_4210067	0	Rv3132c_3499132	0.000664
Rv2984_3340201	0.000924	Rv3245c_3626434	0.000931	Rv1221_1364937	0.000537	Rv1743_1969628	0.000883	Rv0014c_16047	0.000912			Rv2247_2522097	0.001254			Rv0930_1037427	0.000913	Rv3764c_4209815	0	Rv0600c_698292	0.000646
Rv1009_1128254	0.000908	Rv1028c_1149490	0.000929	Rv0758_853684	0.000532	Rv2027c_2273816	0.000882	Rv0845_942111	0.000899			Rv1028c_1150428	0.001251			Rv2247_2520778	0.000909	Rv0490_580156	0	Rv3220c_3597103	0.000594
Rv1028c_1150115	0.000877	Rv3849_4323886	0.000924	Rv0195_231181	0.000527	Rv1032c_1156813	0.000881	Rv1028c_1151571	0.000896			Rv0600c_698408	0.001251			Rv0758_852438	0.000897	Rv1028c_1151640	0	Rv0601c_698750	0.000572
Rv0602c_699329	0.000865	Rv0079_88311	0.000923	Rv0930_1037846	0.000526	Rv0758_853015	0.000879	Rv2027c_2273012	0.000896			Rv1028c_1150585	0.001224			Rv1266c_1414884	0.000893	Rv1028c_1151597	0	Rv1009_1128468	0.000572
Rv0014c_15898	0.000861	Rv0758_853546	0.000917	Rv2027c_2272808	0.000519	Rv1028c_1149705	0.000879	Rv1057_1179947	0.000895			Rv3132c_3499181	0.001221			Rv2027c_2274273	0.000892	Rv1028c_1151501	0	Rv1266c_1415064	0.000538
Rv3133c_3499762	0.000857	Rv1743_1969506	0.000917	Rv1743_1969364	0.000516	Rv3220c_3596962	0.000877	Rv1033c_1158482	0.000891			Rv0844c_940838	0.001213			Rv3764c_4209662	0.000889	Rv3245c_3626135	0	Rv1675c_1900791	0.000494
Rv1266c_1414839	0.000848	Rv0014c_17009	0.000915	Rv0490_579413	0.000513	Rv1033c_1158471	0.000877	Rv0757_851755	0.000887			Rv0903c_1006545	0.001212			Rv0930_1037911	0.000886	Rv3765c_4211156	0	Rv0758_853366	0.000383
Rv1266c_1414522	0.000847	Rv0014c_17322	0.000912	Rv1675c_1900360	0.000511	Rv0195_231287	0.000875	Rv0014c_16403	0.000885			Rv0014c_16352	0.001199			Rv0902c_1004897	0.000879	Rv0081_89668	0	Rv1028c_1150249	0.000379
Rv0014c_15787	0.000844	Rv3245c_3625589	0.000912	Rv2027c_2274473	0.000508	Rv1028c_1150594	0.000874	Rv1028c_1151319	0.000885			Rv1743_1970143	0.001198			Rv3132c_3498268	0.000857	Rv1743_1969835	0	Rv1266c_1415287	0.000366
Rv2247_2521198	0.000842	Rv3220c_3596099	0.000911	Rv0758_852982	0.000506	Rv3245c_3625147	0.000872	Rv0758_853366	0.000882			Rv1747_1974086	0.001198			Rv0079_88567	0.000853	Rv0014c_16903	0	Rv1266c_1414632	0.000358
Rv0081_89856	0.000835	Rv1368_1541212	0.000907	Rv0602c_699610	0.000504	Rv1057_1180281	0.000871	Rv2247_2521002	0.000881			Rv0602c_699571	0.001189			Rv0602c_699104	0.000846	Rv0014c_15647	0	Rv2984_3341986	0.000347
Rv0844c_940642	0.00083	Rv1266c_1415041	0.000907	Rv0758_852472	0.000503	Rv1813c_2056079	0.000868	Rv0014c_16790	0.00088			Rv1747_1976066	0.001182			Rv3849_4323513	0.000835	Rv1368_1541341	0	Rv2984_3341860	0.000322
Rv3765c_4211355	0.000825	Rv0844c_940597	0.000906	Rv0845_941845	0.000496	Rv3245c_3625342	0.000868	Rv0930_1037886	0.000873			Rv0930_1037861	0.001168			Rv0845_942261	0.000823	Rv1368_1541479	0	Rv1033c_1158081	0.000313
Rv2247_2521211	0.000824	Rv0602c_699663	0.000906	Rv0982_1097810	0.000496	Rv1266c_1415634	0.000867	Rv1028c_1150694	0.000868			Rv1747_1975794	0.001151			Rv3220c_3597053	0.000811	Rv0014c_15785	0	Rv0982_1098938	0.000295
Rv1368_1541129	0.000816	Rv1266c_1414786	0.000904	Rv1033c_1158133	0.000495	Rv1028c_1150654	0.000866	Rv1057_1179707	0.000868			Rv1057_1179726	0.001146			Rv0014c_15728	0.000796	Rv1266c_1414686	0	Rv3246c_3626932	0.000283
Rv0903c_1006114	0.000805	Rv1266c_1414163	0.000903	Rv3764c_4210109	0.000489	Rv0758_852450	0.000863	Rv1747_1976224	0.000863			Rv3764c_4210188	0.001143			Rv3765c_4211367	0.000744	Rv1675c_1900289	0	Rv3220c_3596518	0.00027
Rv3220c_3596416	0.000803	Rv1028c_1151571	0.000902	Rv2027c_2274288	0.000486	Rv2027c_2273993	0.00086	Rv1057_1180149	0.000859			Rv1266c_1414021	0.001111			Rv0195_231462	0.000739	Rv0014c_16558	0	Rv1813c_2056032	0.000266
Rv2247_2521012	0.000802	Rv1057_1180531	0.000902	Rv3765c_4211782	0.000472	Rv1057_1179914	0.00086	Rv1028c_1149123	0.000859			Rv3765c_4211163	0.001104			Rv0758_853460	0.000726	Rv0014c_16633	0	Rv1057_1180087	0.00023
Rv0195_231216	0.000802	Rv1690_1915872	0.000899	Rv0981_1097031	0.000433	Rv0758_853529	0.000858	Rv0757_851762	0.000858			Rv3245c_3625542	0.001099			Rv3132c_3498853	0.000721	Rv1266c_1414030	0	Rv3220c_3597217	0.000168
Rv0902c_1004663	0.000791	Rv1266c_1414305	0.000894	Rv0757_851643	0.00042	Rv0491_581167	0.000858	Rv0600c_698383	0.000856			Rv1266c_1414719	0.00108			Rv0903c_1006320	0.000708	Rv1028c_1151231	0	Rv1009_1128162	0.000125
Rv0014c_17445	0.000781	Rv1028c_1151405	0.000893	Rv3764c_4210892	0.000419	Rv0600c_698184	0.000857	Rv1743_1969943	0.000855			Rv2027c_2273648	0.001078			Rv3220c_3597049	0.000703	Rv0014c_17072	0	Rv3132c_3497855	0.000105
Rv0982_1098332	0.000778	Rv0902c_1004695	0.000893	Rv1032c_1157349	0.000413	Rv1028c_1150262	0.000856	Rv0758_853563	0.000854			Rv1032c_1157473	0.001078			Rv1626_1828335	0.000702	Rv1266c_1414026	0	Rv0757_851694	9.8e-05
Rv0982_1097723	0.00077	Rv3764c_4210989	0.00089	Rv1743_1969078	0.000402	Rv3245c_3625581	0.000856	Rv0982_1098872	0.000852			Rv0981_1097035	0.001066			Rv3132c_3498672	0.000701	Rv0014c_17188	0	Rv0903c_1006284	2.2e-05
Rv0014c_15608	0.000768	Rv2247_2521002	0.000889	Rv0758_853437	0.000386	Rv0491_580820	0.000856	Rv0902c_1005290	0.000852			Rv0930_1037484	0.001033			Rv0758_853664	0.000697	Rv1266c_1414021	0	Rv1028c_1150512	6e-06
Rv1747_1975141	0.000764	Rv1057_1180212	0.000885	Rv1028c_1150511	0.000386	Rv3245c_3626416	0.000855	Rv0758_852662	0.000852			Rv0758_852538	0.001032			Rv1057_1180100	0.000692	Rv1675c_1900683	0	Rv1747_1976169	1e-06
Rv0758_852498	0.000761	Rv1057_1180153	0.000884	Rv3220c_3596874	0.000383	Rv0014c_16583	0.000853	Rv3849_4323677	0.000851			Rv1009_1128402	0.001032			Rv0014c_16208	0.000683	Rv1675c_1900777	0	Rv3245c_3625928	0
Rv0014c_17127	0.000759	Rv2027c_2274480	0.000883	Rv2247_2522051	0.00038	Rv1266c_1415549	0.000852	Rv0490_579644	0.000851			Rv0757_852346	0.001024			Rv1813c_2055684	0.000678	Rv1690_1915859	0	Rv0491_581315	0
Rv1368_1541405	0.000759	Rv0014c_17078	0.000881	Rv0930_1037844	0.000375	Rv1747_1975177	0.000849	Rv2710_3023207	0.00085			Rv3220c_3596824	0.001015			Rv1266c_1414832	0.000674	Rv1033c_1158654	0	Rv1743_1969332	0
Rv0195_231518	0.000752	Rv1028c_1149551	0.00088	Rv3764c_4210508	0.000375	Rv0845_941387	0.000848	Rv0602c_699617	0.000848			Rv3245c_3625638	0.001013			Rv0982_1098621	0.000672	Rv0600c_698335	0	Rv1028c_1150948	0
Rv1368_1541137	0.000748	Rv1690_1915898	0.000879	Rv0758_853228	0.000373	Rv1266c_1415259	0.000848	Rv0930_1037224	0.000848			Rv3220c_3596703	0.001007			Rv0758_852709	0.000668	Rv0602c_699075	0	Rv0081_89848	0
Rv0758_853283	0.000733	Rv0930_1037851	0.000879	Rv3765c_4211661	0.00036	Rv1032c_1156733	0.000847	Rv0982_1097849	0.000844			Rv2247_2521570	0.001001			Rv2984_3340015	0.000663	Rv1028c_1150961	0	Rv3245c_3625339	0
Rv0600c_698282	0.000721	Rv1057_1179497	0.000878	Rv0982_1098200	0.000344	Rv0930_1037595	0.000847	Rv1028c_1150911	0.000844			Rv1813c_2056020	0.001			Rv0014c_16252	0.000663	Rv2710_3022723	0	Rv1743_1970617	0
Rv2710_3022604	0.000719	Rv0014c_16370	0.000876	Rv0014c_16147	0.000343	Rv1009_1128145	0.000846	Rv1266c_1415771	0.000843			Rv0195_231091	0.000998			Rv0079_88850	0.000622	Rv3220c_3597463	0	Rv1028c_1150747	0
Rv0902c_1005568	0.000718	Rv0902c_1005290	0.000875	Rv3132c_3498446	0.000339	Rv2710_3022655	0.000845	Rv0845_941203	0.000841			Rv1747_1976092	0.000975			Rv3765c_4211207	0.00062	Rv0903c_1005978	0	Rv1028c_1150585	0
Rv0081_89630	0.000706	Rv2710_3022980	0.000872	Rv0758_852746	0.000338	Rv0081_89604	0.000842	Rv0757_852296	0.00084			Rv3245c_3626018	0.000966			Rv0844c_940822	0.000618	Rv2984_3340649	0	Rv3245c_3625147	0
Rv0491_580940	0.000675	Rv1743_1969495	0.000872	Rv1009_1128734	0.000336	Rv3764c_4210183	0.000842	Rv2027c_2272976	0.000839			Rv1743_1969262	0.000958			Rv0014c_15797	0.000604	Rv1266c_1415457	0	Rv0490_579828	0
Rv1743_1969574	0.000674	Rv0981_1097100	0.000871	Rv3132c_3497800	0.00033	Rv3220c_3597113	0.000842	Rv0758_852438	0.000837			Rv0758_853020	0.000937			Rv2247_2520823	0.0006	Rv3133c_3499886	0	Rv1690_1915811	0
Rv1028c_1150561	0.000671	Rv0982_1098945	0.000868	Rv1057_1180554	0.000327	Rv0014c_17188	0.000837	Rv1057_1180311	0.000836			Rv0845_942021	0.000929			Rv0081_89687	0.000596	Rv3133c_3499312	0	Rv0195_231428	0
Rv1675c_1900896	0.000667	Rv1743_1970699	0.000868	Rv0081_89891	0.000325	Rv3764c_4209723	0.000836	Rv1028c_1150496	0.000836			Rv1027c_1148546	0.000926			Rv3849_4323654	0.000585	Rv0758_853038	0	Rv3246c_3626968	0
Rv3765c_4211711	0.000658	Rv0902c_1005101	0.000866	Rv0758_853167	0.000322	Rv0845_941301	0.000836	Rv0014c_16219	0.000836			Rv0902c_1005042	0.000915			Rv2247_2520802	0.000583	Rv3132c_3498797	0	Rv1690_1915585	0
Rv3849_4323733	0.000652	Rv1027c_1148809	0.000866	Rv0981_1097220	0.000321	Rv0601c_698685	0.000835	Rv1675c_1900603	0.000836			Rv1057_1180079	0.00091			Rv3133c_3499559	0.000583	Rv0758_853090	0	Rv3765c_4211561	0
Rv0930_1037275	0.000639	Rv3765c_4211082	0.000866	Rv0902c_1005458	0.000313	Rv0081_89668	0.000833	Rv3220c_3596356	0.000834			Rv1747_1976075	0.000898			Rv1057_1180114	0.000574	Rv0845_941834	0	Rv1266c_1415309	0
Rv0844c_940656	0.000638	Rv0845_941232	0.000864	Rv0014c_16022	0.000312	Rv1747_1975703	0.000832	Rv0490_580023	0.000833			Rv0081_89771	0.00089			Rv0490_579885	0.000571	Rv0758_853152	0	Rv3764c_4210525	0
Rv1009_1129054	0.000637	Rv2247_2521576	0.000864	Rv1057_1179653	0.00031	Rv1057_1180289	0.000828	Rv2710_3022937	0.000831			Rv1028c_1150377	0.000876			Rv1675c_1900242	0.000566	Rv2984_3341221	0	Rv1266c_1414290	0
Rv0902c_1005516	0.000626	Rv0014c_16640	0.00086	Rv1033c_1158470	0.000309	Rv0081_89634	0.000828	Rv2984_3339892	0.00083			Rv0490_579714	0.000845			Rv2247_2521642	0.000565	Rv3132c_3498547	0	Rv3764c_4210424	0
Rv0758_853043	0.000623	Rv2027c_2273166	0.000857	Rv0845_942230	0.000307	Rv1266c_1414119	0.000827	Rv0758_853546	0.000829			Rv0758_853366	0.000843			Rv3245c_3625010	0.000564	Rv0845_941301	0	Rv1266c_1414129	0
Rv3133c_3499514	0.000602	Rv3132c_3497796	0.000856	Rv1743_1969404	0.000305	Rv0758_852575	0.000827	Rv0195_231413	0.000827			Rv0758_853360	0.000822			Rv1813c_2056101	0.000561	Rv0844c_940915	0	Rv1266c_1414021	0
Rv1747_1975126	0.000596	Rv1028c_1151095	0.000856	Rv1028c_1151130	0.000303	Rv1032c_1156820	0.000827	Rv0981_1096953	0.000824			Rv2027c_2273885	0.000799			Rv3132c_3498277	0.00056	Rv3132c_3497572	0	Rv1221_1364845	0
Rv0195_230907	0.000582	Rv0014c_16560	0.000855	Rv0195_231467	0.000302	Rv1032c_1157099	0.000826	Rv1028c_1149815	0.000824			Rv1266c_1414465	0.000782			Rv0600c_698344	0.000544	Rv0758_853588	0	Rv1057_1180093	0
Rv2027c_2273213	0.000579	Rv1221_1365115	0.000855	Rv1057_1179829	0.000301	Rv1009_1128108	0.000824	Rv3765c_4211365	0.000822			Rv0014c_17458	0.00078			Rv1626_1828257	0.000512	Rv0758_852783	0	Rv3764c_4210274	0
Rv2027c_2273828	0.000565	Rv0600c_698295	0.00085	Rv3132c_3498087	0.000298	Rv1028c_1151647	0.000824	Rv0195_231185	0.000822			Rv1368_1541635	0.000748			Rv0982_1097903	0.000503	Rv0981_1097344	0	Rv1057_1180057	0
Rv1028c_1150252	0.000556	Rv0602c_699481	0.000844	Rv1743_1969420	0.000297	Rv3132c_3497724	0.000823	Rv2984_3340213	0.00082			Rv1028c_1149631	0.000746			Rv0982_1098359	0.000501	Rv1747_1974444	0	Rv1057_1179626	0
Rv1368_1541757	0.000547	Rv2027c_2273108	0.000842	Rv3764c_4210907	0.000296	Rv0845_941378	0.000821	Rv0602c_699785	0.000818			Rv3220c_3596713	0.000743			Rv0758_853148	0.000487	Rv1009_1128374	0	Rv1368_1541537	0
Rv1057_1180319	0.000544	Rv2027c_2274503	0.000838	Rv1743_1969335	0.000295	Rv0845_942094	0.000819	Rv0014c_16947	0.000817			Rv1221_1364905	0.000735			Rv1266c_1414676	0.000483	Rv0758_853653	0	Rv1626_1828539	0
Rv0982_1098340	0.00054	Rv1747_1975818	0.000836	Rv1747_1975306	0.000293	Rv0490_580117	0.000817	Rv1368_1541070	0.000816			Rv0982_1097730	0.000733			Rv3245c_3625558	0.000469	Rv3245c_3626025	0	Rv0014c_16904	0
Rv0490_580489	0.000539	Rv1266c_1414826	0.000833	Rv1747_1973773	0.000293	Rv0758_852816	0.000817	Rv2027c_2273416	0.000815			Rv3764c_4210557	0.000726			Rv1747_1974482	0.000464	Rv1747_1975401	0	Rv1033c_1158494	0
Rv0982_1098568	0.000538	Rv0982_1097833	0.000832	Rv0981_1097100	0.000293	Rv1032c_1156581	0.000816	Rv3764c_4209632	0.000814			Rv0014c_16040	0.000726			Rv1743_1969728	0.000443	Rv0602c_699290	0	Rv3246c_3627011	0
Rv0757_851739	0.000535	Rv0757_851910	0.000831	Rv0981_1096996	0.00029	Rv0845_941829	0.000815	Rv0982_1098108	0.000813			Rv1032c_1157231	0.000726			Rv0014c_16120	0.000434	Rv0602c_699321	0	Rv1747_1974211	0
Rv1028c_1151534	0.000534	Rv0758_853066	0.00083	Rv1028c_1149685	0.000289	Rv1009_1128232	0.000814	Rv0981_1097100	0.000812			Rv1221_1365072	0.000722			Rv0758_853275	0.000432	Rv1028c_1150319	0	Rv1747_1974064	0
Rv3132c_3498429	0.000534	Rv2027c_2273269	0.000822	Rv1057_1179402	0.000288	Rv3765c_4211332	0.000813	Rv1033c_1157976	0.000812			Rv1675c_1900498	0.000721			Rv1028c_1149911	0.000414	Rv1028c_1149823	0	Rv1813c_2055873	0
Rv0845_941815	0.000532	Rv0014c_16047	0.000822	Rv3132c_3499105	0.000284	Rv0079_88968	0.000813	Rv3132c_3498022	0.000809			Rv2247_2522043	0.00069			Rv2984_3341476	0.000395	Rv1028c_1149566	0	Rv1027c_1148874	0
Rv1028c_1151007	0.000524	Rv0490_579446	0.00082	Rv1028c_1149290	0.000282	Rv0903c_1005917	0.000813	Rv1747_1974598	0.000805			Rv1266c_1414949	0.000687			Rv2247_2521370	0.000359	Rv1747_1975695	0	Rv1747_1975489	0
Rv0757_851641	0.000518	Rv0079_88378	0.00081	Rv0982_1097615	0.00028	Rv0601c_698949	0.000813	Rv0195_231114	0.000803			Rv1028c_1150560	0.000684			Rv0758_853057	0.000356	Rv3245c_3625291	0	Rv0982_1098353	0
Rv3133c_3499750	0.0005	Rv0014c_16947	0.00081	Rv1266c_1414954	0.000279	Rv3132c_3497895	0.000811	Rv1221_1364802	0.000803			Rv0982_1098578	0.000684			Rv3132c_3497678	0.00034	Rv2027c_2273684	0	Rv2247_2520833	0
Rv0902c_1004541	0.000498	Rv1057_1180480	0.000806	Rv0014c_16969	0.000272	Rv0491_581351	0.00081	Rv1675c_1900557	0.000803			Rv0758_852624	0.000682			Rv1626_1828675	0.000332	Rv2027c_2273762	0	Rv0982_1097563	0
Rv2710_3022788	0.000497	Rv0981_1097151	0.0008	Rv1266c_1415606	0.000272	Rv1027c_1148451	0.000809	Rv3764c_4209708	0.000802			Rv1009_1128761	0.00067			Rv0845_942061	0.00032	Rv0758_852564	0	Rv0981_1097410	0
Rv3220c_3596431	0.000492	Rv0014c_16970	0.000795	Rv2984_3341384	0.00027	Rv1747_1974823	0.000807	Rv0601c_698810	0.000796			Rv1032c_1157535	0.000668			Rv2027c_2273542	0.000316	Rv2027c_2273813	0	Rv0981_1096957	0
Rv0490_580558	0.000483	Rv1743_1969938	0.00079	Rv1266c_1414338	0.000269	Rv1027c_1149056	0.000806	Rv2247_2520772	0.000796			Rv1032c_1157607	0.000667			Rv1368_1541056	0.000315	Rv3245c_3624939	0	Rv0930_1037911	0
Rv3220c_3596227	0.000481	Rv3246c_3626708	0.00079	Rv1009_1129141	0.000265	Rv1032c_1157929	0.000806	Rv0014c_16978	0.000795			Rv2710_3022481	0.000662			Rv0600c_698094	0.000315	Rv2027c_2273844	0	Rv0758_853660	0
Rv2247_2520893	0.000477	Rv0490_579644	0.000786	Rv1027c_1148909	0.000265	Rv3765c_4211713	0.000806	Rv1266c_1415087	0.000793			Rv0758_852595	0.00066			Rv0758_852814	0.000313	Rv1009_1128769	0	Rv0930_1037760	0
Rv0602c_699610	0.000476	Rv1057_1179424	0.000785	Rv0602c_699628	0.000263	Rv0195_231366	0.000805	Rv0014c_17078	0.000793			Rv0757_851802	0.000645			Rv0758_853213	0.000313	Rv1028c_1150788	0	Rv0903c_1006471	0
Rv0844c_940899	0.000474	Rv3764c_4209632	0.000781	Rv1675c_1900862	0.000262	Rv0491_581156	0.000804	Rv0845_941875	0.000791			Rv0930_1037352	0.000622			Rv0014c_17416	0.000313			Rv0844c_940656	0
Rv1675c_1900764	0.000468	Rv3764c_4210701	0.000781	Rv0758_852852	0.00026	Rv0982_1098027	0.000803	Rv3765c_4211562	0.00079			Rv0195_231067	0.000608			Rv3245c_3625440	0.000308			Rv0903c_1006020	0
Rv1057_1179426	0.000467	Rv1743_1969091	0.00078	Rv0981_1096881	0.00026	Rv0014c_17225	0.000802	Rv1747_1974554	0.000783			Rv0903c_1006421	0.000605			Rv1057_1179662	0.000308			Rv2984_3339979	0
Rv3764c_4209909	0.000464	Rv3220c_3596505	0.00078	Rv3849_4323507	0.00026	Rv3220c_3597305	0.000801	Rv0981_1097151	0.000783			Rv0758_853398	0.0006			Rv0844c_940948	0.000308			Rv2984_3342013	0
Rv3849_4323754	0.000463	Rv1747_1975282	0.00078	Rv0758_853179	0.000259	Rv1057_1179901	0.000801	Rv2027c_2274480	0.000783			Rv1032c_1156427	0.000595			Rv0981_1097211	0.000304			Rv0845_941317	0
Rv0079_88497	0.000459	Rv1368_1541067	0.00078	Rv1057_1180071	0.000256	Rv1747_1976152	0.000801	Rv1747_1975912	0.000782			Rv1028c_1150896	0.000591			Rv1057_1179917	0.000301			Rv0845_941512	0
Rv3245c_3625065	0.000455	Rv1813c_2055933	0.00077	Rv0758_853183	0.000255	Rv0602c_699262	0.000799	Rv1813c_2055745	0.000779			Rv1266c_1414234	0.000587			Rv3765c_4211192	0.000299			Rv2984_3340489	0
Rv0195_230940	0.000441	Rv0981_1097191	0.000769	Rv1747_1976158	0.00025	Rv0844c_940838	0.000797	Rv1032c_1157729	0.000778			Rv1743_1969907	0.000564			Rv0758_853360	0.000298			Rv0902c_1005326	0
Rv3765c_4211325	0.000438	Rv1009_1128801	0.000768	Rv2027c_2273746	0.000246	Rv3764c_4209893	0.000795	Rv1057_1179497	0.000776			Rv3132c_3498320	0.000562			Rv0757_852048	0.000298			Rv0982_1098365	0
Rv3764c_4210085	0.000435	Rv3220c_3596276	0.000765	Rv0902c_1004767	0.000244	Rv3132c_3498427	0.000793	Rv1368_1541553	0.000774			Rv3764c_4210088	0.000557			Rv1032c_1157380	0.000296			Rv0758_852910	0
Rv1057_1179570	0.000428	Rv1368_1541426	0.000765	Rv0490_580117	0.000242	Rv1027c_1148558	0.000791	Rv0758_853540	0.000772			Rv3764c_4210986	0.000532			Rv3764c_4210799	0.000295			Rv0758_852815	0
Rv0930_1037386	0.000426	Rv2027c_2272842	0.000763	Rv0845_941322	0.000241	Rv0758_852970	0.000791	Rv1675c_1900515	0.000769			Rv1009_1128868	0.000498			Rv1266c_1414176	0.000295			Rv1009_1128637	0
Rv0079_88578	0.000425	Rv0758_853540	0.000759	Rv1009_1128393	0.000239	Rv3765c_4211323	0.00079	Rv0600c_698100	0.000766			Rv3246c_3626909	0.000491			Rv1743_1969052	0.000292			Rv0601c_698726	0
Rv0081_89623	0.000425	Rv1266c_1415680	0.000759	Rv3764c_4210483	0.000235	Rv0758_852543	0.000787	Rv0490_579456	0.000765			Rv0758_853096	0.000489			Rv0758_853200	0.00029			Rv2984_3341138	0
Rv0600c_697927	0.000422	Rv2984_3340337	0.000758	Rv1009_1128118	0.000233	Rv1747_1974667	0.000783	Rv1028c_1151074	0.000762			Rv1266c_1414365	0.000488			Rv0079_88722	0.000288			Rv0601c_698968	0
Rv0602c_699463	0.00042	Rv3764c_4210180	0.000758	Rv0930_1037283	0.000229	Rv1032c_1157105	0.000779	Rv1747_1975141	0.000762			Rv1057_1179448	0.000478			Rv1266c_1414105	0.000287			Rv1027c_1148486	0
Rv1743_1969441	0.00042	Rv2710_3023207	0.000758	Rv3220c_3597103	0.000228	Rv0902c_1004542	0.000778	Rv1028c_1149601	0.000759			Rv1743_1969324	0.000476			Rv3220c_3597454	0.000287			Rv1027c_1148439	0
Rv0845_942086	0.000417	Rv1057_1179947	0.000753	Rv0758_852995	0.000228	Rv1028c_1150747	0.000777	Rv1028c_1150842	0.000757			Rv2710_3023147	0.000467			Rv1009_1129074	0.000284			Rv1009_1129071	0
Rv1675c_1900657	0.000414	Rv1057_1180093	0.000751	Rv1266c_1414587	0.000228	Rv0981_1097383	0.000777	Rv1033c_1158514	0.000756			Rv3220c_3596304	0.000459			Rv1266c_1414099	0.000284			Rv0602c_699785	0
Rv1032c_1157826	0.000401	Rv3132c_3497859	0.000749	Rv0014c_17402	0.000227	Rv3764c_4210825	0.000776	Rv1266c_1414053	0.000754			Rv0014c_16406	0.000457			Rv0014c_16061	0.000281			Rv3220c_3596147	0
Rv0600c_698264	0.000399	Rv2027c_2274416	0.000749	Rv0758_853663	0.000226	Rv1266c_1415105	0.000774	Rv0758_853429	0.000753			Rv1368_1541490	0.000454			Rv3132c_3498394	0.00028			Rv3132c_3498602	0
Rv1028c_1149325	0.000389	Rv0079_88873	0.000749	Rv3245c_3625888	0.000225	Rv0845_942363	0.000774	Rv0195_230924	0.000752			Rv1032c_1156430	0.000448			Rv1028c_1149257	0.000279			Rv1009_1128464	0
Rv0903c_1006248	0.000389	Rv3764c_4210941	0.000747	Rv1743_1970684	0.000225	Rv0844c_940822	0.000773	Rv3220c_3596596	0.000752			Rv1747_1973756	0.000435			Rv0982_1098842	0.000278			Rv0757_851919	0
Rv2984_3340502	0.000382	Rv1747_1975924	0.000745	Rv0602c_699710	0.000224	Rv3132c_3498439	0.000773	Rv1009_1128783	0.000751			Rv0758_853218	0.000429			Rv1743_1970632	0.000275			Rv2027c_2273816	0
Rv3245c_3626584	0.000378	Rv2710_3022934	0.000743	Rv1032c_1157414	0.000222	Rv3849_4323821	0.000773	Rv0757_851824	0.000748			Rv0982_1097678	0.000411			Rv0758_852830	0.000272			Rv0758_852468	0
Rv0903c_1005856	0.000377	Rv1028c_1151319	0.000742	Rv2984_3340487	0.000221	Rv0601c_698587	0.000773	Rv1747_1975708	0.000744			Rv0490_579546	0.0004			Rv3132c_3497606	0.000272			Rv3132c_3499119	0
Rv1747_1974871	0.000373	Rv0079_88434	0.000739	Rv1368_1541574	0.000217	Rv0758_853359	0.000772	Rv0490_579740	0.000743			Rv3765c_4211245	0.000395			Rv1009_1128730	0.000269			Rv3132c_3499077	0
Rv1743_1970575	0.000372	Rv0982_1098931	0.000739	Rv1747_1975469	0.000217	Rv0757_851676	0.000771	Rv1028c_1149551	0.000742			Rv1028c_1151287	0.000394			Rv2027c_2273046	0.000259			Rv0982_1099006	0
Rv0758_853593	0.000364	Rv0600c_698352	0.000739	Rv2710_3022470	0.000215	Rv1266c_1415618	0.000769	Rv0491_581037	0.000736			Rv1743_1969167	0.000391			Rv1813c_2056033	0.000259			Rv1032c_1157812	0
Rv1368_1541276	0.000361	Rv0602c_699732	0.000739	Rv1747_1975438	0.000214	Rv0079_88275	0.000769	Rv0014c_16560	0.000735			Rv1675c_1900613	0.00039			Rv1057_1179732	0.000259
Rv2027c_2273217	0.000358	Rv0844c_940654	0.000738	Rv3133c_3499718	0.000212	Rv1221_1364499	0.000768	Rv3132c_3497964	0.000734			Rv0844c_940989	0.000381			Rv3245c_3626025	0.000225
Rv1747_1974088	0.000349	Rv0014c_16978	0.000732	Rv1057_1179812	0.000211	Rv1743_1970413	0.000767	Rv0982_1097795	0.000733			Rv0758_852618	0.00038			Rv0981_1097259	0.000223
Rv3849_4323872	0.000349	Rv0758_852980	0.000731	Rv2984_3340852	0.000205	Rv1747_1974194	0.000766	Rv1027c_1148668	0.000733			Rv2027c_2274157	0.000379			Rv2710_3022907	0.000221
Rv1032c_1156758	0.000349	Rv1743_1969546	0.000729	Rv1368_1541619	0.000205	Rv0014c_17224	0.000765	Rv2710_3023134	0.000731			Rv0902c_1005068	0.000375			Rv0758_852662	0.000219
Rv2984_3340081	0.000348	Rv1675c_1900557	0.000728	Rv0845_942317	0.000204	Rv3132c_3498681	0.000764	Rv0757_851878	0.00073			Rv3764c_4209987	0.000372			Rv1009_1128946	0.000206
Rv0930_1037872	0.000345	Rv0930_1037482	0.000728	Rv2984_3340348	0.000202	Rv0079_88472	0.000763	Rv0982_1098945	0.000729			Rv1743_1970535	0.000369			Rv0758_853094	0.000194
Rv0079_88436	0.00034	Rv0081_89744	0.000728	Rv1743_1969217	0.000202	Rv3764c_4210869	0.000762	Rv0902c_1005784	0.000722			Rv0845_941538	0.000367			Rv3246c_3627228	0.000189
Rv1221_1364890	0.000339	Rv0014c_16994	0.000727	Rv3245c_3626105	0.000202	Rv0982_1097737	0.000761	Rv0014c_15640	0.000721			Rv3246c_3626718	0.000356			Rv0757_851889	0.000185
Rv0491_580923	0.000339	Rv1368_1541629	0.000726	Rv1032c_1156673	0.000201	Rv1027c_1148952	0.00076	Rv1027c_1148905	0.00072			Rv1032c_1156921	0.000323			Rv0014c_16736	0.000185
Rv0845_941414	0.000339	Rv1032c_1156449	0.000724	Rv3245c_3625507	0.000198	Rv0079_88589	0.000759	Rv0602c_699644	0.00072			Rv3765c_4211323	0.00032			Rv1032c_1156444	0.000183
Rv1743_1970227	0.000335	Rv1743_1969377	0.000723	Rv1675c_1900960	0.000196	Rv1009_1128297	0.000756	Rv1009_1128310	0.00072			Rv0014c_16603	0.000299			Rv3764c_4210541	0.00017
Rv1743_1969490	0.00033	Rv2027c_2273369	0.000722	Rv0014c_16051	0.000195	Rv1028c_1150143	0.000755	Rv1626_1828501	0.000718			Rv1747_1975170	0.000294			Rv1747_1973955	0.000163
Rv0079_88437	0.000328	Rv0982_1098332	0.000718	Rv2247_2521759	0.000193	Rv0902c_1004811	0.000753	Rv0981_1097191	0.000718			Rv3764c_4210288	0.000292			Rv0930_1037469	0.000163
Rv0982_1098821	0.000318	Rv0195_231185	0.000717	Rv1747_1976123	0.000193	Rv1266c_1414341	0.000752	Rv0490_579369	0.000717			Rv2027c_2273130	0.000273			Rv0014c_15843	0.00016
Rv2027c_2273981	0.000313	Rv0758_852976	0.000715	Rv0844c_940584	0.000192	Rv1027c_1148611	0.000752	Rv0014c_16846	0.000717			Rv1266c_1414660	0.000268			Rv1747_1975741	0.000154
Rv1027c_1148892	0.000313	Rv0490_580023	0.000715	Rv3133c_3499340	0.000191	Rv1266c_1414073	0.000752	Rv0081_89744	0.000715			Rv0490_580506	0.000263			Rv0758_852447	0.000151
Rv1266c_1414326	0.000311	Rv0981_1097252	0.000715	Rv0845_941735	0.00019	Rv1032c_1156560	0.000752	Rv0079_88642	0.000712			Rv1028c_1151217	0.000259			Rv3132c_3498566	0.000147
Rv0195_231366	0.000311	Rv0602c_699364	0.000715	Rv1743_1970653	0.000189	Rv1221_1364845	0.000751	Rv0981_1096912	0.00071			Rv1028c_1149299	0.000256			Rv3132c_3497670	0.000146
Rv1266c_1414825	0.000311	Rv3220c_3596356	0.000708	Rv0014c_16411	0.000188	Rv1032c_1157568	0.000748	Rv3245c_3626434	0.00071			Rv0601c_698828	0.000243			Rv0602c_699069	0.000145
Rv1028c_1151115	0.000307	Rv1747_1974919	0.000708	Rv0845_941768	0.000188	Rv0601c_698652	0.000746	Rv1009_1128300	0.000709			Rv1057_1179820	0.000239			Rv1028c_1150973	0.000141
Rv0903c_1006185	0.000306	Rv1743_1970042	0.000704	Rv1743_1969622	0.000188	Rv0845_941436	0.000745	Rv3765c_4211438	0.000708			Rv0845_941317	0.000237			Rv1266c_1414462	0.000141
Rv0014c_17372	0.000305	Rv2710_3023201	0.000702	Rv0602c_699341	0.000182	Rv3132c_3498758	0.000745	Rv2984_3340333	0.000708			Rv2027c_2273784	0.000233			Rv1057_1179995	0.000136
Rv0902c_1005317	0.000305	Rv3764c_4210238	0.0007	Rv1032c_1156468	0.000181	Rv1266c_1415227	0.000744	Rv1743_1969704	0.000708			Rv3132c_3498276	0.000225			Rv1221_1364844	0.000135
Rv0845_941767	0.000304	Rv1743_1969473	0.0007	Rv1747_1974732	0.00018	Rv1813c_2055720	0.000742	Rv1743_1969506	0.000705			Rv0014c_16815	0.000218			Rv1747_1974974	9e-05
Rv0014c_16974	0.000303	Rv1266c_1414280	0.0007	Rv0845_942433	0.000179	Rv3764c_4210899	0.000742	Rv0844c_940602	0.000704			Rv1626_1828204	0.000209			Rv0758_853570	6.8e-05
Rv1028c_1150421	0.000301	Rv2247_2521177	0.000698	Rv1747_1974159	0.000179	Rv2247_2521474	0.000739	Rv3849_4323518	0.0007			Rv3764c_4210356	0.000206			Rv1690_1915831	6.8e-05
Rv0014c_16504	0.000296	Rv1033c_1158514	0.000696	Rv1743_1969241	0.000178	Rv1028c_1150150	0.000738	Rv3765c_4211537	0.000698			Rv3220c_3596425	0.000199			Rv3764c_4210188	0
Rv3764c_4209750	0.000296	Rv0014c_15640	0.000694	Rv0844c_940810	0.000174	Rv3132c_3498016	0.000735	Rv0195_231412	0.000698			Rv1027c_1148727	0.000194			Rv0602c_699708	0
Rv2984_3341364	0.000295	Rv0079_88903	0.000693	Rv1266c_1414274	0.000173	Rv1028c_1150932	0.00073	Rv2710_3023393	0.000697			Rv3245c_3625720	0.000189			Rv0079_88589	0
Rv0930_1037371	0.000295	Rv2027c_2273149	0.000693	Rv0758_853057	0.000172	Rv0195_231277	0.000728	Rv1747_1975723	0.000693			Rv2247_2521258	0.000183			Rv0079_88806	0
Rv1743_1970665	0.00029	Rv1675c_1900603	0.000692	Rv0845_942142	0.000172	Rv2984_3340504	0.000728	Rv1221_1364618	0.000691			Rv1747_1975689	0.00018			Rv0014c_16610	0
Rv3245c_3626236	0.000289	Rv1028c_1150842	0.000689	Rv1743_1970673	0.000168	Rv1057_1180440	0.000724	Rv2984_3341578	0.000689			Rv2027c_2273874	0.000165			Rv0602c_699798	0
Rv0930_1037259	0.000287	Rv1266c_1415151	0.000688	Rv1057_1180080	0.000164	Rv3245c_3625928	0.000724	Rv1028c_1151561	0.000689			Rv0758_853458	0.000153			Rv3764c_4209623	0
Rv1743_1969676	0.000285	Rv0902c_1005784	0.000686	Rv3764c_4209666	0.000164	Rv3765c_4211561	0.000723	Rv2027c_2274119	0.000682			Rv0602c_699617	0.000153			Rv0602c_699123	0
Rv3765c_4211404	0.000284	Rv2027c_2273086	0.000685	Rv1743_1969023	0.000161	Rv0014c_16986	0.000723	Rv1033c_1158658	0.00068			Rv1368_1541074	0.000146			Rv3245c_3626260	0
Rv2984_3340172	0.000282	Rv1747_1974598	0.000684	Rv0014c_17391	0.000159	Rv2027c_2273259	0.000722	Rv1027c_1148428	0.000677			Rv1747_1973902	0.000144			Rv0600c_698054	0
Rv0014c_16753	0.000282	Rv2710_3022937	0.000681	Rv3132c_3497604	0.000157	Rv3133c_3499910	0.000719	Rv2027c_2273678	0.000674			Rv2027c_2273763	0.000143			Rv3245c_3625603	0
Rv0602c_699078	0.00028	Rv0981_1097127	0.000681	Rv0758_852468	0.000154	Rv1057_1180504	0.000717	Rv1033c_1158257	0.000674			Rv0930_1037773	0.00014			Rv0601c_698763	0
Rv0195_231392	0.000279	Rv1028c_1149313	0.000679	Rv0845_941618	0.000153	Rv0758_852784	0.000716	Rv2027c_2274496	0.000673			Rv2710_3023168	0.00014			Rv0600c_697975	0
Rv1028c_1150374	0.000277	Rv0758_852687	0.000679	Rv1057_1180279	0.000151	Rv3246c_3627296	0.000716	Rv2027c_2273369	0.000671			Rv1368_1541346	0.000138			Rv3245c_3625738	0
Rv0014c_16401	0.000277	Rv1743_1969943	0.000677	Rv2984_3340255	0.000145	Rv1057_1180093	0.000714	Rv1813c_2055933	0.00067			Rv0758_853377	0.000137			Rv0491_580820	0
Rv1368_1541156	0.000273	Rv0982_1098872	0.000677	Rv3220c_3596728	0.000144	Rv2710_3022751	0.000713	Rv1057_1180480	0.000668			Rv1057_1179869	0.000124			Rv0490_579516	0
Rv2027c_2273515	0.000272	Rv0758_852662	0.000676	Rv0758_852607	0.000143	Rv1028c_1150948	0.000713	Rv0602c_699240	0.000664			Rv1743_1970435	0.000105			Rv0014c_16507	0
Rv0014c_16144	0.000269	Rv1028c_1150004	0.000675	Rv3764c_4210032	0.00014	Rv2710_3023255	0.000713	Rv2027c_2274003	0.000655			Rv0014c_15780	9.4e-05			Rv3245c_3626416	0
Rv0195_231093	0.000267	Rv1266c_1414053	0.000674	Rv1028c_1151045	0.00014	Rv1032c_1156432	0.000713	Rv1009_1128584	0.000653			Rv1032c_1157524	9.4e-05			Rv0014c_16256	0
Rv3765c_4211089	0.000265	Rv0014c_16465	0.000671	Rv1266c_1414340	0.000139	Rv1028c_1150677	0.000713	Rv1028c_1150281	0.000652			Rv1747_1973862	8.4e-05			Rv0014c_16379	0
Rv0845_941670	0.000265	Rv1368_1541070	0.00067	Rv3220c_3596185	0.000138	Rv3764c_4209965	0.000706	Rv3246c_3627029	0.000652			Rv0601c_698683	7.8e-05			Rv3765c_4211618	0
Rv3849_4323787	0.000265	Rv1028c_1151561	0.000668	Rv0903c_1006544	0.000138	Rv0930_1037760	0.000706	Rv1266c_1415151	0.00065			Rv0014c_16309	6.9e-05			Rv0195_231209	0
Rv0490_580446	0.000263	Rv1033c_1157976	0.000667	Rv0758_852791	0.000135	Rv0014c_16293	0.0007	Rv1057_1179428	0.000646			Rv2984_3341135	6.8e-05			Rv0195_231114	0
Rv1033c_1158248	0.000261	Rv1813c_2055823	0.000666	Rv0845_941616	0.00013	Rv0079_88354	0.000694	Rv3764c_4210238	0.000645			Rv0601c_698591	6.4e-05			Rv0014c_17198	0
Rv1032c_1157166	0.00026	Rv0014c_16846	0.000666	Rv2984_3339916	0.000129	Rv1009_1128895	0.000692	Rv2710_3023201	0.00064			Rv0930_1037432	6.1e-05			Rv0903c_1006274	0
Rv1747_1974476	0.000258	Rv1813c_2055952	0.000665	Rv0079_88722	0.000126	Rv1028c_1149823	0.000691	Rv1743_1969594	0.000632			Rv0490_580545	4.6e-05			Rv3245c_3625065	0
Rv1675c_1900242	0.000256	Rv3764c_4210233	0.000665	Rv3220c_3596896	0.000125	Rv1028c_1151441	0.00069	Rv1747_1976050	0.000625			Rv1033c_1158676	4e-05			Rv1028c_1151478	0
Rv0758_853662	0.000256	Rv0602c_699658	0.000664	Rv3764c_4210531	0.000124	Rv0981_1096957	0.000689	Rv2027c_2273590	0.000624			Rv3133c_3499700	3e-05			Rv1057_1179672	0
Rv0601c_698689	0.000256	Rv1368_1541172	0.000663	Rv2984_3340492	0.000119	Rv3132c_3498602	0.000689	Rv0845_942400	0.000624			Rv1028c_1151068	2.2e-05			Rv1033c_1158471	0
Rv2027c_2273646	0.000254	Rv0601c_698810	0.000661	Rv0982_1097906	0.000117	Rv1027c_1148907	0.000686	Rv0757_852135	0.000623			Rv0014c_15814	1.6e-05			Rv1033c_1158104	0
Rv3764c_4210379	0.000248	Rv1009_1128584	0.000661	Rv0758_853566	0.00011	Rv1028c_1150003	0.000684	Rv0490_579380	0.000622			Rv1626_1828791	1.5e-05			Rv2710_3022531	0
Rv0902c_1005488	0.000247	Rv3220c_3596371	0.000659	Rv0758_852830	0.000108	Rv1028c_1149151	0.000683	Rv0014c_17357	0.000613			Rv1368_1541725	1e-06			Rv1032c_1157549	0
Rv0601c_698641	0.000247	Rv0602c_699785	0.000657	Rv0758_852834	0.000102	Rv1057_1179501	0.000682	Rv3765c_4211620	0.000612			Rv0491_581364	0			Rv1032c_1157341	0
Rv0195_231258	0.000246	Rv0758_853013	0.00065	Rv0758_852861	9.2e-05	Rv1743_1969613	0.000681	Rv1368_1541629	0.000612			Rv1813c_2055786	0			Rv2984_3340272	0
Rv1743_1970314	0.000245	Rv1266c_1415584	0.000649	Rv0982_1098916	8.6e-05	Rv1368_1541025	0.00068	Rv0982_1098961	0.000611			Rv1747_1974280	0			Rv1028c_1151461	0
Rv3765c_4211178	0.000243	Rv0014c_17186	0.000645	Rv0014c_15617	8.4e-05	Rv0079_88342	0.000679	Rv1690_1915898	0.000608			Rv1747_1974222	0			Rv1027c_1148603	0
Rv2027c_2273381	0.000243	Rv1743_1969580	0.000644	Rv0981_1096945	8.1e-05	Rv0081_89791	0.000679	Rv3764c_4209903	0.000608			Rv1747_1973954	0			Rv2984_3341378	0
Rv3245c_3625950	0.000241	Rv3764c_4209903	0.000641	Rv0930_1037911	7.8e-05	Rv0490_580081	0.000678	Rv0757_851701	0.000607			Rv1743_1970161	0			Rv2984_3341728	0
Rv0014c_16407	0.00024	Rv2984_3340959	0.000641	Rv0758_852910	7.1e-05	Rv0491_581243	0.000677	Rv1057_1180212	0.000606			Rv1747_1975817	0			Rv1028c_1150155	0
Rv0757_851661	0.000236	Rv0757_851701	0.000639	Rv0600c_698062	0	Rv1057_1179703	0.000676	Rv0757_852245	0.000603			Rv1747_1973930	0			Rv1028c_1149753	0
Rv0014c_17212	0.000236	Rv1690_1915540	0.000639	Rv3764c_4209836	0	Rv0602c_699202	0.000676	Rv0601c_698740	0.000601			Rv0601c_698659	0			Rv1028c_1149737	0
Rv3849_4323552	0.000234	Rv1266c_1414077	0.000635	Rv3132c_3498576	0	Rv3245c_3626177	0.000675	Rv0491_581396	0.0006			Rv2984_3341930	0			Rv1028c_1149587	0
Rv2247_2521591	0.000228	Rv0014c_17357	0.000633	Rv0014c_17302	0	Rv0014c_16850	0.000674	Rv2027c_2273620	0.0006			Rv2027c_2273453	0			Rv3132c_3497736	0
Rv2984_3339956	0.000226	Rv0758_852975	0.000629	Rv0014c_17285	0	Rv1747_1975441	0.000673	Rv1813c_2055952	0.000599			Rv2027c_2273740	0			Rv1057_1180289	0
Rv0079_88458	0.000226	Rv2984_3339998	0.000627	Rv0014c_16647	0	Rv0758_852537	0.000672	Rv1028c_1149307	0.000597			Rv0014c_15840	0			Rv2247_2520923	0
Rv1813c_2055838	0.000218	Rv1057_1179428	0.000626	Rv3764c_4210683	0	Rv1027c_1148691	0.000671	Rv1747_1975254	0.000595			Rv3765c_4211573	0			Rv1266c_1414021	0
Rv3220c_3597199	0.000217	Rv0600c_698096	0.000626	Rv0491_581334	0	Rv0758_852782	0.000669	Rv0758_853263	0.000595			Rv3764c_4210905	0			Rv2027c_2273491	0
Rv0490_579353	0.000216	Rv3765c_4211586	0.000623	Rv3764c_4210713	0	Rv3132c_3498353	0.000666	Rv1626_1828785	0.000592			Rv3764c_4210860	0			Rv1747_1974159	0
Rv2984_3341125	0.000208	Rv1009_1128868	0.000623	Rv0600c_698152	0	Rv0903c_1006274	0.000666	Rv1747_1975892	0.000588			Rv3764c_4210755	0			Rv1747_1974134	0
Rv3132c_3498795	0.000208	Rv0602c_699629	0.000622	Rv0600c_698401	0	Rv0014c_16440	0.000665	Rv1057_1180561	0.000588			Rv3764c_4210560	0			Rv1747_1973763	0
Rv1747_1975196	0.000207	Rv0757_851762	0.00062	Rv3764c_4210738	0	Rv1747_1973670	0.000665	Rv1266c_1415680	0.000586			Rv0014c_16756	0			Rv1747_1973646	0
Rv1743_1969423	0.000202	Rv3849_4323756	0.000619	Rv3764c_4210787	0	Rv1057_1180375	0.000664	Rv2984_3340920	0.000585			Rv0014c_16780	0			Rv1743_1970414	0
Rv2027c_2272928	0.000202	Rv1266c_1415222	0.000618	Rv3765c_4211690	0	Rv3849_4323613	0.00066	Rv1675c_1900663	0.000582			Rv0014c_17188	0			Rv1743_1969638	0
Rv1009_1128293	0.0002	Rv1032c_1157052	0.000617	Rv3849_4323786	0	Rv3764c_4210256	0.00066	Rv1743_1970699	0.000579			Rv3764c_4210274	0			Rv1747_1974659	0
Rv0014c_16490	0.0002	Rv1027c_1148768	0.000617	Rv0014c_17416	0	Rv1368_1541057	0.000659	Rv0601c_698877	0.000577			Rv3245c_3626428	0			Rv1690_1915779	0
Rv1743_1969450	0.000198	Rv1057_1179922	0.000616	Rv3132c_3498931	0	Rv0930_1037073	0.000659	Rv1028c_1149147	0.000577			Rv0014c_17396	0			Rv1690_1915679	0
Rv1028c_1149330	0.000197	Rv0758_853366	0.000611	Rv0491_581232	0	Rv3764c_4210755	0.000658	Rv0902c_1005098	0.000576			Rv0079_88275	0			Rv1690_1915658	0
Rv1747_1975492	0.000195	Rv0757_851755	0.000609	Rv3245c_3625097	0	Rv0902c_1004657	0.000658	Rv1266c_1415038	0.000575			Rv3220c_3596068	0			Rv1368_1541468	0
Rv1675c_1900893	0.000194	Rv1266c_1414546	0.000606	Rv3220c_3596506	0	Rv0981_1097010	0.000657	Rv0079_88311	0.000574			Rv0079_88820	0			Rv1368_1541105	0
Rv2984_3339975	0.000194	Rv0758_853563	0.000602	Rv0195_231198	0	Rv2027c_2273397	0.000655	Rv2027c_2272842	0.000574			Rv0079_88825	0			Rv1266c_1415648	0
Rv1626_1828400	0.000189	Rv0079_88642	0.000601	Rv3220c_3596739	0	Rv0195_231390	0.000653	Rv1057_1179922	0.000567			Rv3132c_3498706	0			Rv1266c_1414291	0
Rv0081_89776	0.000189	Rv1626_1828501	0.0006	Rv0195_230953	0	Rv1028c_1151191	0.000653	Rv0600c_698096	0.000565			Rv3132c_3498520	0			Rv1266c_1414248	0
Rv1747_1974454	0.000185	Rv1747_1975950	0.000594	Rv3220c_3597460	0	Rv1028c_1151237	0.000652	Rv1033c_1158057	0.000557			Rv3132c_3497994	0			Rv1027c_1149083	0
Rv3246c_3627004	0.000181	Rv3765c_4211365	0.000588	Rv0079_88890	0	Rv1266c_1415529	0.000652	Rv1057_1180048	0.000554			Rv2984_3341462	0			Rv0982_1098999	0
Rv0014c_16235	0.000181	Rv0758_852849	0.000587	Rv0079_88787	0	Rv0014c_17263	0.000649	Rv0758_852582	0.000548			Rv2984_3340937	0			Rv0758_852627	0
Rv1266c_1415045	0.00018	Rv1743_1969400	0.000586	Rv3220c_3596358	0	Rv0014c_16435	0.000649	Rv0014c_16835	0.000548			Rv1743_1969924	0			Rv3220c_3596962	0
Rv1221_1365118	0.00018	Rv0902c_1005098	0.000585	Rv0079_88498	0	Rv2984_3339986	0.000646	Rv3849_4323874	0.000547			Rv0903c_1006505	0			Rv0845_941263	0
Rv1747_1973704	0.000175	Rv1009_1128300	0.000583	Rv0491_580861	0	Rv1743_1970021	0.000646	Rv0758_852610	0.000546			Rv1743_1969876	0			Rv0844c_941032	0
Rv3132c_3499187	0.000175	Rv1027c_1148440	0.00058	Rv0601c_698911	0	Rv1747_1975702	0.000645	Rv1266c_1415222	0.000542			Rv0982_1098308	0			Rv0844c_940837	0
Rv1690_1915606	0.000171	Rv3765c_4211562	0.000578	Rv0491_580928	0	Rv1032c_1156831	0.000644	Rv1028c_1150004	0.000541			Rv1028c_1150338	0			Rv0844c_940727	0
Rv1028c_1150061	0.000167	Rv3765c_4211438	0.000576	Rv3246c_3627137	0	Rv3132c_3497705	0.000643	Rv1690_1915536	0.000541			Rv0758_853654	0			Rv0844c_940461	0
Rv3220c_3596364	0.000166	Rv1747_1975033	0.000574	Rv0014c_17450	0	Rv1743_1969373	0.000643	Rv0195_231064	0.00054			Rv1028c_1150245	0			Rv0758_853653	0
Rv3132c_3498695	0.000166	Rv1027c_1148578	0.000573	Rv0601c_698779	0	Rv1028c_1150906	0.000642	Rv1032c_1157208	0.000539			Rv1028c_1149556	0			Rv0758_853557	0
Rv3764c_4210876	0.000159	Rv1813c_2055943	0.000572	Rv1057_1180091	0	Rv3132c_3498295	0.000642	Rv2984_3341890	0.000539			Rv1028c_1149333	0			Rv0758_853456	0
Rv0079_88267	0.000158	Rv0845_941781	0.00057	Rv3132c_3498119	0	Rv3245c_3626025	0.000641	Rv0602c_699298	0.000537			Rv1027c_1148961	0			Rv3132c_3498371	0
Rv2984_3340051	0.000153	Rv0014c_16790	0.000569	Rv1743_1969254	0	Rv3132c_3498277	0.000638	Rv1028c_1149941	0.000536			Rv0844c_940974	0			Rv0758_853389	0
Rv0844c_940516	0.000153	Rv2984_3340650	0.000567	Rv1027c_1148431	0	Rv0902c_1005137	0.000638	Rv1221_1365133	0.000533			Rv1027c_1148558	0			Rv0758_853268	0
Rv3764c_4210684	0.000151	Rv1626_1828365	0.000566	Rv1009_1129102	0	Rv2984_3340937	0.000637	Rv0195_230952	0.000533			Rv0845_941242	0			Rv0758_853265	0
Rv1028c_1150159	0.000148	Rv0844c_940469	0.000562	Rv1009_1128638	0	Rv1266c_1415287	0.000637	Rv1009_1128451	0.000532			Rv1009_1128895	0			Rv0758_853141	0
Rv0758_853139	0.000146	Rv2984_3341578	0.000561	Rv1009_1128547	0	Rv0902c_1005752	0.000637	Rv3764c_4210989	0.00053			Rv1009_1128200	0			Rv0758_852931	0
Rv2984_3340015	0.000141	Rv1032c_1157208	0.00056	Rv1009_1128395	0	Rv0845_942377	0.000636	Rv2710_3023219	0.00053			Rv0982_1098813	0			Rv0758_852910	0
Rv3132c_3497586	0.000137	Rv1032c_1156573	0.000558	Rv1743_1969788	0	Rv2984_3340942	0.000634	Rv2984_3341590	0.000528			Rv0982_1098420	0			Rv0758_852834	0
Rv0981_1097252	0.000136	Rv0757_851824	0.000556	Rv1743_1969870	0	Rv1747_1974560	0.000634	Rv1690_1915705	0.000527			Rv0982_1097865	0			Rv3220c_3596049	0
Rv1266c_1414021	0.000132	Rv3132c_3498594	0.000556	Rv1743_1969941	0	Rv3132c_3497733	0.000632	Rv3133c_3499460	0.000527			Rv1032c_1156820	0			Rv0845_941383	0
Rv0758_853798	0.000131	Rv0014c_16835	0.000555	Rv0982_1098495	0	Rv2710_3022698	0.000632	Rv0014c_16577	0.000525			Rv0982_1097844	0			Rv0845_941436	0
Rv0600c_698268	0.00012	Rv1057_1180561	0.000551	Rv1743_1970334	0	Rv0982_1098830	0.000629	Rv1032c_1156667	0.000524			Rv0982_1097576	0			Rv3220c_3596047	0
Rv1028c_1149297	0.000118	Rv0758_852610	0.000548	Rv1747_1973657	0	Rv1033c_1158377	0.000626	Rv0079_88903	0.00052			Rv0982_1097523	0			Rv0930_1037595	0
Rv1747_1974016	0.000117	Rv1028c_1150644	0.000547	Rv0982_1097550	0	Rv0601c_698717	0.000625	Rv1675c_1900744	0.000518			Rv0845_942343	0			Rv0930_1037012	0
Rv1032c_1157771	0.000116	Rv2027c_2274468	0.000541	Rv0981_1097285	0	Rv1743_1969558	0.000625	Rv1675c_1900737	0.000518			Rv0930_1037911	0			Rv0903c_1006406	0
Rv2984_3340468	0.000115	Rv0491_581037	0.000539	Rv0981_1097020	0	Rv0600c_698208	0.000624	Rv2247_2520994	0.000516			Rv0902c_1004657	0			Rv1747_1974473	0
Rv0602c_699598	0.000114	Rv1028c_1150907	0.000538	Rv0930_1037718	0	Rv3849_4323886	0.000624	Rv1028c_1149313	0.000515			Rv0902c_1004696	0			Rv0903c_1006092	0
Rv1743_1969924	0.000112	Rv0758_853675	0.000538	Rv1027c_1148508	0	Rv1009_1128402	0.000624	Rv3132c_3497895	0.000514			Rv0902c_1004972	0			Rv0903c_1005978	0
Rv0902c_1005795	0.00011	Rv3132c_3498022	0.000537	Rv1027c_1148849	0	Rv1743_1970161	0.000622	Rv1747_1974050	0.000513			Rv0930_1037231	0			Rv0903c_1005855	0
Rv0490_579552	9.7e-05	Rv0014c_15647	0.000536	Rv0903c_1006380	0	Rv0081_89637	0.000622	Rv3765c_4211514	0.000512			Rv0902c_1005063	0			Rv0902c_1005694	0
Rv1813c_2055943	9.1e-05	Rv3133c_3499782	0.000534	Rv1690_1915872	0	Rv0490_579756	0.000622	Rv2710_3022980	0.00051			Rv0930_1037168	0			Rv3132c_3498835	0
Rv2247_2521613	7.5e-05	Rv2027c_2273157	0.000533	Rv1057_1179966	0	Rv0014c_16256	0.000622	Rv1009_1129141	0.00051			Rv0930_1037086	0			Rv3132c_3499201	0
Rv0982_1098673	7.3e-05	Rv0981_1097244	0.000532	Rv1057_1179667	0	Rv0758_852942	0.000621	Rv0079_88434	0.00051			Rv0903c_1005887	0			Rv0902c_1004760	0
Rv1028c_1149472	6.7e-05	Rv0903c_1006233	0.000532	Rv1221_1364427	0	Rv1266c_1414333	0.000621	Rv1747_1975880	0.000509			Rv1028c_1150479	0			Rv0902c_1004606	0
Rv3132c_3499074	5.5e-05	Rv0602c_699240	0.000532	Rv1221_1365015	0	Rv2027c_2273389	0.00062	Rv3132c_3498321	0.000506			Rv1032c_1156952	0			Rv0845_942422	0
Rv1028c_1149251	3.9e-05	Rv0600c_698100	0.000529	Rv1221_1365178	0	Rv2247_2522158	0.00062	Rv0844c_941014	0.000506			Rv1743_1969725	0			Rv0845_941800	0
Rv0903c_1005936	2.3e-05	Rv0079_88340	0.000528	Rv1266c_1414033	0	Rv0902c_1004513	0.000619	Rv0014c_16517	0.000504			Rv1266c_1415510	0			Rv0845_941687	0
Rv2984_3340459	0	Rv0014c_16794	0.000528	Rv1033c_1158249	0	Rv0601c_698985	0.000618	Rv0982_1098804	0.000503			Rv0602c_699061	0			Rv3849_4323744	0
Rv0014c_17364	0	Rv1675c_1900765	0.000527	Rv1032c_1157832	0	Rv1028c_1150428	0.000617	Rv1057_1180082	0.000503			Rv1743_1969199	0
Rv0930_1037911	0	Rv0982_1097849	0.000526	Rv1032c_1157684	0	Rv1368_1541351	0.000615	Rv0845_941494	0.000503			Rv1743_1969029	0
Rv3764c_4209878	0	Rv2027c_2273895	0.000525	Rv1032c_1156924	0	Rv2984_3340560	0.000615	Rv0758_852554	0.000502			Rv1743_1969015	0
Rv0981_1097023	0	Rv1626_1828785	0.00052	Rv1032c_1156762	0	Rv1266c_1414907	0.000614	Rv0600c_698234	0.0005			Rv1675c_1900677	0
Rv1057_1179835	0	Rv3220c_3596709	0.000519	Rv1028c_1151113	0	Rv3246c_3627293	0.000611	Rv1743_1969870	0.000497			Rv1675c_1900465	0
Rv3764c_4210051	0	Rv1032c_1156619	0.000517	Rv1028c_1150856	0	Rv1813c_2055860	0.00061	Rv1032c_1157070	0.000497			Rv0903c_1006529	0
Rv1690_1915825	0	Rv1028c_1149941	0.000516	Rv1368_1541444	0	Rv1747_1975489	0.000608	Rv1032c_1157744	0.000494			Rv1626_1828678	0
Rv0014c_17240	0	Rv0758_853335	0.000515	Rv1675c_1900789	0	Rv0758_853043	0.000607	Rv2027c_2273895	0.000493			Rv1626_1828599	0
Rv1747_1976101	0	Rv1057_1180311	0.000514	Rv0930_1037109	0	Rv1266c_1414129	0.000607	Rv3132c_3499134	0.000493			Rv0758_852448	0
Rv0982_1097719	0	Rv3849_4323594	0.00051	Rv0903c_1006074	0	Rv3220c_3597474	0.000607	Rv1747_1975225	0.000492			Rv1626_1828468	0
Rv1028c_1149761	0	Rv0758_852712	0.000508	Rv0602c_699458	0	Rv2027c_2273253	0.000606	Rv1743_1969355	0.00049			Rv1626_1828389	0
Rv3764c_4210274	0	Rv0014c_15795	0.000508	Rv0758_853014	0	Rv1009_1128276	0.000605	Rv0981_1097127	0.000487			Rv0758_852616	0
Rv1057_1179950	0	Rv1747_1976165	0.000507	Rv2710_3022553	0	Rv3133c_3499337	0.000605	Rv3246c_3627269	0.000485			Rv1266c_1415104	0
Rv0014c_17123	0	Rv0758_852856	0.000503	Rv0758_852885	0	Rv1368_1541318	0.000602	Rv1266c_1414759	0.000481			Rv1032c_1157295	0
Rv1028c_1150080	0	Rv3246c_3626737	0.000499	Rv0758_852697	0	Rv0014c_17046	0.000602	Rv2710_3022521	0.000479			Rv1266c_1414860	0
Rv3764c_4209708	0	Rv1266c_1414769	0.000498	Rv2984_3340951	0	Rv1221_1364810	0.000601	Rv0844c_940469	0.000479			Rv0758_852828	0
Rv0982_1097929	0	Rv2027c_2274119	0.000498	Rv0758_852582	0	Rv0982_1098308	0.000601	Rv0014c_16781	0.000478			Rv1266c_1414755	0
Rv0930_1037012	0	Rv0490_579380	0.000497	Rv2984_3341215	0	Rv0844c_940531	0.000601	Rv0982_1098931	0.000478			Rv0758_852877	0
Rv1266c_1414190	0	Rv2710_3023219	0.000496	Rv0758_852486	0	Rv0490_580054	0.0006	Rv1028c_1151377	0.000477			Rv1266c_1414487	0
Rv3246c_3627260	0	Rv1028c_1150441	0.000494	Rv2984_3341539	0	Rv1028c_1150890	0.0006	Rv1028c_1150537	0.000475			Rv0758_852910	0
Rv0903c_1006467	0	Rv3765c_4211537	0.00049	Rv0757_851801	0	Rv0845_941610	0.000598	Rv1221_1364766	0.000475			Rv0758_852934	0
Rv0079_88661	0	Rv2027c_2272910	0.000489	Rv0757_851776	0	Rv0601c_698702	0.000598	Rv0757_852246	0.000472			Rv1221_1364592	0
Rv0079_88715	0	Rv0982_1098807	0.000487	Rv2984_3342057	0	Rv3764c_4209642	0.000598	Rv3765c_4211659	0.000466			Rv0758_853078	0
Rv0079_88737	0	Rv1747_1975731	0.000487	Rv0602c_699779	0	Rv0845_941460	0.000596	Rv1743_1969546	0.000466			Rv1033c_1158637	0
Rv3246c_3627092	0	Rv1743_1969870	0.000485	Rv0602c_699608	0	Rv1027c_1149035	0.000594	Rv1747_1973677	0.000465			Rv1033c_1158004	0
Rv1028c_1150100	0	Rv1009_1128451	0.000485	Rv0602c_699566	0	Rv0844c_940917	0.000593	Rv1368_1541436	0.000464			Rv1032c_1157532	0
Rv0079_88884	0	Rv1032c_1156501	0.000482	Rv0602c_699523	0	Rv0902c_1004606	0.000593	Rv0758_852849	0.000461			Rv0758_853276	0
Rv1266c_1414392	0	Rv0014c_16610	0.000482	Rv0758_853010	0	Rv2247_2521319	0.000591	Rv1028c_1150868	0.000461			Rv0757_851751	0
Rv1033c_1158278	0	Rv1027c_1148515	0.000482	Rv0758_853237	0	Rv1221_1364434	0.000588	Rv0758_852602	0.000458
Rv0081_89674	0	Rv1747_1975723	0.000481	Rv0902c_1005155	0	Rv1675c_1900466	0.000587	Rv0982_1098536	0.000458
Rv1028c_1149592	0	Rv0014c_16673	0.000479	Rv2247_2521580	0	Rv2984_3339968	0.000587	Rv3764c_4209742	0.000457
Rv1747_1974529	0	Rv1028c_1150625	0.000478	Rv0845_942206	0	Rv1743_1970401	0.000586	Rv3764c_4209936	0.000457
Rv0602c_699642	0	Rv2984_3340333	0.000478	Rv0845_942161	0	Rv3220c_3596527	0.000585	Rv1032c_1157765	0.000456
Rv1743_1969636	0	Rv2027c_2273045	0.000475	Rv1813c_2055770	0	Rv3764c_4209956	0.000584	Rv0014c_16610	0.000456
Rv1221_1365068	0	Rv0758_852822	0.000474	Rv0845_941721	0	Rv0902c_1004696	0.000584	Rv0844c_940848	0.000455
Rv1057_1180279	0	Rv1028c_1149809	0.000474	Rv0845_941571	0	Rv1743_1970123	0.00058	Rv1743_1969918	0.000454
Rv3849_4323593	0	Rv0490_580362	0.000473	Rv0845_941447	0	Rv2027c_2274320	0.00058	Rv1057_1180227	0.000452
Rv0014c_15817	0	Rv0758_852582	0.000472	Rv0844c_940983	0	Rv3132c_3498769	0.00058	Rv2247_2522124	0.000451
Rv1743_1969486	0	Rv0845_942400	0.000471	Rv0844c_940645	0	Rv0081_89873	0.00058	Rv1027c_1148768	0.00045
Rv1027c_1148615	0	Rv1033c_1158019	0.00047	Rv0844c_940628	0	Rv3246c_3626963	0.00058	Rv2027c_2273124	0.000449
Rv3765c_4211700	0	Rv1027c_1148547	0.000469	Rv0758_853722	0	Rv3245c_3625005	0.000579	Rv0930_1037482	0.000447
Rv0014c_15951	0	Rv1221_1364618	0.000469	Rv2027c_2274254	0	Rv0014c_16026	0.000579	Rv2027c_2273300	0.000445
Rv3765c_4211598	0	Rv3245c_3625077	0.000466	Rv0758_853652	0	Rv0081_89884	0.000578	Rv1028c_1149563	0.000444
Rv1028c_1149293	0	Rv1368_1541720	0.000465	Rv0758_853389	0	Rv1266c_1414656	0.000577	Rv0602c_699685	0.000443
Rv0014c_16124	0	Rv1266c_1415223	0.000465	Rv2247_2521243	0	Rv1368_1541381	0.000577	Rv0758_852997	0.000443
Rv1009_1128928	0	Rv1747_1973859	0.000464	Rv0758_853366	0	Rv1057_1179693	0.000576	Rv0903c_1006356	0.000442
Rv1057_1180215	0	Rv2984_3340477	0.000462	Rv2027c_2273858	0	Rv3764c_4209707	0.000575	Rv0845_942057	0.000442
Rv0014c_16228	0	Rv3133c_3499494	0.000461			Rv3132c_3497908	0.000574	Rv1027c_1148547	0.000437
Rv0014c_16256	0	Rv1028c_1149602	0.000461			Rv1009_1129046	0.000573	Rv1743_1969470	0.000434
Rv1747_1974468	0	Rv0902c_1004984	0.000461			Rv3132c_3498364	0.000573	Rv1747_1973821	0.000434
Rv3765c_4211206	0	Rv2710_3023180	0.000459			Rv1032c_1157791	0.000572	Rv0845_942334	0.000434
Rv0014c_16312	0	Rv1368_1541472	0.000459			Rv0601c_698787	0.000572	Rv0490_579446	0.000432
Rv1009_1128818	0	Rv3220c_3596034	0.000455			Rv0845_941244	0.00057	Rv1747_1973645	0.000432
Rv1743_1969711	0	Rv0600c_698099	0.000455			Rv1028c_1150844	0.000569	Rv3245c_3625084	0.000431
Rv1743_1969867	0	Rv1626_1828432	0.000455			Rv0982_1098664	0.000568	Rv0758_853276	0.000431
Rv0014c_16458	0	Rv0757_852342	0.000454			Rv3849_4323873	0.000568	Rv3245c_3625775	0.000431
Rv0014c_16459	0	Rv0602c_699393	0.000453			Rv0079_88686	0.000568	Rv1027c_1148794	0.000431
Rv1743_1970320	0	Rv2247_2520818	0.000453			Rv1813c_2055786	0.000567	Rv2984_3341161	0.000431
Rv1743_1970606	0	Rv0490_580236	0.00045			Rv2027c_2273762	0.000567	Rv3132c_3498826	0.000429
Rv3765c_4211164	0	Rv1747_1974844	0.000449			Rv0014c_15879	0.000565	Rv0844c_940977	0.000429
Rv1747_1974311	0	Rv1028c_1149926	0.000446			Rv1747_1974350	0.000565	Rv1690_1915670	0.000428
Rv0014c_16570	0	Rv0491_580924	0.000444			Rv1027c_1148844	0.000563	Rv0491_580991	0.000428
Rv0014c_16596	0	Rv3245c_3625424	0.000444			Rv0758_853038	0.00056	Rv3132c_3498464	0.000427
Rv0982_1098597	0	Rv2027c_2274508	0.000444			Rv0758_853653	0.000558	Rv3245c_3626041	0.000426
Rv1033c_1158253	0	Rv1028c_1151181	0.000444			Rv1266c_1415666	0.000558	Rv0758_852712	0.000424
Rv0081_89871	0	Rv3246c_3627005	0.000444			Rv3246c_3627215	0.000557	Rv2027c_2273995	0.000424
Rv0081_89896	0	Rv3246c_3627029	0.000443			Rv0601c_698797	0.000556	Rv0982_1098332	0.000423
Rv2710_3023282	0	Rv0014c_15846	0.000443			Rv2027c_2273767	0.000555	Rv1368_1541217	0.000422
Rv1032c_1157763	0	Rv0758_853314	0.000442			Rv0014c_16331	0.000549	Rv1747_1973795	0.000422
Rv2247_2521694	0	Rv1032c_1157685	0.000442			Rv0902c_1005694	0.000549	Rv0758_853150	0.000421
Rv2247_2521717	0	Rv1626_1828737	0.00044			Rv3132c_3499008	0.000548	Rv0758_853564	0.000421
Rv1028c_1151087	0	Rv0600c_697949	0.000438			Rv1057_1180510	0.000548	Rv0014c_15835	0.00042
Rv2710_3023184	0	Rv1028c_1149298	0.000438			Rv3765c_4211199	0.000546	Rv1690_1915790	0.000419
Rv1032c_1157490	0	Rv3220c_3596815	0.000437			Rv0981_1097233	0.000545	Rv0758_852942	0.000417
Rv0491_580985	0	Rv2027c_2273330	0.000436			Rv0982_1097733	0.000545	Rv1675c_1900783	0.000415
Rv3132c_3499038	0	Rv0902c_1005545	0.000436			Rv1813c_2055744	0.000543	Rv1747_1976190	0.000415
Rv1032c_1157446	0	Rv1028c_1150137	0.000436			Rv0490_579957	0.000539	Rv2984_3341082	0.000415
Rv0600c_697975	0	Rv1690_1915670	0.000436			Rv1027c_1149016	0.000539	Rv3132c_3497985	0.000414
Rv1368_1541357	0	Rv0758_852853	0.000434			Rv0195_231123	0.000537	Rv3764c_4210772	0.000414
Rv1675c_1900255	0	Rv1028c_1151233	0.000433			Rv0902c_1005366	0.000536	Rv0602c_699465	0.000414
Rv1675c_1900250	0	Rv1028c_1150578	0.000433			Rv0845_942343	0.000536	Rv1027c_1148555	0.000414
Rv0600c_698329	0	Rv1221_1364575	0.000432			Rv2984_3340278	0.000531	Rv2984_3340959	0.000413
Rv2984_3339872	0	Rv0844c_940899	0.000432			Rv1747_1975026	0.000527	Rv0758_853389	0.000412
Rv1690_1915605	0	Rv3764c_4210622	0.000428			Rv0758_853736	0.000526	Rv0845_941950	0.000412
Rv0758_852910	0	Rv0845_941494	0.000428			Rv2027c_2273400	0.000524	Rv3764c_4210105	0.000412
Rv0758_852711	0	Rv1743_1970004	0.000427			Rv0081_89875	0.000523	Rv2984_3341371	0.000412
Rv0601c_698715	0	Rv1009_1128904	0.000427			Rv3132c_3498272	0.000523	Rv1743_1969644	0.00041
Rv3132c_3498479	0	Rv0758_853389	0.000427			Rv1675c_1900735	0.000523	Rv2984_3339994	0.000409
Rv1028c_1151404	0	Rv1747_1973987	0.000425			Rv1221_1364427	0.000522	Rv1221_1364787	0.000409
Rv0758_852497	0	Rv1009_1128268	0.000425			Rv1027c_1148682	0.00052	Rv0014c_16737	0.000409
Rv0758_852463	0	Rv2984_3339896	0.000424			Rv0014c_16549	0.00052	Rv0600c_698099	0.000408
Rv2984_3341404	0	Rv1626_1828263	0.000424			Rv0014c_16025	0.000517	Rv0757_851677	0.000407
Rv0757_852238	0	Rv1027c_1148428	0.000424			Rv1221_1365056	0.000517	Rv3764c_4209679	0.000407
Rv0602c_699337	0	Rv1743_1969894	0.000424			Rv0014c_16418	0.000515	Rv2027c_2272954	0.000407
Rv1028c_1149167	0	Rv1266c_1415260	0.000422			Rv0014c_15755	0.000515	Rv1626_1828310	0.000407
Rv1626_1828684	0	Rv2247_2520994	0.000421			Rv3764c_4210957	0.000514	Rv1747_1976173	0.000407
Rv1028c_1151555	0	Rv1690_1915536	0.000421			Rv3132c_3498607	0.000513	Rv1221_1365033	0.000406
Rv1368_1541795	0	Rv0195_231300	0.000421			Rv0930_1037803	0.000513	Rv3220c_3596505	0.000406
Rv2247_2521342	0	Rv0982_1098386	0.00042			Rv0982_1098415	0.000512	Rv0982_1098322	0.000405
Rv3132c_3499219	0	Rv0758_853263	0.00042			Rv0014c_16237	0.00051	Rv1028c_1149926	0.000404
Rv1028c_1150959	0	Rv1743_1969962	0.00042			Rv2710_3023354	0.000509	Rv3245c_3625077	0.000404
Rv0490_580300	0	Rv1747_1973795	0.000419			Rv0930_1037718	0.000508	Rv1027c_1148437	0.000403
Rv1266c_1414430	0	Rv2027c_2274496	0.000416			Rv1266c_1415510	0.000508	Rv0758_853314	0.000403
Rv3245c_3626451	0	Rv0758_852663	0.000416			Rv0844c_940762	0.000507	Rv0195_231300	0.000402
Rv0195_231067	0	Rv0491_581154	0.000416			Rv1368_1541515	0.000507	Rv1743_1969962	0.000402
Rv0902c_1005551	0	Rv3245c_3626460	0.000416			Rv0602c_699596	0.000506	Rv1057_1179770	0.000402
Rv0195_231114	0	Rv0490_579456	0.000416			Rv1028c_1149261	0.000505	Rv3132c_3497657	0.000402
Rv0195_231139	0	Rv1743_1970563	0.000416			Rv1057_1180399	0.000505	Rv3849_4323630	0.000401
Rv0195_231154	0	Rv3849_4323744	0.000415			Rv0600c_698196	0.000503	Rv1009_1128974	0.000401
Rv1028c_1150340	0	Rv0758_852984	0.000415			Rv0845_941271	0.000501	Rv0902c_1004927	0.0004
Rv2027c_2273240	0	Rv1743_1970419	0.000414			Rv1027c_1148773	0.0005	Rv2247_2521951	0.0004
Rv0845_942168	0	Rv0602c_699644	0.000413			Rv1626_1828659	0.000499	Rv3132c_3498643	0.0004
Rv0195_231321	0	Rv0600c_698197	0.000413			Rv0758_852830	0.000499	Rv1747_1974599	0.0004
Rv1675c_1900800	0	Rv1221_1365033	0.000412			Rv1675c_1900738	0.000497	Rv1743_1969289	0.000399
Rv0195_231386	0	Rv1032c_1157094	0.000412			Rv0845_941263	0.000497	Rv0758_853681	0.000398
Rv0845_941648	0	Rv1675c_1900737	0.000411			Rv1813c_2055808	0.000495	Rv2247_2520777	0.000398
Rv3245c_3625485	0	Rv1028c_1150868	0.00041			Rv1028c_1150364	0.000492	Rv0600c_698057	0.000398
Rv1028c_1150585	0	Rv1813c_2055853	0.00041			Rv3220c_3596533	0.000492	Rv1221_1364575	0.000397
Rv0844c_941045	0	Rv1626_1828341	0.000409			Rv2027c_2272838	0.000492	Rv1626_1828422	0.000397
Rv2027c_2274290	0	Rv0844c_940848	0.000409			Rv0844c_940837	0.000492	Rv0014c_16760	0.000396
Rv3220c_3597349	0	Rv1626_1828310	0.000409			Rv0902c_1005698	0.00049	Rv1033c_1158714	0.000396
Rv2247_2520761	0	Rv1033c_1158268	0.000409			Rv0930_1037893	0.000489	Rv1009_1128460	0.000396
Rv0490_579436	0	Rv3132c_3498321	0.000408			Rv2027c_2273894	0.000486	Rv1028c_1151181	0.000394
Rv1028c_1150726	0	Rv1266c_1414255	0.000405			Rv0845_941587	0.000486	Rv1266c_1414454	0.000393
Rv3220c_3597073	0	Rv1009_1129141	0.000404			Rv3132c_3498991	0.000484	Rv3133c_3499782	0.000393
Rv1032c_1157942	0	Rv1032c_1157744	0.000404			Rv0930_1037030	0.000484	Rv0014c_16743	0.000393
Rv3220c_3596383	0	Rv0600c_698234	0.000403			Rv2247_2520821	0.000482	Rv1747_1973714	0.000393
Rv0844c_940826	0	Rv1675c_1900515	0.000403			Rv1266c_1414198	0.000481	Rv1626_1828582	0.000393
Rv1032c_1157866	0	Rv3245c_3625762	0.000402			Rv0844c_940461	0.000481	Rv1690_1915758	0.000391
Rv1368_1541057	0	Rv0195_230974	0.000402			Rv0014c_16287	0.00048	Rv0490_580236	0.000391
Rv3133c_3499702	0	Rv2027c_2273590	0.000401			Rv1028c_1151231	0.00048	Rv3220c_3596034	0.000391
Rv1221_1364579	0	Rv1028c_1149638	0.000401			Rv0981_1097136	0.00048	Rv1743_1970683	0.000391
		Rv3764c_4210686	0.0004			Rv3246c_3627271	0.000479	Rv0079_88767	0.000391
		Rv0490_580326	0.000399			Rv1028c_1151412	0.000478	Rv1027c_1148845	0.000391
		Rv3220c_3596320	0.000399			Rv1675c_1900257	0.000477	Rv3220c_3596320	0.00039
		Rv0845_942057	0.000399			Rv0014c_16805	0.000477	Rv2984_3340650	0.00039
		Rv0490_580296	0.000397			Rv1028c_1151004	0.000476	Rv0014c_17306	0.00039
		Rv1690_1915606	0.000395			Rv1266c_1414176	0.000475	Rv1690_1915626	0.00039
		Rv1626_1828759	0.000395			Rv1033c_1158703	0.000474	Rv0757_852219	0.00039
		Rv3132c_3499256	0.000395			Rv1266c_1414290	0.000473	Rv0602c_699481	0.00039
		Rv0758_853360	0.000394			Rv0602c_699240	0.000473	Rv0845_941247	0.000389
		Rv1027c_1148845	0.000394			Rv0014c_17072	0.000472	Rv1028c_1150223	0.000389
		Rv0600c_698387	0.000394			Rv1266c_1415409	0.000472	Rv0014c_16498	0.000388
		Rv2984_3341890	0.000394			Rv0982_1098925	0.00047	Rv1028c_1150644	0.000388
		Rv1057_1179770	0.000392			Rv1368_1541077	0.00047	Rv0079_88228	0.000388
		Rv0195_230924	0.000392			Rv2247_2521503	0.000469	Rv1028c_1149490	0.000386
		Rv1675c_1900783	0.000392			Rv3132c_3498268	0.000467	Rv2984_3341040	0.000386
		Rv0195_231412	0.000392			Rv1221_1365148	0.000467	Rv0845_942307	0.000384
		Rv1747_1975249	0.00039			Rv0930_1037498	0.000467	Rv0602c_699732	0.000384
		Rv0757_852245	0.00039			Rv1266c_1414256	0.000467	Rv2247_2521898	0.000384
		Rv2710_3022706	0.000389			Rv1027c_1148874	0.000466	Rv1266c_1415404	0.000383
		Rv1266c_1414205	0.000389			Rv3220c_3597232	0.000466	Rv0982_1097984	0.000382
		Rv1027c_1148459	0.000389			Rv3765c_4211695	0.000466	Rv0490_579585	0.000382
		Rv1009_1129122	0.000388			Rv1743_1969410	0.000466	Rv0758_852754	0.000381
		Rv0844c_940607	0.000387			Rv3765c_4211292	0.000465	Rv2984_3340412	0.000381
		Rv1368_1541436	0.000387			Rv0014c_15694	0.000461	Rv0601c_698837	0.000381
		Rv0845_941950	0.000387			Rv2027c_2273725	0.00046	Rv2027c_2273149	0.000379
		Rv0014c_16089	0.000387			Rv0079_88401	0.00046	Rv1028c_1150666	0.000379
		Rv1743_1969586	0.000387			Rv0758_852934	0.000459	Rv2027c_2274272	0.000378
		Rv0844c_941082	0.000387			Rv0844c_940730	0.000458	Rv1009_1128268	0.000378
		Rv3245c_3626338	0.000386			Rv1221_1365072	0.000458	Rv1028c_1150907	0.000377
		Rv1368_1541032	0.000384			Rv1266c_1414221	0.000457	Rv2984_3340135	0.000377
		Rv1626_1828582	0.000384			Rv1743_1970158	0.000456	Rv1028c_1149252	0.000376
		Rv0757_851649	0.000383			Rv3245c_3625235	0.000453	Rv1743_1969377	0.000375
		Rv0758_852780	0.000383			Rv1266c_1415838	0.000453	Rv1368_1541472	0.000374
		Rv1028c_1149307	0.000381			Rv3245c_3625112	0.000451	Rv0195_230974	0.000374
		Rv3245c_3626548	0.000381			Rv1743_1969725	0.00045	Rv1626_1828737	0.000373
		Rv3245c_3626263	0.000381			Rv2027c_2272864	0.00045	Rv0600c_698197	0.000373
		Rv1690_1915758	0.00038			Rv3245c_3626224	0.000449	Rv1028c_1151433	0.000372
		Rv3245c_3625084	0.00038			Rv3764c_4210676	0.000449	Rv1690_1915699	0.000372
		Rv0758_852997	0.000379			Rv3765c_4211237	0.000448	Rv1747_1974543	0.000372
		Rv0600c_697980	0.000379			Rv0845_941317	0.000448	Rv0757_851649	0.000372
		Rv3133c_3499460	0.000378			Rv0602c_699250	0.000447	Rv3220c_3596815	0.000371
		Rv0600c_698057	0.000378			Rv1027c_1148523	0.000447	Rv1032c_1157763	0.000371
		Rv2984_3340423	0.000378			Rv0982_1098485	0.000446	Rv1743_1969224	0.000371
		Rv1028c_1151173	0.000375			Rv0845_941190	0.000444	Rv1747_1975406	0.000371
		Rv0014c_17137	0.000375			Rv0195_231517	0.000443	Rv1266c_1414205	0.000371
		Rv2984_3341590	0.000374			Rv3220c_3596431	0.000443	Rv1743_1970419	0.000371
		Rv1675c_1900744	0.000373			Rv0930_1037690	0.000442	Rv3132c_3498594	0.000371
		Rv0758_853185	0.000373			Rv0903c_1006146	0.000442	Rv0758_852780	0.000371
		Rv1266c_1415404	0.000373			Rv2247_2521642	0.00044	Rv0982_1097563	0.00037
		Rv1221_1364787	0.000372			Rv3764c_4210713	0.000439	Rv0014c_16533	0.00037
		Rv0014c_17018	0.000372			Rv0490_580529	0.000439	Rv1747_1973987	0.000369
		Rv3132c_3498065	0.000371			Rv1266c_1414695	0.000438	Rv0981_1097131	0.000368
		Rv3132c_3498187	0.00037			Rv0195_231076	0.000438	Rv1057_1179429	0.000367
		Rv0601c_698877	0.00037			Rv0490_579931	0.000437	Rv3132c_3497604	0.000367
		Rv0079_88518	0.000369			Rv1813c_2056060	0.000437	Rv2984_3340477	0.000367
		Rv1028c_1151218	0.000369			Rv1813c_2055960	0.000436	Rv3132c_3498187	0.000366
		Rv2247_2521951	0.000369			Rv0758_852736	0.000436	Rv1028c_1149809	0.000366
		Rv0845_941378	0.000369			Rv1032c_1157812	0.000434	Rv1028c_1149298	0.000365
		Rv0903c_1006549	0.000369			Rv1033c_1158494	0.000434	Rv1626_1828620	0.000365
		Rv1743_1970541	0.000369			Rv1028c_1151171	0.000434	Rv3245c_3625762	0.000365
		Rv3764c_4209742	0.000368			Rv3764c_4210336	0.000433	Rv1057_1179887	0.000365
		Rv1690_1915699	0.000368			Rv1743_1969099	0.000432	Rv0014c_17328	0.000364
		Rv2984_3340920	0.000368			Rv3764c_4210188	0.000432	Rv2984_3340495	0.000364
		Rv1747_1974194	0.000366			Rv1813c_2056062	0.000431	Rv1221_1365115	0.000363
		Rv3245c_3625095	0.000366			Rv1009_1128627	0.000431	Rv0844c_941082	0.000363
		Rv1266c_1415497	0.000366			Rv0982_1098772	0.000431	Rv2710_3022706	0.000363
		Rv1743_1969470	0.000366			Rv1057_1179867	0.00043	Rv0844c_940607	0.000362
		Rv1027c_1148953	0.000365			Rv2247_2521228	0.000429	Rv1747_1976165	0.000362
		Rv2710_3023093	0.000365			Rv1743_1969332	0.000428	Rv0079_88525	0.000362
		Rv3132c_3498863	0.000364			Rv0981_1097217	0.000428	Rv1675c_1900273	0.000362
		Rv1027c_1148555	0.000364			Rv1743_1969284	0.000428	Rv3132c_3498966	0.000362
		Rv1057_1180025	0.000363			Rv0602c_699075	0.000427	Rv3849_4323765	0.000361
		Rv0195_231201	0.000363			Rv1032c_1156673	0.000426	Rv3245c_3624982	0.000361
		Rv3764c_4210091	0.000363			Rv1675c_1900448	0.000426	Rv1028c_1151233	0.000361
		Rv0757_852296	0.000363			Rv2710_3022531	0.000425	Rv1028c_1151218	0.00036
		Rv1747_1976190	0.000362			Rv1057_1179471	0.000425	Rv3245c_3625767	0.00036
		Rv3220c_3597415	0.000362			Rv1266c_1415318	0.000425	Rv0758_853360	0.00036
		Rv0014c_16737	0.000362			Rv0014c_16438	0.000425	Rv3132c_3499018	0.00036
		Rv0758_853150	0.000362			Rv0758_853540	0.000424	Rv1028c_1150545	0.000359
		Rv1266c_1415321	0.000361			Rv1009_1128944	0.000424	Rv0014c_15846	0.000358
		Rv2984_3340135	0.00036			Rv1743_1970440	0.000423	Rv0014c_17018	0.000358
		Rv1057_1179791	0.000359			Rv0081_89806	0.000423	Rv0014c_16089	0.000358
		Rv2027c_2272954	0.000359			Rv1028c_1149932	0.000423	Rv1675c_1900766	0.000357
		Rv0079_88767	0.000359			Rv0491_581444	0.000422	Rv0601c_698616	0.000355
		Rv1028c_1149252	0.000357			Rv1266c_1415377	0.00042	Rv1266c_1415497	0.000355
		Rv2027c_2273678	0.000357			Rv1028c_1149446	0.00042	Rv1743_1970518	0.000354
		Rv0014c_16760	0.000357			Rv0081_89892	0.000417	Rv1813c_2055853	0.000354
		Rv3849_4323765	0.000356			Rv1028c_1151082	0.000416	Rv1747_1974194	0.000354
		Rv0079_88228	0.000356			Rv0845_941209	0.000416	Rv0845_942327	0.000353
		Rv2247_2520764	0.000355			Rv0903c_1006406	0.000414	Rv1626_1828263	0.000351
		Rv2027c_2274272	0.000354			Rv2027c_2273740	0.000414	Rv1266c_1415127	0.000351
		Rv3245c_3624982	0.000354			Rv2027c_2273444	0.000414	Rv1813c_2055823	0.000351
		Rv0981_1096890	0.000354			Rv1028c_1149431	0.000413	Rv1221_1364649	0.000349
		Rv1009_1129124	0.000353			Rv3220c_3596282	0.000412	Rv0844c_940854	0.000349
		Rv0930_1037892	0.000353			Rv0195_231370	0.000412	Rv1266c_1414546	0.000348
		Rv1057_1179429	0.000352			Rv2027c_2273240	0.000412	Rv3246c_3626737	0.000348
		Rv1009_1128460	0.000352			Rv3764c_4209918	0.000412	Rv2710_3022819	0.000348
		Rv0982_1097563	0.000351			Rv1743_1970326	0.000412	Rv2027c_2272944	0.000348
		Rv0845_941479	0.00035			Rv3245c_3626226	0.000412	Rv1221_1364878	0.000348
		Rv1033c_1157979	0.000349			Rv0845_941766	0.00041	Rv0757_851736	0.000345
		Rv1743_1969644	0.000349			Rv2027c_2272862	0.000409	Rv3849_4323756	0.000344
		Rv0014c_15835	0.000348			Rv1028c_1150152	0.000409	Rv0758_853739	0.000344
		Rv0757_852219	0.000347			Rv1028c_1149997	0.000408	Rv0845_941197	0.000343
		Rv2027c_2273995	0.000346			Rv2027c_2273789	0.000407	Rv1266c_1415321	0.000342
		Rv3132c_3497566	0.000346			Rv3132c_3498418	0.000406	Rv1690_1915547	0.000341
		Rv2247_2520777	0.000345			Rv1266c_1415009	0.000405	Rv1266c_1415295	0.00034
		Rv0845_942410	0.000345			Rv0902c_1004679	0.000404	Rv0845_941674	0.000338
		Rv0930_1037459	0.000345			Rv2247_2521906	0.000403	Rv0758_853185	0.000336
		Rv3132c_3497985	0.000344			Rv3246c_3627011	0.000403	Rv1032c_1156722	0.000332
		Rv1368_1541075	0.000344			Rv1027c_1148916	0.000403	Rv2027c_2274135	0.000331
		Rv0081_89596	0.000343			Rv1626_1828737	0.000403	Rv3220c_3597038	0.00033
		Rv0845_942327	0.000343			Rv0758_853429	0.000403	Rv3245c_3626113	0.000329
		Rv0490_579552	0.000342			Rv2027c_2274469	0.000401	Rv1743_1969538	0.000328
		Rv0491_581396	0.000342			Rv0758_853162	0.000399	Rv3245c_3626279	0.000327
		Rv0758_852754	0.000342			Rv3765c_4211524	0.000398	Rv0195_231026	0.000327
		Rv1057_1180072	0.00034			Rv1028c_1151062	0.000398	Rv3132c_3498863	0.000325
		Rv0014c_16365	0.00034			Rv0014c_16582	0.000397	Rv0491_581154	0.000324
		Rv1028c_1150537	0.00034			Rv1028c_1149924	0.000397	Rv3220c_3596776	0.000324
		Rv0982_1098287	0.00034			Rv0902c_1005056	0.000396	Rv1626_1828365	0.000323
		Rv1032c_1157763	0.000339			Rv1057_1180200	0.000396	Rv1690_1915737	0.000323
		Rv2984_3341200	0.000338			Rv0982_1098353	0.000395	Rv2027c_2274307	0.000323
		Rv2984_3340412	0.000338			Rv1028c_1149616	0.000395	Rv2984_3340729	0.000322
		Rv0490_580057	0.000337			Rv0845_941752	0.000395	Rv1027c_1148614	0.000322
		Rv1675c_1900608	0.000337			Rv0758_852595	0.000394	Rv1626_1828432	0.000322
		Rv0902c_1004927	0.000335			Rv0757_852119	0.000394	Rv0490_580396	0.00032
		Rv3849_4323874	0.000335			Rv1747_1975353	0.000394	Rv0601c_698660	0.000319
		Rv0845_941197	0.000334			Rv1266c_1415319	0.000393	Rv1747_1973833	0.000318
		Rv0758_852602	0.000334			Rv1743_1969491	0.000393	Rv1368_1541564	0.000318
		Rv3220c_3597502	0.000334			Rv1368_1541133	0.000392	Rv0014c_17137	0.000316
		Rv2027c_2273467	0.000333			Rv0757_851696	0.000392	Rv0758_852853	0.000316
		Rv3245c_3626041	0.000332			Rv0982_1097711	0.000392	Rv0845_941781	0.000315
		Rv0930_1037705	0.000332			Rv1368_1541232	0.000391	Rv1028c_1151613	0.000314
		Rv1747_1975225	0.000332			Rv0982_1098761	0.00039	Rv3245c_3626382	0.000313
		Rv1221_1364694	0.000331			Rv1032c_1157049	0.00039	Rv1368_1541032	0.000312
		Rv3132c_3499018	0.000331			Rv3220c_3596281	0.000389	Rv3132c_3498113	0.000311
		Rv0490_579675	0.00033			Rv1057_1180574	0.000388	Rv0758_852713	0.000308
		Rv2984_3342077	0.00033			Rv0601c_698726	0.000388	Rv1027c_1148940	0.000308
		Rv1675c_1900273	0.00033			Rv1028c_1150421	0.000388	Rv0903c_1006262	0.000308
		Rv1027c_1148794	0.000329			Rv2027c_2274294	0.000387	Rv1033c_1158019	0.000307
		Rv3132c_3497657	0.000329			Rv0845_941813	0.000387	Rv3245c_3626548	0.000303
		Rv0601c_698837	0.000327			Rv1033c_1158306	0.000387	Rv2247_2521379	0.000303
		Rv0845_941452	0.000326			Rv1032c_1157286	0.000386	Rv2247_2521840	0.000302
		Rv0014c_15688	0.000325			Rv3220c_3597454	0.000385	Rv0081_89909	0.000301
		Rv1690_1915626	0.000324			Rv2984_3340930	0.000385	Rv0845_941221	0.0003
		Rv3132c_3498403	0.000324			Rv3220c_3597041	0.000385	Rv0600c_697980	0.0003
		Rv2984_3339909	0.000324			Rv0600c_698043	0.000384	Rv2027c_2274448	0.000299
		Rv2984_3341082	0.000323			Rv1690_1915585	0.000384	Rv1032c_1157685	0.000298
		Rv1743_1970586	0.000322			Rv0902c_1005404	0.000383	Rv2710_3023408	0.000297
		Rv2027c_2273124	0.000322			Rv0758_852460	0.000382	Rv0758_853013	0.000296
		Rv1028c_1151190	0.000321			Rv1813c_2056076	0.000381	Rv1743_1970316	0.000295
		Rv1009_1128974	0.000321			Rv0844c_940890	0.000381	Rv0758_852496	0.000295
		Rv0602c_699465	0.00032			Rv2710_3022730	0.000381	Rv1057_1180250	0.000295
		Rv2984_3341611	0.000318			Rv0014c_16667	0.000381	Rv1027c_1148440	0.000294
		Rv1747_1974543	0.000317			Rv0491_580950	0.00038	Rv2027c_2272910	0.000294
		Rv1057_1180227	0.000315			Rv1009_1128806	0.00038	Rv2027c_2273467	0.000294
		Rv3132c_3497604	0.000312			Rv1027c_1148486	0.00038	Rv0758_853212	0.000292
		Rv1033c_1158658	0.000311			Rv3764c_4210560	0.000379	Rv1626_1828188	0.000291
		Rv0014c_17411	0.000311			Rv1032c_1157659	0.000379	Rv0081_89676	0.00029
		Rv3245c_3626413	0.00031			Rv3765c_4211163	0.000378	Rv0845_941745	0.00029
		Rv2027c_2274135	0.00031			Rv0902c_1005518	0.000377	Rv3245c_3626357	0.000289
		Rv3245c_3626162	0.000309			Rv2710_3022493	0.000377	Rv0014c_16239	0.000289
		Rv1027c_1148497	0.000309			Rv0600c_698398	0.000376	Rv3765c_4211153	0.000288
		Rv0601c_698616	0.000309			Rv0758_853564	0.000375	Rv0195_231486	0.000287
		Rv0845_941247	0.000308			Rv3765c_4211365	0.000375	Rv0600c_698387	0.000286
		Rv1743_1969404	0.000306			Rv1266c_1414670	0.000375	Rv3220c_3596206	0.000284
		Rv0758_853668	0.000306			Rv1009_1129050	0.000375	Rv0758_852877	0.000283
		Rv3849_4323814	0.000306			Rv3220c_3597264	0.000374	Rv3133c_3499841	0.000283
		Rv0600c_698158	0.000303			Rv3764c_4210860	0.000374	Rv3132c_3497979	0.000281
		Rv3849_4323677	0.000302			Rv0930_1037047	0.000373	Rv3765c_4211266	0.000281
		Rv0014c_16743	0.000302			Rv0490_579396	0.000373	Rv2027c_2274508	0.00028
		Rv0757_851736	0.000301			Rv0079_88853	0.000373	Rv1221_1364694	0.00028
		Rv3765c_4211266	0.000301			Rv0930_1037632	0.000372	Rv1221_1365163	0.00028
		Rv1747_1973677	0.000301			Rv1028c_1149417	0.000371	Rv1368_1541042	0.000279
		Rv2027c_2274006	0.000301			Rv3245c_3626251	0.000371	Rv0490_580409	0.000278
		Rv0981_1097131	0.000299			Rv1743_1970605	0.000371	Rv1032c_1156906	0.000278
		Rv0758_853739	0.000299			Rv3220c_3596824	0.00037	Rv0014c_16794	0.000277
		Rv0844c_940977	0.000299			Rv0490_579569	0.00037	Rv1028c_1150869	0.000277
		Rv3765c_4211620	0.000298			Rv1032c_1157349	0.000368	Rv0758_852607	0.000276
		Rv1221_1364649	0.000297			Rv1028c_1151182	0.000368	Rv1057_1180474	0.000276
		Rv0758_852607	0.000297			Rv3764c_4210303	0.000367	Rv1028c_1151153	0.000274
		Rv3132c_3498464	0.000297			Rv0014c_15629	0.000367	Rv1028c_1149466	0.000274
		Rv1057_1179887	0.000296			Rv1221_1364739	0.000364	Rv1747_1975033	0.000274
		Rv3246c_3626901	0.000295			Rv0902c_1005323	0.000364	Rv2710_3023093	0.000274
		Rv3132c_3497670	0.000292			Rv0845_942221	0.000363	Rv1028c_1149556	0.000273
		Rv1675c_1900766	0.000292			Rv1028c_1149574	0.000363	Rv0845_941646	0.000273
		Rv2984_3339994	0.00029			Rv1033c_1158614	0.000362	Rv0014c_17435	0.000273
		Rv0014c_17328	0.00029			Rv2247_2521973	0.000362	Rv0490_580326	0.000272
		Rv0600c_698032	0.00029			Rv2027c_2274206	0.000361	Rv1009_1128361	0.000272
		Rv0981_1097234	0.000288			Rv1033c_1158467	0.000361	Rv0981_1097244	0.000271
		Rv1032c_1156906	0.000288			Rv1368_1541769	0.000361	Rv1032c_1157692	0.000271
		Rv0014c_16433	0.000287			Rv2027c_2273813	0.00036	Rv3220c_3596099	0.000271
		Rv2984_3341500	0.000287			Rv1028c_1149967	0.000359	Rv1009_1128904	0.00027
		Rv1033c_1158604	0.000287			Rv0902c_1005116	0.000358	Rv3220c_3597529	0.00027
		Rv1028c_1151370	0.000286			Rv2247_2520802	0.000358	Rv2984_3340930	0.000269
		Rv2247_2522124	0.000285			Rv1743_1969306	0.000358	Rv0490_579531	0.000269
		Rv0845_941646	0.000285			Rv0014c_16943	0.000358	Rv0757_852068	0.000269
		Rv1266c_1414759	0.000285			Rv2710_3022887	0.000358	Rv0014c_16640	0.000268
		Rv3220c_3596614	0.000282			Rv1032c_1156447	0.000357	Rv1009_1128632	0.000267
		Rv0902c_1005472	0.00028			Rv3133c_3499312	0.000357	Rv3765c_4211726	0.000265
		Rv0600c_698281	0.000279			Rv1626_1828626	0.000357	Rv0982_1098832	0.000263
		Rv2710_3022583	0.000278			Rv0014c_16691	0.000356	Rv1690_1915623	0.000263
		Rv0845_941608	0.000278			Rv0600c_698133	0.000355	Rv1747_1974457	0.000263
		Rv1028c_1149253	0.000278			Rv3765c_4211083	0.000355	Rv0758_853084	0.000263
		Rv1675c_1900930	0.000277			Rv0014c_16734	0.000351	Rv1028c_1149629	0.000262
		Rv1626_1828422	0.000276			Rv1743_1970033	0.000351	Rv0982_1098723	0.000262
		Rv1028c_1151143	0.000274			Rv2710_3023045	0.00035	Rv0195_231268	0.000262
		Rv3765c_4211244	0.000273			Rv3765c_4211573	0.00035	Rv1743_1969400	0.00026
		Rv2984_3341371	0.000273			Rv3764c_4209969	0.00035	Rv1743_1969425	0.000259
		Rv0903c_1006254	0.000272			Rv1033c_1158617	0.000349	Rv0602c_699364	0.000257
		Rv3765c_4211514	0.000272			Rv1028c_1151501	0.000348	Rv0079_88493	0.000257
		Rv0844c_940758	0.000269			Rv1057_1179759	0.000348	Rv1027c_1148497	0.000257
		Rv1009_1128103	0.000269			Rv1266c_1414295	0.000348	Rv1009_1128919	0.000256
		Rv1743_1969289	0.000268			Rv1028c_1150896	0.000346	Rv1266c_1414352	0.000256
		Rv2027c_2273493	0.000266			Rv1028c_1149299	0.000346	Rv3133c_3499512	0.000256
		Rv0602c_699217	0.000265			Rv2247_2521570	0.000345	Rv0757_851668	0.000254
		Rv1027c_1148437	0.000262			Rv3220c_3596408	0.000345	Rv1028c_1150788	0.000253
		Rv2984_3340930	0.000262			Rv1032c_1157943	0.000345	Rv1747_1973932	0.000253
		Rv3245c_3626279	0.000261			Rv1032c_1157814	0.000345	Rv1221_1364544	0.000253
		Rv0014c_16401	0.00026			Rv1266c_1414497	0.000344	Rv0014c_16400	0.000252
		Rv0930_1037803	0.00026			Rv1266c_1415341	0.000343	Rv1266c_1415681	0.000252
		Rv2247_2521455	0.000259			Rv0902c_1004801	0.000343	Rv0014c_16409	0.000252
		Rv2027c_2273127	0.000259			Rv1032c_1157458	0.000343	Rv1266c_1414991	0.000251
		Rv1028c_1150983	0.000258			Rv0758_853455	0.000343	Rv1747_1975876	0.000251
		Rv2247_2520810	0.000258			Rv1743_1970394	0.000342	Rv0758_853531	0.000251
		Rv3220c_3597529	0.000257			Rv0600c_697975	0.000341	Rv0902c_1004823	0.00025
		Rv2027c_2273300	0.000256			Rv0081_89613	0.000338	Rv0490_580057	0.00025
		Rv0195_231350	0.000256			Rv1747_1974348	0.000338	Rv0014c_16673	0.000248
		Rv2984_3341771	0.000256			Rv1032c_1156901	0.000338	Rv1813c_2055728	0.000248
		Rv1743_1970518	0.000256			Rv3765c_4211445	0.000338	Rv1368_1541023	0.000248
		Rv1747_1974626	0.000255			Rv0845_942236	0.000336	Rv0902c_1005518	0.000248
		Rv1028c_1150776	0.000255			Rv1747_1973954	0.000336	Rv1266c_1414003	0.000248
		Rv3245c_3626357	0.000254			Rv1743_1969273	0.000335	Rv2710_3023273	0.000247
		Rv2984_3341161	0.000254			Rv0081_89754	0.000333	Rv0600c_698032	0.000247
		Rv2710_3022959	0.000253			Rv0844c_940722	0.000333	Rv3764c_4210412	0.000247
		Rv3132c_3498966	0.000253			Rv0014c_15934	0.000333	Rv1027c_1148950	0.000247
		Rv0982_1098494	0.000252			Rv1009_1128374	0.000333	Rv1028c_1150441	0.000246
		Rv1266c_1415146	0.000252			Rv2027c_2273648	0.000333	Rv1626_1828341	0.000246
		Rv1266c_1415038	0.00025			Rv1033c_1158637	0.000332	Rv2984_3341701	0.000246
		Rv0490_580552	0.000249			Rv1028c_1151639	0.000332	Rv1690_1915733	0.000246
		Rv3132c_3498511	0.000248			Rv0844c_940656	0.000332	Rv0982_1097960	0.000245
		Rv1266c_1414552	0.000247			Rv3245c_3625531	0.000332	Rv0079_88908	0.000245
		Rv1266c_1414939	0.000247			Rv1743_1969463	0.000332	Rv3132c_3498546	0.000244
		Rv1221_1365163	0.000247			Rv1221_1364789	0.000331	Rv0014c_15688	0.000243
		Rv3764c_4210694	0.000246			Rv0930_1037219	0.000331	Rv0758_852856	0.000243
		Rv0903c_1006356	0.000246			Rv3220c_3596068	0.000329	Rv0757_852127	0.000243
		Rv0982_1097960	0.000246			Rv0081_89661	0.000329	Rv0758_853456	0.000243
		Rv0930_1037534	0.000244			Rv3245c_3625181	0.000328	Rv3849_4323510	0.000242
		Rv1028c_1151468	0.000243			Rv0845_941328	0.000328	Rv0600c_698281	0.000241
		Rv0757_851878	0.000243			Rv0903c_1005859	0.000327	Rv1747_1976030	0.00024
		Rv0930_1037271	0.000243			Rv0981_1097035	0.000327	Rv0081_89789	0.000239
		Rv0758_853379	0.000243			Rv3132c_3498380	0.000326	Rv1690_1915544	0.000239
		Rv3132c_3498681	0.000242			Rv0844c_940604	0.000326	Rv1028c_1149564	0.000238
		Rv3765c_4211197	0.000242			Rv1028c_1151478	0.000325	Rv0014c_15647	0.000237
		Rv0982_1098215	0.000242			Rv0930_1037484	0.000325	Rv1028c_1150567	0.000235
		Rv3132c_3499134	0.000241			Rv1747_1976092	0.000325	Rv1743_1969785	0.000234
		Rv1027c_1148940	0.000241			Rv0602c_699248	0.000325	Rv1028c_1151413	0.000233
		Rv1032c_1157710	0.00024			Rv0014c_16313	0.000324	Rv1033c_1158133	0.000233
		Rv0490_580396	0.000238			Rv3133c_3499346	0.000324	Rv1747_1975415	0.000232
		Rv1266c_1414352	0.000238			Rv1813c_2055933	0.000323	Rv2984_3339909	0.000231
		Rv1747_1976182	0.000238			Rv3220c_3596735	0.000323	Rv0758_853675	0.000229
		Rv0490_579585	0.000238			Rv0982_1098813	0.000321	Rv0758_852885	0.000228
		Rv0845_942261	0.000238			Rv3764c_4210424	0.000321	Rv3132c_3498403	0.000226
		Rv3765c_4211404	0.000238			Rv1032c_1157835	0.00032	Rv1027c_1149003	0.000226
		Rv1028c_1149556	0.000238			Rv1028c_1150990	0.00032	Rv1057_1180153	0.000225
		Rv1743_1970403	0.000236			Rv1027c_1148439	0.00032	Rv3764c_4210731	0.000224
		Rv0845_942340	0.000235			Rv3765c_4211245	0.00032	Rv0930_1037003	0.000224
		Rv1675c_1900634	0.000235			Rv1743_1969835	0.000319	Rv0758_853668	0.000223
		Rv2984_3340256	0.000234			Rv3764c_4210918	0.000318	Rv1009_1128103	0.000222
		Rv0982_1098723	0.000232			Rv1626_1828542	0.000318	Rv0081_89596	0.000221
		Rv1028c_1149629	0.000232			Rv0600c_698303	0.000317	Rv0982_1097685	0.000219
		Rv3246c_3626843	0.000231			Rv0981_1097410	0.000317	Rv0014c_16801	0.000218
		Rv1028c_1150666	0.00023			Rv2027c_2274281	0.000317	Rv1057_1179717	0.000218
		Rv0079_88329	0.000229			Rv1028c_1149489	0.000317	Rv3765c_4211753	0.000217
		Rv3765c_4211726	0.000226			Rv0758_853588	0.000317	Rv1626_1828386	0.000216
		Rv0757_851668	0.000226			Rv0602c_699571	0.000316	Rv1028c_1151143	0.000216
		Rv2984_3340595	0.000225			Rv0491_581315	0.000316	Rv1266c_1415146	0.000216
		Rv0490_580361	0.000225			Rv1743_1970541	0.000316	Rv1266c_1415735	0.000216
		Rv1747_1976030	0.000225			Rv0600c_698181	0.000315	Rv1266c_1414287	0.000216
		Rv1743_1969425	0.000224			Rv1009_1128525	0.000315	Rv3245c_3626545	0.000214
		Rv2247_2520856	0.000224			Rv3132c_3498148	0.000315	Rv0490_579675	0.000213
		Rv0014c_15659	0.000224			Rv1057_1179726	0.000315	Rv0845_941324	0.000213
		Rv2984_3340153	0.000224			Rv1057_1180224	0.000314	Rv1626_1828535	0.000213
		Rv3220c_3596545	0.000223			Rv1743_1969262	0.000314	Rv1743_1969580	0.000213
		Rv0982_1098536	0.000223			Rv1747_1975404	0.000311	Rv0758_852721	0.000213
		Rv3765c_4211607	0.000222			Rv3245c_3626428	0.000311	Rv0845_941479	0.000211
		Rv0982_1097654	0.000222			Rv0079_88404	0.00031	Rv0981_1097234	0.000211
		Rv3133c_3499272	0.000221			Rv0845_941619	0.000309	Rv1743_1970193	0.000211
		Rv0758_852474	0.000221			Rv3220c_3596097	0.000309	Rv0903c_1006487	0.000211
		Rv0757_851980	0.00022			Rv0981_1097034	0.000309	Rv1028c_1150856	0.00021
		Rv3765c_4211282	0.000219			Rv3764c_4210414	0.000309	Rv0758_852500	0.00021
		Rv0930_1037473	0.000219			Rv0758_853218	0.000308	Rv0195_230910	0.000209
		Rv2984_3340110	0.000219			Rv3132c_3498666	0.000308	Rv2247_2520978	0.000209
		Rv1690_1915623	0.000219			Rv1743_1970617	0.000308	Rv0845_941253	0.000208
		Rv3133c_3499796	0.000219			Rv3764c_4210142	0.000307	Rv0195_231507	0.000206
		Rv3246c_3627269	0.000218			Rv2710_3023145	0.000306	Rv1009_1128610	0.000206
		Rv0757_852239	0.000218			Rv0758_852910	0.000306	Rv0195_231089	0.000206
		Rv0981_1096938	0.000218			Rv0930_1037168	0.000306	Rv0491_580888	0.000206
		Rv0982_1098535	0.000217			Rv1057_1179853	0.000306	Rv0079_88983	0.000205
		Rv1028c_1151024	0.000216			Rv3132c_3498520	0.000306	Rv1032c_1157787	0.000205
		Rv0758_853660	0.000216			Rv1675c_1900498	0.000305	Rv0982_1098215	0.000205
		Rv0601c_698871	0.000216			Rv3132c_3498714	0.000305	Rv1009_1128886	0.000205
		Rv1266c_1414028	0.000216			Rv0014c_15976	0.000305	Rv0758_853762	0.000205
		Rv1057_1179568	0.000215			Rv1743_1970500	0.000304	Rv3246c_3626843	0.000204
		Rv0758_853762	0.000215			Rv0982_1097519	0.000304	Rv3245c_3626470	0.000203
		Rv1368_1541042	0.000214			Rv1032c_1157533	0.000303	Rv0014c_16311	0.000203
		Rv1028c_1150709	0.000214			Rv1368_1541145	0.000302	Rv1028c_1149534	0.000203
		Rv2710_3022835	0.000213			Rv0757_851751	0.000302	Rv1032c_1157846	0.000203
		Rv0014c_17444	0.000213			Rv2984_3341608	0.000299	Rv0982_1098328	0.000202
		Rv0195_231026	0.000212			Rv0195_231037	0.000299	Rv3245c_3626484	0.000202
		Rv1747_1975183	0.000212			Rv1368_1541341	0.000298	Rv1675c_1900913	0.000202
		Rv3220c_3596044	0.000212			Rv1028c_1150538	0.000297	Rv1221_1364480	0.000201
		Rv1027c_1148668	0.000211			Rv0014c_16425	0.000297	Rv0844c_940693	0.000199
		Rv1032c_1157892	0.00021			Rv0903c_1006203	0.000297	Rv2027c_2273951	0.000198
		Rv1266c_1415267	0.00021			Rv3132c_3498706	0.000297	Rv3245c_3626325	0.000198
		Rv1221_1365133	0.000209			Rv3246c_3626718	0.000296	Rv0491_581179	0.000198
		Rv1626_1828386	0.000209			Rv1626_1828264	0.000296	Rv1813c_2055750	0.000197
		Rv0491_580978	0.000209			Rv1057_1180079	0.000296	Rv0490_579902	0.000197
		Rv0195_231076	0.000209			Rv1027c_1148829	0.000295	Rv0758_853243	0.000196
		Rv3764c_4210470	0.000208			Rv0903c_1006320	0.000294	Rv1266c_1415304	0.000196
		Rv0081_89676	0.000208			Rv3246c_3626909	0.000294	Rv1747_1974036	0.000194
		Rv1368_1541023	0.000208			Rv1813c_2055895	0.000294	Rv1028c_1151024	0.000194
		Rv0602c_699074	0.000207			Rv0902c_1004897	0.000293	Rv3133c_3499272	0.000191
		Rv1266c_1415661	0.000207			Rv3132c_3498003	0.000292	Rv1028c_1151636	0.000191
		Rv0902c_1004741	0.000206			Rv1057_1179852	0.000292	Rv2984_3340745	0.000191
		Rv0845_941221	0.000206			Rv1266c_1414909	0.000291	Rv1032c_1157391	0.000189
		Rv1675c_1900794	0.000206			Rv3764c_4209705	0.000291	Rv0079_88329	0.000189
		Rv3132c_3497979	0.000206			Rv1813c_2056068	0.000289	Rv0490_580552	0.000189
		Rv0079_88698	0.000206			Rv0014c_17156	0.000289	Rv1057_1179552	0.000188
		Rv1747_1976217	0.000206			Rv0195_231155	0.000289	Rv2984_3340926	0.000188
		Rv0490_579531	0.000205			Rv0601c_698871	0.000288	Rv2027c_2273367	0.000187
		Rv0014c_17435	0.000204			Rv0014c_15771	0.000288	Rv0081_89672	0.000186
		Rv1747_1975708	0.000204			Rv0014c_15785	0.000288	Rv1057_1179565	0.000186
		Rv1747_1974364	0.000204			Rv0982_1097563	0.000287	Rv0491_581023	0.000186
		Rv2710_3023408	0.000203			Rv3132c_3498355	0.000287	Rv0081_89709	0.000186
		Rv2247_2520978	0.000203			Rv0014c_15728	0.000287	Rv3220c_3596053	0.000185
		Rv1266c_1414318	0.000203			Rv1028c_1149314	0.000286	Rv0845_941244	0.000185
		Rv1032c_1157543	0.000203			Rv1033c_1158109	0.000286	Rv1743_1970004	0.000184
		Rv0601c_698921	0.000202			Rv1028c_1150146	0.000286	Rv3245c_3624991	0.000184
		Rv2027c_2272812	0.000202			Rv1009_1128502	0.000286	Rv3849_4323531	0.000183
		Rv1028c_1150403	0.000202			Rv0758_853654	0.000285	Rv2027c_2273773	0.00018
		Rv1266c_1415827	0.000202			Rv0902c_1005063	0.000285	Rv2710_3023075	0.00018
		Rv1033c_1158277	0.000201			Rv1033c_1158536	0.000285	Rv0758_852823	0.00018
		Rv0602c_699609	0.000201			Rv1747_1973762	0.000285	Rv1266c_1415267	0.000179
		Rv1743_1969757	0.000199			Rv0757_852024	0.000284	Rv3849_4323855	0.000179
		Rv0982_1098221	0.000199			Rv2247_2520799	0.000283	Rv1057_1180447	0.000178
		Rv1747_1976072	0.000199			Rv1033c_1158204	0.000282	Rv0601c_698538	0.000177
		Rv0930_1037003	0.000198			Rv0014c_16045	0.000282	Rv1675c_1900475	0.000177
		Rv1032c_1157765	0.000198			Rv1032c_1157385	0.00028	Rv0845_942181	0.000173
		Rv3245c_3626545	0.000198			Rv3132c_3497870	0.000279	Rv0490_579964	0.000173
		Rv3245c_3626325	0.000197			Rv2027c_2273748	0.000279	Rv3220c_3596044	0.000173
		Rv1028c_1150856	0.000197			Rv0014c_15840	0.000276	Rv1675c_1900930	0.000173
		Rv1747_1974523	0.000197			Rv2027c_2273099	0.000276	Rv0982_1098221	0.000171
		Rv0602c_699298	0.000197			Rv0930_1037352	0.000276	Rv3245c_3625236	0.00017
		Rv0601c_698660	0.000196			Rv1027c_1149089	0.000275	Rv0602c_699074	0.00017
		Rv1028c_1151198	0.000196			Rv1743_1969607	0.000275	Rv3246c_3627222	0.00017
		Rv1009_1128919	0.000195			Rv0758_852564	0.000274	Rv3764c_4209697	0.000169
		Rv1033c_1158057	0.000195			Rv1266c_1414021	0.000274	Rv0601c_698886	0.000169
		Rv1266c_1415357	0.000194			Rv0845_941383	0.000274	Rv0014c_15995	0.000169
		Rv1057_1180082	0.000193			Rv0982_1098973	0.000274	Rv0758_853459	0.000168
		Rv0490_579964	0.000193			Rv2984_3341138	0.000273	Rv0014c_16832	0.000168
		Rv0982_1097702	0.000192			Rv0490_580506	0.000272	Rv2984_3340595	0.000168
		Rv2027c_2274473	0.000192			Rv0758_852618	0.00027	Rv1221_1364768	0.000168
		Rv0758_853084	0.000191			Rv1626_1828675	0.000269	Rv1747_1974539	0.000168
		Rv0014c_16311	0.000191			Rv2027c_2272802	0.000269	Rv3764c_4210867	0.000167
		Rv1028c_1149222	0.000191			Rv1028c_1150235	0.000269	Rv1028c_1149253	0.000167
		Rv1221_1364480	0.00019			Rv0490_579365	0.000269	Rv1747_1973749	0.000167
		Rv1028c_1150788	0.00019			Rv0014c_16756	0.000269	Rv0014c_16401	0.000167
		Rv1266c_1415053	0.000189			Rv0490_580576	0.000268	Rv1266c_1414934	0.000167
		Rv0014c_16522	0.000188			Rv1747_1974211	0.000268	Rv1743_1970671	0.000166
		Rv0757_852068	0.000187			Rv0079_88438	0.000267	Rv3764c_4210086	0.000166
		Rv0758_852721	0.000187			Rv1813c_2056020	0.000265	Rv1266c_1414939	0.000166
		Rv1266c_1414287	0.000187			Rv0845_942021	0.000265	Rv3765c_4211588	0.000166
		Rv0758_852942	0.000186			Rv0982_1097865	0.000264	Rv0491_580845	0.000164
		Rv1675c_1900839	0.000186			Rv1009_1128552	0.000264	Rv1266c_1415076	0.000164
		Rv1747_1975141	0.000186			Rv1266c_1415509	0.000263	Rv1743_1970099	0.000164
		Rv0081_89909	0.000186			Rv3132c_3497583	0.000262	Rv1368_1541617	0.000163
		Rv0602c_699698	0.000185			Rv0758_852783	0.000262	Rv1690_1915857	0.000163
		Rv1813c_2055750	0.000185			Rv3764c_4209885	0.000261	Rv1747_1974523	0.000163
		Rv1032c_1157846	0.000185			Rv2984_3341866	0.00026	Rv0079_88290	0.000162
		Rv0903c_1006560	0.000185			Rv0014c_16244	0.00026	Rv1626_1828569	0.000162
		Rv0081_89789	0.000184			Rv0982_1097882	0.00026	Rv0758_853453	0.000162
		Rv3245c_3625236	0.000184			Rv3133c_3499886	0.00026	Rv0491_581034	0.000161
		Rv1057_1180149	0.000183			Rv0758_853541	0.000259	Rv2984_3341001	0.000161
		Rv0845_942457	0.000183			Rv1747_1974580	0.000259	Rv2027c_2273166	0.00016
		Rv3133c_3499529	0.000182			Rv1221_1364802	0.000258	Rv1221_1364655	0.00016
		Rv1747_1974536	0.000181			Rv1033c_1158722	0.000257	Rv1032c_1156795	0.000159
		Rv1028c_1151153	0.000181			Rv3245c_3625320	0.000257	Rv1028c_1149222	0.000159
		Rv0758_853429	0.000181			Rv0902c_1005326	0.000256	Rv0014c_15720	0.000159
		Rv1743_1970193	0.00018			Rv0758_853660	0.000255	Rv3132c_3498180	0.000159
		Rv1626_1828535	0.00018			Rv0758_853189	0.000254	Rv0902c_1005050	0.000158
		Rv1028c_1149680	0.00018			Rv1675c_1900683	0.000254	Rv1028c_1150709	0.000158
		Rv1009_1128648	0.000179			Rv3246c_3626919	0.000253	Rv1027c_1148578	0.000158
		Rv1033c_1158257	0.000179			Rv3245c_3626260	0.000252	Rv1368_1541723	0.000158
		Rv2247_2521379	0.000179			Rv0758_853690	0.000252	Rv3765c_4211428	0.000156
		Rv3246c_3627222	0.000178			Rv1266c_1414200	0.000251	Rv1266c_1414710	0.000155
		Rv3764c_4210731	0.000178			Rv0602c_699104	0.000251	Rv0845_941290	0.000155
		Rv2247_2520776	0.000177			Rv0930_1037807	0.000251	Rv1675c_1900839	0.000155
		Rv3764c_4210281	0.000177			Rv1747_1974042	0.00025	Rv1028c_1150378	0.000154
		Rv1743_1970671	0.000176			Rv1009_1128200	0.00025	Rv0982_1098320	0.000154
		Rv1675c_1900952	0.000176			Rv0757_851672	0.00025	Rv1033c_1158224	0.000154
		Rv0195_231397	0.000176			Rv1747_1974086	0.00025	Rv3245c_3625792	0.000154
		Rv1626_1828620	0.000176			Rv1747_1974064	0.00025	Rv0982_1098586	0.000153
		Rv0195_231268	0.000176			Rv2984_3340702	0.000249	Rv1743_1969274	0.000153
		Rv1368_1541723	0.000176			Rv0490_579924	0.000249	Rv1032c_1157892	0.000152
		Rv1057_1180447	0.000175			Rv2710_3022826	0.000249	Rv2247_2520771	0.000152
		Rv1626_1828267	0.000175			Rv1032c_1156847	0.000248	Rv1266c_1415661	0.000152
		Rv1743_1970316	0.000174			Rv1368_1541236	0.000248	Rv2984_3341107	0.00015
		Rv1009_1128886	0.000173			Rv0601c_698656	0.000247	Rv0902c_1005472	0.00015
		Rv0902c_1005164	0.000173			Rv0014c_16526	0.000247	Rv2984_3341270	0.000149
		Rv0845_941290	0.000173			Rv3764c_4210986	0.000247	Rv1028c_1151251	0.000149
		Rv0014c_16832	0.000172			Rv0902c_1005589	0.000246	Rv0079_88518	0.000148
		Rv1057_1179626	0.000171			Rv0758_853163	0.000246	Rv1028c_1149979	0.000147
		Rv0079_88493	0.000171			Rv1743_1970564	0.000244	Rv2027c_2273305	0.000146
		Rv0903c_1006487	0.00017			Rv2984_3340902	0.000244	Rv1032c_1157710	0.000145
		Rv3765c_4211771	0.00017			Rv1266c_1415100	0.000244	Rv0902c_1004695	0.000144
		Rv2984_3341001	0.00017			Rv1747_1974108	0.000244	Rv1032c_1157497	0.000144
		Rv0758_853057	0.00017			Rv3245c_3625603	0.000244	Rv1027c_1148948	0.000144
		Rv2710_3023273	0.00017			Rv0758_853059	0.000243	Rv0490_579701	0.000143
		Rv1032c_1157630	0.000169			Rv0982_1098089	0.000243	Rv1057_1179816	0.000143
		Rv1028c_1149185	0.000169			Rv1266c_1414194	0.000243	Rv1747_1974624	0.000143
		Rv1743_1970323	0.000169			Rv1028c_1150245	0.000243	Rv1266c_1415827	0.000143
		Rv1028c_1151613	0.000169			Rv0014c_16270	0.000242	Rv0845_941934	0.000142
		Rv1221_1364768	0.000169			Rv0982_1098939	0.000242	Rv1266c_1414848	0.000141
		Rv1743_1969445	0.000168			Rv3764c_4210463	0.000241	Rv0195_231131	0.000141
		Rv1690_1915544	0.000167			Rv0014c_16903	0.000241	Rv0014c_15990	0.000139
		Rv0982_1098320	0.000167			Rv3764c_4210469	0.000241	Rv3132c_3499100	0.000139
		Rv1368_1541617	0.000167			Rv1266c_1415308	0.00024	Rv0844c_940875	0.000138
		Rv2984_3341701	0.000167			Rv0982_1098365	0.00024	Rv3132c_3498369	0.000137
		Rv1626_1828607	0.000167			Rv1743_1969865	0.000239	Rv0902c_1005557	0.000137
		Rv1032c_1156963	0.000167			Rv0491_580976	0.000239	Rv1747_1974536	0.000137
		Rv0758_852682	0.000166			Rv1009_1128464	0.000238	Rv1368_1541145	0.000137
		Rv1057_1179638	0.000166			Rv3764c_4210182	0.000238	Rv3245c_3626111	0.000136
		Rv1675c_1900635	0.000166			Rv1027c_1148546	0.000237	Rv0758_852690	0.000136
		Rv0902c_1005266	0.000166			Rv3849_4323513	0.000235	Rv3765c_4211282	0.000136
		Rv0758_852690	0.000165			Rv1690_1915811	0.000234	Rv0758_853788	0.000136
		Rv2984_3340317	0.000164			Rv0081_89664	0.000234	Rv2710_3022583	0.000135
		Rv2984_3339920	0.000164			Rv0014c_16703	0.000234	Rv0491_581232	0.000135
		Rv1743_1969704	0.000164			Rv3220c_3596428	0.000234	Rv0845_942246	0.000134
		Rv1747_1975406	0.000164			Rv1009_1128353	0.000234	Rv0758_853038	0.000133
		Rv0081_89672	0.000164			Rv0014c_17300	0.000233	Rv3133c_3499848	0.000132
		Rv1028c_1149564	0.000164			Rv0758_853270	0.000233	Rv3133c_3499685	0.000132
		Rv3764c_4210054	0.000162			Rv0014c_16603	0.000231	Rv2027c_2272903	0.000132
		Rv0600c_698109	0.000162			Rv2984_3341254	0.000231	Rv0845_942283	0.000132
		Rv1747_1973932	0.00016			Rv0602c_699453	0.000231	Rv1626_1828607	0.000131
		Rv1266c_1414979	0.00016			Rv1009_1128837	0.000231	Rv0490_580077	0.000131
		Rv1675c_1900962	0.00016			Rv3764c_4210525	0.000231	Rv2027c_2273493	0.00013
		Rv1033c_1158258	0.00016			Rv3132c_3498127	0.00023	Rv1033c_1158258	0.000129
		Rv0757_851693	0.000159			Rv0490_580156	0.00023	Rv1266c_1415046	0.000129
		Rv1266c_1414410	0.000159			Rv1368_1541490	0.00023	Rv1747_1976217	0.000129
		Rv1027c_1149003	0.000158			Rv0014c_16982	0.000229	Rv1266c_1414353	0.000129
		Rv3764c_4210867	0.000157			Rv2984_3340561	0.000227	Rv3849_4323507	0.000129
		Rv1747_1974262	0.000157			Rv1028c_1149987	0.000225	Rv0758_852663	0.000128
		Rv3245c_3625288	0.000156			Rv0758_853435	0.000225	Rv3220c_3596940	0.000128
		Rv1747_1974457	0.000156			Rv1033c_1158198	0.000223	Rv1221_1364976	0.000128
		Rv1747_1973687	0.000156			Rv0845_942261	0.000222	Rv0195_231129	0.000127
		Rv1747_1975055	0.000155			Rv3132c_3498320	0.000222	Rv2710_3023096	0.000126
		Rv0081_89709	0.000155			Rv1747_1974444	0.000221	Rv1747_1976182	0.000126
		Rv1032c_1157070	0.000154			Rv3132c_3497572	0.000221	Rv1028c_1150983	0.000125
		Rv1028c_1151413	0.000154			Rv1675c_1900465	0.000221	Rv1747_1975400	0.000125
		Rv3132c_3498180	0.000153			Rv1743_1969924	0.00022	Rv1368_1541523	0.000125
		Rv0195_231089	0.000152			Rv2984_3341221	0.000219	Rv3132c_3497973	0.000125
		Rv1747_1974624	0.000152			Rv0844c_941017	0.000219	Rv0601c_698921	0.000124
		Rv1747_1974036	0.000151			Rv0014c_15899	0.000219	Rv0014c_16522	0.000124
		Rv1743_1970124	0.000151			Rv3245c_3625941	0.000219	Rv3765c_4211197	0.000124
		Rv0758_852403	0.000151			Rv0930_1037733	0.000218	Rv0600c_698336	0.000124
		Rv3765c_4211753	0.000151			Rv3246c_3626964	0.000218	Rv1266c_1414619	0.000124
		Rv1266c_1414003	0.00015			Rv1266c_1415648	0.000218	Rv0014c_15659	0.000123
		Rv0195_231131	0.00015			Rv1813c_2055877	0.000217	Rv2247_2521171	0.000122
		Rv1266c_1414848	0.00015			Rv3132c_3498337	0.000215	Rv1743_1970403	0.00012
		Rv0014c_16564	0.000149			Rv1028c_1151597	0.000215	Rv1028c_1150747	0.00012
		Rv1813c_2055728	0.000148			Rv3765c_4211616	0.000215	Rv0014c_17215	0.000119
		Rv3765c_4211174	0.000148			Rv1028c_1149333	0.000215	Rv0014c_16750	0.000119
		Rv0014c_16395	0.000148			Rv1747_1973678	0.000214	Rv0757_851980	0.000119
		Rv0490_580077	0.000147			Rv3245c_3625291	0.000213	Rv2027c_2273381	0.000116
		Rv1009_1128632	0.000147			Rv0845_942113	0.000212	Rv1743_1969671	0.000115
		Rv0601c_698886	0.000147			Rv1266c_1414400	0.000212	Rv0079_88353	0.000115
		Rv0982_1098804	0.000146			Rv1813c_2055990	0.000212	Rv1675c_1900837	0.000114
		Rv2984_3341748	0.000145			Rv3764c_4210292	0.000211	Rv0845_942294	0.000114
		Rv0079_88383	0.000145			Rv1032c_1157799	0.000211	Rv0757_852052	0.000114
		Rv0014c_17215	0.000144			Rv0903c_1006545	0.000211	Rv2247_2520776	0.000114
		Rv1747_1975254	0.000144			Rv0758_852624	0.000211	Rv0758_852931	0.000114
		Rv0930_1037840	0.000143			Rv2710_3023159	0.000211	Rv1747_1974002	0.000113
		Rv1266c_1415829	0.000142			Rv1028c_1150449	0.00021	Rv3246c_3626969	0.000113
		Rv1028c_1150061	0.000141			Rv1057_1179905	0.000208	Rv0758_852544	0.000113
		Rv1032c_1157359	0.000141			Rv1057_1179857	0.000208	Rv1028c_1150137	0.000112
		Rv0902c_1005518	0.00014			Rv1028c_1149929	0.000206	Rv0758_852970	0.000111
		Rv0758_853453	0.000138			Rv0930_1037252	0.000205	Rv3765c_4211242	0.000111
		Rv1675c_1900475	0.000138			Rv0758_852840	0.000205	Rv0195_230921	0.000111
		Rv0845_942294	0.000137			Rv3132c_3497994	0.000205	Rv0195_231281	0.00011
		Rv1028c_1150744	0.000136			Rv0079_88491	0.000205	Rv0981_1096898	0.00011
		Rv2247_2521171	0.000136			Rv3245c_3625403	0.000205	Rv1028c_1151510	0.00011
		Rv2027c_2273305	0.000136			Rv0757_852048	0.000204	Rv0014c_16395	0.000109
		Rv1057_1179565	0.000135			Rv1626_1828539	0.000203	Rv0758_853192	0.000109
		Rv1033c_1158595	0.000135			Rv0902c_1005042	0.000203	Rv3765c_4211354	0.000107
		Rv1221_1364895	0.000134			Rv0195_231067	0.000203	Rv1032c_1157938	0.000106
		Rv0845_942334	0.000134			Rv3132c_3497650	0.000202	Rv1028c_1149807	0.000106
		Rv0982_1098832	0.000134			Rv1028c_1149566	0.000202	Rv1266c_1415487	0.000105
		Rv0014c_16801	0.000132			Rv0930_1037861	0.000201	Rv0491_580874	0.000105
		Rv0758_853456	0.000132			Rv1057_1179727	0.000201	Rv1057_1179463	0.000104
		Rv0079_88290	0.000132			Rv0903c_1005978	0.0002	Rv1747_1974626	0.000104
		Rv1057_1179552	0.000132			Rv3245c_3626002	0.0002	Rv1675c_1900962	0.000103
		Rv3245c_3624991	0.000131			Rv1028c_1150007	0.0002	Rv1221_1364777	0.000103
		Rv3132c_3498369	0.00013			Rv1626_1828468	0.000199	Rv1747_1975631	0.000103
		Rv0014c_15990	0.00013			Rv1057_1179466	0.000199	Rv0758_852595	0.000102
		Rv0930_1037161	0.00013			Rv0491_581030	0.000198	Rv1028c_1149742	0.000102
		Rv1028c_1149500	0.00013			Rv1221_1364424	0.000198	Rv0982_1098535	0.000101
		Rv0014c_16750	0.000128			Rv0602c_699775	0.000196	Rv0757_851693	0.0001
		Rv0491_580845	0.000128			Rv0902c_1005170	0.000195	Rv1747_1973687	0.0001
		Rv3245c_3626230	0.000128			Rv1028c_1150788	0.000195	Rv2710_3022835	9.9e-05
		Rv0014c_17306	0.000127			Rv0600c_698391	0.000194	Rv1690_1915546	9.9e-05
		Rv3220c_3596053	0.000126			Rv0930_1037089	0.000194	Rv1028c_1149638	9.9e-05
		Rv3220c_3596776	0.000126			Rv1266c_1414884	0.000193	Rv2247_2521589	9.6e-05
		Rv0982_1097684	0.000126			Rv3245c_3625339	0.000192	Rv2027c_2272948	9.5e-05
		Rv0601c_698764	0.000126			Rv0845_941697	0.000192	Rv0758_853090	9.4e-05
		Rv1743_1970681	0.000125			Rv1028c_1149678	0.000192	Rv0602c_699362	9.4e-05
		Rv0601c_698621	0.000124			Rv1675c_1900777	0.000192	Rv1057_1180476	9.4e-05
		Rv3220c_3597305	0.000123			Rv0014c_16208	0.000192	Rv2247_2520857	9.4e-05
		Rv3245c_3626451	0.000123			Rv0601c_698659	0.000191	Rv1057_1179638	9.3e-05
		Rv2027c_2273367	0.000122			Rv1747_1975170	0.00019	Rv1368_1541776	9.3e-05
		Rv1266c_1415304	0.000121			Rv0844c_940974	0.00019	Rv1266c_1414603	9.2e-05
		Rv1368_1541523	0.000121			Rv1368_1541056	0.000188	Rv1032c_1157630	9.2e-05
		Rv1221_1364777	0.00012			Rv0014c_16599	0.000188	Rv0845_942054	9.1e-05
		Rv1028c_1150378	0.00012			Rv1266c_1414030	0.000187	Rv3764c_4210606	9e-05
		Rv1028c_1151510	0.000119			Rv0014c_16100	0.000187	Rv3245c_3625288	9e-05
		Rv1032c_1157647	0.000119			Rv1032c_1157627	0.000187	Rv3132c_3498898	9e-05
		Rv2984_3341963	0.000119			Rv1743_1970143	0.000187	Rv0982_1098098	8.9e-05
		Rv0845_941641	0.000118			Rv0930_1037427	0.000186	Rv1368_1541451	8.9e-05
		Rv0195_231129	0.000118			Rv3220c_3596703	0.000186	Rv3849_4323675	8.9e-05
		Rv0845_941771	0.000118			Rv1747_1974561	0.000186	Rv0845_941827	8.9e-05
		Rv3765c_4211428	0.000117			Rv2984_3340649	0.000186	Rv1221_1364861	8.8e-05
		Rv3765c_4211588	0.000117			Rv3765c_4211571	0.000185	Rv0845_942438	8.8e-05
		Rv3133c_3499848	0.000115			Rv0014c_16558	0.000185	Rv3245c_3626413	8.8e-05
		Rv1028c_1150001	0.000115			Rv2984_3341893	0.000185	Rv3245c_3624960	8.8e-05
		Rv0758_853684	0.000114			Rv1027c_1148961	0.000184	Rv1747_1974392	8.7e-05
		Rv1221_1364497	0.000114			Rv1747_1975175	0.000184	Rv3220c_3596614	8.7e-05
		Rv0195_230925	0.000114			Rv1747_1975371	0.000184	Rv0758_853660	8.6e-05
		Rv0195_230921	0.000113			Rv0757_851802	0.000184	Rv3764c_4210795	8.6e-05
		Rv2027c_2273228	0.000113			Rv2984_3339950	0.000183	Rv3220c_3597505	8.5e-05
		Rv2247_2520771	0.000113			Rv0758_853360	0.000183	Rv1033c_1158452	8.5e-05
		Rv0490_580260	0.000113			Rv1747_1975538	0.000183	Rv0014c_16541	8.2e-05
		Rv0600c_698336	0.000112			Rv1028c_1151294	0.000183	Rv1266c_1414298	8.1e-05
		Rv0845_941827	0.000112			Rv1009_1128301	0.000183	Rv1032c_1156487	8e-05
		Rv0982_1097785	0.000112			Rv0844c_940966	0.000181	Rv0982_1097636	8e-05
		Rv3133c_3499841	0.000111			Rv1028c_1151485	0.000181	Rv1675c_1900264	7.9e-05
		Rv0491_580874	0.000111			Rv1747_1975254	0.00018	Rv0195_230925	7.9e-05
		Rv0758_852713	0.000111			Rv3245c_3625638	0.00018	Rv1743_1970323	7.9e-05
		Rv0014c_17448	0.000111			Rv2984_3339875	0.00018	Rv3132c_3497795	7.8e-05
		Rv0081_89896	0.000109			Rv0903c_1006092	0.00018	Rv1747_1974887	7.7e-05
		Rv0758_852500	0.000109			Rv1743_1969937	0.00018	Rv3764c_4210496	7.7e-05
		Rv0844c_940575	0.000108			Rv1626_1828691	0.000178	Rv1032c_1157543	7.7e-05
		Rv0490_580312	0.000108			Rv0490_579828	0.000178	Rv0601c_698643	7.6e-05
		Rv1747_1975631	0.000108			Rv1032c_1157329	0.000178	Rv1813c_2055919	7.1e-05
		Rv1032c_1156487	0.000107			Rv3245c_3626554	0.000177	Rv1747_1974196	7.1e-05
		Rv1690_1915857	0.000107			Rv1690_1915772	0.000177	Rv2027c_2273841	7e-05
		Rv0601c_698528	0.000107			Rv1028c_1150505	0.000176	Rv1028c_1151620	6.8e-05
		Rv2710_3023075	0.000107			Rv0758_853366	0.000175	Rv2027c_2274010	6.7e-05
		Rv1747_1973833	0.000107			Rv0758_853078	0.000175	Rv0902c_1004918	6.7e-05
		Rv1743_1969324	0.000107			Rv1747_1973715	0.000174	Rv0014c_16738	6.6e-05
		Rv1221_1364553	0.000106			Rv0490_579714	0.000174	Rv3132c_3497605	6.6e-05
		Rv3220c_3597312	0.000106			Rv0014c_16352	0.000173	Rv3849_4323828	6.6e-05
		Rv1032c_1157117	0.000106			Rv1747_1976075	0.000173	Rv1032c_1157433	6.5e-05
		Rv2027c_2273528	0.000106			Rv0758_853224	0.000173	Rv0014c_17436	6.5e-05
		Rv1813c_2055961	0.000105			Rv1368_1541635	0.000173	Rv1027c_1149036	6.4e-05
		Rv0014c_15720	0.000104			Rv0014c_16122	0.000172	Rv1027c_1148824	6.4e-05
		Rv1690_1915546	0.000104			Rv1028c_1151001	0.000172	Rv0491_580817	6.4e-05
		Rv1743_1969274	0.000103			Rv0600c_698408	0.000172	Rv0079_88383	6.3e-05
		Rv3764c_4210795	0.000103			Rv0982_1097903	0.000172	Rv0079_88926	6.1e-05
		Rv0845_942438	0.000103			Rv2027c_2272819	0.000171	Rv0014c_16085	5.9e-05
		Rv0600c_698396	0.000102			Rv0490_580094	0.00017	Rv1028c_1150664	5.7e-05
		Rv1027c_1148582	0.000102			Rv1028c_1149556	0.00017	Rv0758_852709	5.5e-05
		Rv3220c_3596940	0.000101			Rv0902c_1005537	0.00017	Rv1027c_1149067	5.5e-05
		Rv1626_1828569	9.9e-05			Rv1028c_1150973	0.00017	Rv1028c_1150532	5.5e-05
		Rv1266c_1415476	9.9e-05			Rv1032c_1156430	0.000169	Rv1266c_1415044	5.2e-05
		Rv1743_1970311	9.9e-05			Rv1747_1973646	0.000169	Rv1675c_1900379	5.1e-05
		Rv0758_853243	9.8e-05			Rv1368_1541037	0.000168	Rv3765c_4211237	4.9e-05
		Rv1057_1180048	9.8e-05			Rv0845_941538	0.000168	Rv1743_1970491	4.9e-05
		Rv0602c_699227	9.8e-05			Rv1057_1180057	0.000168	Rv1028c_1150628	4.8e-05
		Rv0014c_15719	9.8e-05			Rv2027c_2273885	0.000168	Rv1057_1180036	4.8e-05
		Rv3132c_3499159	9.7e-05			Rv0845_942089	0.000167	Rv1813c_2055751	4.4e-05
		Rv2027c_2272903	9.7e-05			Rv0930_1037786	0.000167	Rv0903c_1006254	4.4e-05
		Rv1747_1974392	9.6e-05			Rv1033c_1158440	0.000166	Rv3133c_3499744	4.4e-05
		Rv0490_580290	9.6e-05			Rv1032c_1157356	0.000166	Rv1221_1364540	4.2e-05
		Rv2027c_2274448	9.5e-05			Rv3220c_3596698	0.000166	Rv0081_89618	3.9e-05
		Rv2984_3341659	9.4e-05			Rv0195_231478	0.000166	Rv0490_580093	3.8e-05
		Rv0758_853038	9.4e-05			Rv0600c_698060	0.000165	Rv0491_581481	3.8e-05
		Rv1266c_1414710	9.4e-05			Rv1032c_1157607	0.000165	Rv1032c_1156982	3.7e-05
		Rv0758_853447	9.4e-05			Rv0758_852799	0.000164	Rv1027c_1148591	3.7e-05
		Rv0981_1096898	9.4e-05			Rv3764c_4210088	0.000163	Rv0757_851732	2.7e-05
		Rv1747_1974459	9.4e-05			Rv0982_1098320	0.000163	Rv0758_852882	2.6e-05
		Rv1221_1365030	9.4e-05			Rv0758_853452	0.000163	Rv0757_851888	2.6e-05
		Rv1032c_1156572	9.4e-05			Rv1690_1915546	0.000163	Rv0758_853040	2.4e-05
		Rv1028c_1149503	9.4e-05			Rv0600c_698292	0.000163	Rv3220c_3596338	2.4e-05
		Rv1266c_1415044	9.3e-05			Rv1266c_1415457	0.000162	Rv0758_852831	2.4e-05
		Rv1747_1974002	9.3e-05			Rv1028c_1149840	0.000161	Rv0195_231271	2.4e-05
		Rv0902c_1005557	9.2e-05			Rv0602c_699074	0.000161	Rv1009_1128688	2.2e-05
		Rv1743_1969430	9.2e-05			Rv3849_4323672	0.000161	Rv0930_1037519	2.1e-05
		Rv0079_88353	9.1e-05			Rv0844c_940682	0.00016	Rv0079_88671	2e-05
		Rv0079_88823	9.1e-05			Rv1747_1975768	0.00016	Rv0195_230995	1.1e-05
		Rv3764c_4210496	9.1e-05			Rv3764c_4210356	0.000159	Rv0981_1097033	1e-05
		Rv1747_1973749	9e-05			Rv2247_2521486	0.000158	Rv1747_1974110	1e-05
		Rv3765c_4211183	9e-05			Rv1747_1975531	0.000157	Rv1028c_1150220	9e-06
		Rv0982_1098554	9e-05			Rv3220c_3596713	0.000157	Rv0930_1037261	5e-06
		Rv1690_1915737	8.9e-05			Rv3220c_3597103	0.000157	Rv0845_941642	1e-06
		Rv0014c_16316	8.9e-05			Rv0758_853148	0.000156	Rv2710_3022506	0
		Rv3764c_4210406	8.9e-05			Rv1747_1974093	0.000156	Rv1221_1365128	0
		Rv1368_1541451	8.8e-05			Rv1747_1976160	0.000156	Rv3764c_4209912	0
		Rv0930_1037452	8.8e-05			Rv0758_853687	0.000155	Rv3764c_4210054	0
		Rv0845_941907	8.8e-05			Rv0014c_16987	0.000155	Rv3764c_4210000	0
		Rv0490_579701	8.8e-05			Rv1266c_1414949	0.000154	Rv0602c_699393	0
		Rv1028c_1150747	8.7e-05			Rv1266c_1415044	0.000154	Rv0602c_699656	0
		Rv0844c_940875	8.7e-05			Rv0600c_698335	0.000153	Rv3764c_4209865	0
		Rv0758_852970	8.7e-05			Rv1266c_1414365	0.000153	Rv0014c_15719	0
		Rv2247_2520799	8.7e-05			Rv0758_852438	0.000153	Rv0014c_16246	0
		Rv1032c_1157938	8.7e-05			Rv0014c_15662	0.000153	Rv0602c_699609	0
		Rv3245c_3626111	8.7e-05			Rv0982_1099006	0.000153	Rv0014c_15795	0
		Rv0845_942246	8.5e-05			Rv0930_1037739	0.000153	Rv3764c_4209972	0
		Rv3245c_3625792	8.5e-05			Rv0758_853797	0.000152	Rv0081_89896	0
		Rv0014c_15995	8.5e-05			Rv1057_1180114	0.000152	Rv0602c_699227	0
		Rv0981_1096961	8.5e-05			Rv0930_1037836	0.000152	Rv3764c_4210983	0
		Rv1028c_1150281	8.3e-05			Rv1747_1973862	0.000152	Rv3764c_4210686	0
		Rv0845_941988	8.2e-05			Rv1028c_1150626	0.000152	Rv0014c_17342	0
		Rv0930_1037385	8.2e-05			Rv1747_1975424	0.000152	Rv0490_580042	0
		Rv0601c_698538	8.1e-05			Rv0195_231315	0.000151	Rv0014c_17411	0
		Rv1057_1180066	8.1e-05			Rv1743_1969907	0.000151	Rv3764c_4210694	0
		Rv0079_88819	8e-05			Rv0930_1037086	0.00015	Rv3764c_4210701	0
		Rv0982_1098586	8e-05			Rv1813c_2055789	0.00015	Rv0014c_17444	0
		Rv0491_580977	7.9e-05			Rv2984_3340332	0.00015	Rv0014c_17447	0
		Rv1266c_1415681	7.9e-05			Rv3246c_3626873	0.000149	Rv0079_88340	0
		Rv0757_852322	7.9e-05			Rv0758_853822	0.000149	Rv3764c_4210931	0
		Rv2710_3023096	7.9e-05			Rv3245c_3626135	0.000149	Rv3765c_4211586	0
		Rv3245c_3626382	7.9e-05			Rv1675c_1900677	0.000149	Rv0079_88378	0
		Rv0758_852823	7.9e-05			Rv3765c_4211475	0.000149	Rv0079_88486	0
		Rv0845_941324	7.8e-05			Rv3132c_3499077	0.000148	Rv0195_231350	0
		Rv1743_1969285	7.8e-05			Rv0195_231462	0.000148	Rv0602c_699217	0
		Rv3246c_3627229	7.7e-05			Rv1266c_1415039	0.000148	Rv3765c_4211574	0
		Rv0079_88864	7.7e-05			Rv0079_88850	0.000148	Rv0079_88698	0
		Rv1266c_1414721	7.6e-05			Rv2027c_2273874	0.000147	Rv0079_88758	0
		Rv1027c_1149067	7.6e-05			Rv1747_1974055	0.000147	Rv3765c_4211404	0
		Rv1266c_1414934	7.6e-05			Rv1028c_1149587	0.000147	Rv0195_231201	0
		Rv0758_852877	7.6e-05			Rv2984_3340386	0.000147	Rv0195_231170	0
		Rv0844c_940829	7.5e-05			Rv1266c_1414676	0.000147	Rv3765c_4211174	0
		Rv1266c_1414298	7.4e-05			Rv1813c_2055684	0.000147	Rv0079_88941	0
		Rv3765c_4211236	7.4e-05			Rv0014c_17171	0.000146	Rv0079_88944	0
		Rv3765c_4211354	7.2e-05			Rv1675c_1900570	0.000145	Rv0195_231076	0
		Rv0844c_940693	7.2e-05			Rv1747_1974473	0.000145	Rv0195_230962	0
		Rv2027c_2273381	7.2e-05			Rv0014c_16815	0.000144	Rv0081_89678	0
		Rv0491_580817	7.1e-05			Rv1626_1828335	0.000144	Rv3765c_4211206	0
		Rv1027c_1149036	7.1e-05			Rv2027c_2274332	0.000144	Rv0490_580260	0
		Rv0600c_698073	7.1e-05			Rv2984_3341930	0.000144	Rv0490_580290	0
		Rv1028c_1151620	7e-05			Rv0757_851982	0.000144	Rv0490_580296	0
		Rv0491_581023	7e-05			Rv1027c_1148841	0.000144	Rv0490_580312	0
		Rv1028c_1150567	7e-05			Rv3245c_3626018	0.000144	Rv0601c_698950	0
		Rv0845_941674	6.9e-05			Rv3765c_4211173	0.000143	Rv0014c_16365	0
		Rv1743_1970567	6.9e-05			Rv2984_3341860	0.000143	Rv0601c_698871	0
		Rv1028c_1150698	6.8e-05			Rv1675c_1900732	0.000143	Rv0014c_16370	0
		Rv1743_1969671	6.8e-05			Rv1028c_1149154	0.000142	Rv3849_4323594	0
		Rv0758_852529	6.8e-05			Rv3245c_3624972	0.000142	Rv3764c_4210091	0
		Rv0757_852019	6.8e-05			Rv0081_89771	0.000141	Rv0014c_16433	0
		Rv0601c_698643	6.8e-05			Rv0981_1096962	0.000141	Rv0601c_698693	0
		Rv0844c_940638	6.7e-05			Rv1266c_1414660	0.00014	Rv0601c_698662	0
		Rv3133c_3499744	6.6e-05			Rv3765c_4211648	0.00014	Rv0601c_698621	0
		Rv1028c_1150134	6.6e-05			Rv1028c_1151217	0.000139	Rv0014c_16564	0
		Rv1028c_1150664	6.6e-05			Rv0982_1097678	0.000139	Rv0014c_16607	0
		Rv1009_1128688	6.6e-05			Rv1057_1179626	0.000139	Rv3764c_4210281	0
		Rv0845_942181	6.6e-05			Rv3849_4323642	0.000139	Rv0600c_698396	0
		Rv2984_3340180	6.5e-05			Rv1266c_1414233	0.000139	Rv0600c_698352	0
		Rv0014c_16026	6.5e-05			Rv0845_941512	0.000139	Rv0600c_698295	0
		Rv2027c_2273109	6.5e-05			Rv1221_1364658	0.000138	Rv0600c_698114	0
		Rv1057_1179717	6.5e-05			Rv0081_89848	0.000138	Rv3764c_4210470	0
		Rv1009_1128882	6.4e-05			Rv0845_941589	0.000138	Rv3765c_4211663	0
		Rv1032c_1156982	6.3e-05			Rv1266c_1414686	0.000137	Rv0014c_16957	0
		Rv3849_4323507	6.2e-05			Rv1027c_1148727	0.000137	Rv0014c_16970	0
		Rv0195_231281	6.1e-05			Rv2247_2522043	0.000137	Rv3765c_4211607	0
		Rv3246c_3626969	6.1e-05			Rv0982_1098359	0.000137	Rv0491_580977	0
		Rv1033c_1158452	6.1e-05			Rv1690_1915547	0.000137	Rv0014c_17186	0
		Rv0079_88944	6e-05			Rv2984_3340063	0.000137	Rv0490_580546	0
		Rv0491_581232	6e-05			Rv0079_88820	0.000136	Rv0490_580456	0
		Rv0014c_16085	5.9e-05			Rv0014c_17378	0.000136	Rv3764c_4210622	0
		Rv0845_942432	5.9e-05			Rv0758_852722	0.000135	Rv0602c_699698	0
		Rv0758_853459	5.9e-05			Rv0079_88951	0.000135	Rv2027c_2272827	0
		Rv3245c_3625797	5.9e-05			Rv3765c_4211612	0.000134	Rv0602c_699757	0
		Rv1266c_1414353	5.8e-05			Rv2027c_2273044	0.000134	Rv1266c_1414028	0
		Rv0014c_17447	5.7e-05			Rv0014c_17366	0.000134	Rv2984_3340337	0
		Rv1747_1973802	5.7e-05			Rv1747_1974345	0.000134	Rv2984_3340317	0
		Rv0902c_1005694	5.6e-05			Rv3220c_3597498	0.000134	Rv1057_1179626	0
		Rv1743_1970303	5.6e-05			Rv1028c_1150731	0.000134	Rv1057_1179644	0
		Rv1743_1969538	5.5e-05			Rv0845_942102	0.000133	Rv2984_3340273	0
		Rv3245c_3625477	5.5e-05			Rv1057_1179662	0.000133	Rv2984_3340256	0
		Rv1675c_1900379	5.4e-05			Rv1028c_1149892	0.000133	Rv1057_1180066	0
		Rv3764c_4210086	5.4e-05			Rv0601c_698828	0.000133	Rv1057_1180072	0
		Rv1028c_1149979	5.3e-05			Rv0014c_15890	0.000133	Rv2984_3340153	0
		Rv1675c_1900574	5.3e-05			Rv1747_1974482	0.000133	Rv2984_3340110	0
		Rv3220c_3596942	5.1e-05			Rv1266c_1415560	0.000132	Rv1221_1364497	0
		Rv1747_1975456	5.1e-05			Rv2710_3023234	0.000132	Rv2984_3339896	0
		Rv1747_1975551	5e-05			Rv1028c_1150155	0.000132	Rv1221_1364553	0
		Rv0602c_699362	5e-05			Rv0014c_16137	0.000132	Rv2710_3022934	0
		Rv3132c_3497721	4.9e-05			Rv0490_579885	0.000132	Rv1028c_1150453	0
		Rv0758_852595	4.9e-05			Rv0602c_699061	0.000132	Rv1266c_1414255	0
		Rv0902c_1005834	4.8e-05			Rv0757_851826	0.000131	Rv1266c_1414318	0
		Rv1033c_1158224	4.8e-05			Rv3245c_3626502	0.000131	Rv1266c_1414410	0
		Rv1743_1970431	4.6e-05			Rv3132c_3499090	0.000131	Rv1266c_1414456	0
		Rv1743_1969594	4.5e-05			Rv3132c_3498440	0.000131	Rv1266c_1414479	0
		Rv1057_1179463	4.5e-05			Rv1028c_1151462	0.000131	Rv1266c_1414769	0
		Rv0079_88926	4.5e-05			Rv1057_1179672	0.00013	Rv2247_2522018	0
		Rv1743_1970491	4.5e-05			Rv0195_231379	0.00013	Rv1266c_1414893	0
		Rv3245c_3626175	4.5e-05			Rv3220c_3597163	0.00013	Rv1266c_1415041	0
		Rv3132c_3499031	4.4e-05			Rv0902c_1005068	0.00013	Rv1266c_1415223	0
		Rv0902c_1005050	4.3e-05			Rv0982_1097576	0.000129	Rv1266c_1415357	0
		Rv1057_1180036	4.3e-05			Rv1743_1970638	0.000129	Rv1266c_1415476	0
		Rv1057_1180197	4.2e-05			Rv0902c_1004760	0.000129	Rv1266c_1415829	0
		Rv0490_580456	4.2e-05			Rv3245c_3626308	0.000129	Rv1033c_1158703	0
		Rv1027c_1148591	4.2e-05			Rv3132c_3498853	0.000129	Rv2984_3340423	0
		Rv2984_3340604	4.1e-05			Rv3132c_3498501	0.000128	Rv1033c_1158604	0
		Rv0758_852709	4.1e-05			Rv2027c_2274273	0.000128	Rv1033c_1158413	0
		Rv1028c_1150628	4.1e-05			Rv1032c_1156952	0.000128	Rv2984_3341659	0
		Rv0902c_1004823	4.1e-05			Rv0845_941996	0.000128	Rv1028c_1150625	0
		Rv1057_1179641	4e-05			Rv1032c_1157231	0.000127	Rv2984_3341611	0
		Rv1626_1828283	4e-05			Rv0982_1097523	0.000127	Rv2984_3341500	0
		Rv0490_580093	4e-05			Rv2984_3340195	0.000127	Rv1028c_1150744	0
		Rv1032c_1157433	3.9e-05			Rv3133c_3499559	0.000127	Rv1028c_1150794	0
		Rv0845_941473	3.9e-05			Rv3765c_4211207	0.000127	Rv1028c_1150821	0
		Rv1033c_1158422	3.7e-05			Rv1028c_1150377	0.000126	Rv1028c_1150974	0
		Rv0845_941934	3.7e-05			Rv0014c_15977	0.000126	Rv2984_3341233	0
		Rv0982_1097685	3.7e-05			Rv0903c_1006529	0.000126	Rv2984_3341200	0
		Rv0758_853217	3.6e-05			Rv3849_4323702	0.000126	Rv1028c_1151091	0
		Rv1028c_1151117	3.5e-05			Rv2710_3023423	0.000126	Rv1028c_1151117	0
		Rv1368_1541150	3.5e-05			Rv0014c_15677	0.000126	Rv1028c_1151190	0
		Rv0845_942054	3.4e-05			Rv0602c_699321	0.000126	Rv1028c_1151198	0
		Rv3765c_4211237	3.2e-05			Rv1266c_1414832	0.000125	Rv1028c_1151315	0
		Rv0014c_16541	3.2e-05			Rv0982_1098653	0.000125	Rv1028c_1151369	0
		Rv2027c_2272948	3.2e-05			Rv0844c_940989	0.000124	Rv1028c_1151370	0
		Rv0079_88749	3.2e-05			Rv0844c_940491	0.000124	Rv1028c_1151405	0
		Rv1221_1364861	3e-05			Rv1747_1975807	0.000124	Rv1032c_1156501	0
		Rv2027c_2274010	2.9e-05			Rv3764c_4210061	0.000124	Rv1032c_1156572	0
		Rv0930_1037715	2.9e-05			Rv3765c_4211275	0.000124	Rv1032c_1157052	0
		Rv3764c_4209679	2.9e-05			Rv1266c_1414242	0.000124	Rv1032c_1157094	0
		Rv1266c_1414456	2.8e-05			Rv0758_853622	0.000123	Rv1032c_1157117	0
		Rv0902c_1005539	2.7e-05			Rv2027c_2273784	0.000123	Rv1032c_1157655	0
		Rv1033c_1158714	2.7e-05			Rv0757_851870	0.000123	Rv1033c_1157979	0
		Rv0758_852450	2.6e-05			Rv0600c_698059	0.000123	Rv1033c_1158268	0
		Rv1743_1969918	2.6e-05			Rv1675c_1900791	0.000122	Rv1033c_1158277	0
		Rv1747_1974887	2.5e-05			Rv0981_1097387	0.000122	Rv1368_1541067	0
		Rv1028c_1151557	2.4e-05			Rv0844c_940704	0.000122	Rv1368_1541075	0
		Rv2984_3340729	2.4e-05			Rv2984_3340546	0.000121	Rv1368_1541150	0
		Rv2984_3341107	2.4e-05			Rv0982_1097530	0.000121	Rv2027c_2273671	0
		Rv1743_1970408	2.1e-05			Rv1743_1970647	0.00012	Rv1743_1970282	0
		Rv3245c_3624960	2.1e-05			Rv0930_1037773	0.00012	Rv1743_1970431	0
		Rv0930_1037519	2e-05			Rv3849_4323577	0.000119	Rv1743_1970563	0
		Rv0491_581034	1.8e-05			Rv1368_1541130	0.000118	Rv1743_1970567	0
		Rv0079_88671	1.8e-05			Rv1266c_1414737	0.000118	Rv2027c_2273528	0
		Rv3246c_3627284	1.7e-05			Rv0982_1097844	0.000118	Rv1747_1973802	0
		Rv2027c_2273095	1.7e-05			Rv0982_1098110	0.000117	Rv1747_1973859	0
		Rv0195_231271	1.6e-05			Rv0758_853664	0.000117	Rv1747_1973946	0
		Rv0758_853040	1.5e-05			Rv0079_88830	0.000116	Rv1747_1974459	0
		Rv0758_853089	1.4e-05			Rv0757_851681	0.000116	Rv1747_1974844	0
		Rv0014c_17342	1.3e-05			Rv1743_1969111	0.000116	Rv1747_1975015	0
		Rv1027c_1148824	1.2e-05			Rv0902c_1004777	0.000116	Rv1747_1975055	0
		Rv0014c_16190	1.2e-05			Rv1057_1179820	0.000115	Rv2027c_2273189	0
		Rv1747_1974110	1.1e-05			Rv1626_1828257	0.000115	Rv1747_1975183	0
		Rv0195_230995	1.1e-05			Rv1813c_2056032	0.000114	Rv1747_1975249	0
		Rv3764c_4210983	1.1e-05			Rv0079_88797	0.000114	Rv1747_1975282	0
		Rv0981_1097033	1e-05			Rv2984_3341566	0.000113	Rv1747_1975411	0
		Rv3220c_3597231	8e-06			Rv2984_3341736	0.000113	Rv1747_1975456	0
		Rv1747_1974196	7e-06			Rv1368_1541468	0.000112	Rv2027c_2273157	0
		Rv1675c_1900837	7e-06			Rv3764c_4210707	0.000112	Rv2027c_2273127	0
		Rv0757_851732	7e-06			Rv0902c_1005725	0.000112	Rv1747_1975741	0
		Rv3765c_4211386	6e-06			Rv2984_3340272	0.000112	Rv2027c_2273109	0
		Rv1009_1128968	3e-06			Rv3220c_3596304	0.000111	Rv1747_1975818	0
		Rv0758_852831	1e-06			Rv1368_1541278	0.000111	Rv1747_1976072	0
		Rv0758_852882	1e-06			Rv3132c_3497855	0.00011	Rv1813c_2055943	0
		Rv1221_1365128	0			Rv3764c_4210008	0.000109	Rv1813c_2055946	0
		Rv0014c_16738	0			Rv3220c_3596253	0.000109	Rv1813c_2055961	0
		Rv0014c_15809	0			Rv3245c_3626144	0.000109	Rv1743_1970248	0
		Rv3764c_4210931	0			Rv0014c_16120	0.000109	Rv1743_1969991	0
		Rv0014c_16781	0			Rv0490_579389	0.000108	Rv2247_2520856	0
		Rv2027c_2273951	0			Rv1266c_1414976	0.000108	Rv1743_1969894	0
		Rv0079_88638	0			Rv0014c_16219	0.000108	Rv2247_2520818	0
		Rv0079_88908	0			Rv1028c_1149911	0.000107	Rv2247_2520799	0
		Rv0079_88525	0			Rv1747_1974975	0.000107	Rv1368_1541720	0
		Rv0079_88919	0			Rv3132c_3498394	0.000107	Rv1626_1828184	0
		Rv3849_4323828	0			Rv1033c_1158081	0.000106	Rv1626_1828267	0
		Rv3765c_4211659	0			Rv0844c_940584	0.000106	Rv1626_1828283	0
		Rv2027c_2273671	0			Rv1266c_1414880	0.000106	Rv1626_1828759	0
		Rv0079_88887	0			Rv3765c_4211367	0.000105	Rv1675c_1900492	0
		Rv0601c_698950	0			Rv1266c_1414036	0.000104	Rv2247_2520764	0
		Rv3765c_4211595	0			Rv3132c_3499132	0.000104	Rv1675c_1900574	0
		Rv3849_4323855	0			Rv0845_942050	0.000104	Rv1675c_1900634	0
		Rv3849_4323630	0			Rv2027c_2273844	0.000104	Rv1675c_1900765	0
		Rv0079_88765	0			Rv0081_89841	0.000103	Rv1675c_1900794	0
		Rv0490_580214	0			Rv0758_853275	0.000103	Rv1675c_1900862	0
		Rv0079_88362	0			Rv3245c_3625542	0.000102	Rv1675c_1900952	0
		Rv0014c_15674	0			Rv1009_1128761	0.000102	Rv2027c_2274468	0
		Rv0014c_16607	0			Rv0014c_16829	0.000101	Rv1690_1915606	0
		Rv2027c_2274307	0			Rv0758_853684	0.000101	Rv1743_1969132	0
		Rv0014c_16577	0			Rv1057_1179864	0.0001	Rv1743_1969285	0
		Rv0079_88486	0			Rv0014c_17458	0.0001	Rv1743_1969324	0
		Rv0602c_699539	0			Rv0981_1097412	0.0001	Rv1743_1969445	0
		Rv0079_88758	0			Rv1028c_1150249	0.0001	Rv2027c_2274092	0
		Rv0490_579902	0			Rv1747_1974472	9.9e-05	Rv1743_1969484	0
		Rv0014c_16631	0			Rv0982_1098621	9.9e-05	Rv1743_1969586	0
		Rv2027c_2274125	0			Rv0491_581405	9.9e-05	Rv1743_1969735	0
		Rv0601c_698693	0			Rv1028c_1150775	9.9e-05	Rv1743_1969741	0
		Rv2027c_2274102	0			Rv1266c_1414511	9.9e-05	Rv1743_1969757	0
		Rv0490_580409	0			Rv0602c_699636	9.9e-05	Rv1028c_1150578	0
		Rv0195_231486	0			Rv3764c_4209964	9.9e-05	Rv1028c_1150403	0
		Rv3765c_4211242	0			Rv1266c_1414099	9.9e-05	Rv0602c_699768	0
		Rv0014c_16219	0			Rv0195_231442	9.8e-05	Rv0845_941452	0
		Rv0014c_16498	0			Rv0758_853557	9.8e-05	Rv0758_853680	0
		Rv2027c_2274313	0			Rv0902c_1005590	9.8e-05	Rv0758_853684	0
		Rv0014c_16239	0			Rv0758_853094	9.8e-05	Rv0844c_940522	0
		Rv0600c_698114	0			Rv1743_1969876	9.8e-05	Rv0844c_940534	0
		Rv0195_230962	0			Rv2027c_2273116	9.7e-05	Rv0844c_940575	0
		Rv0600c_698105	0			Rv0014c_16252	9.7e-05	Rv0844c_940597	0
		Rv0014c_16987	0			Rv2027c_2274498	9.6e-05	Rv3245c_3625424	0
		Rv0600c_698102	0			Rv3245c_3625297	9.6e-05	Rv0844c_940758	0
		Rv0014c_16246	0			Rv2984_3341364	9.6e-05	Rv0844c_940829	0
		Rv2027c_2273380	0			Rv0014c_16406	9.6e-05	Rv0844c_940899	0
		Rv3849_4323675	0			Rv2247_2520923	9.6e-05	Rv3245c_3625171	0
		Rv2027c_2273841	0			Rv0845_942061	9.6e-05	Rv3245c_3625095	0
		Rv0014c_16409	0			Rv0079_88723	9.5e-05	Rv0845_941378	0
		Rv2247_2520857	0			Rv1626_1828791	9.5e-05	Rv0845_941608	0
		Rv0195_231064	0			Rv1057_1180094	9.5e-05	Rv2984_3341748	0
		Rv3849_4323710	0			Rv1266c_1414860	9.4e-05	Rv0845_941641	0
		Rv0491_580991	0			Rv0490_579762	9.3e-05	Rv0845_941734	0
		Rv0195_231170	0			Rv1743_1969743	9.3e-05	Rv0845_941988	0
		Rv0491_581481	0			Rv1743_1970173	9.3e-05	Rv0845_941991	0
		Rv0014c_16400	0			Rv1813c_2056101	9.3e-05	Rv0845_942244	0
		Rv2027c_2273773	0			Rv0600c_697964	9.3e-05	Rv0845_942261	0
		Rv0491_581179	0			Rv3132c_3497573	9.3e-05	Rv0845_942340	0
		Rv0600c_698383	0			Rv1032c_1156444	9.2e-05	Rv0845_942409	0
		Rv0014c_17436	0			Rv0982_1097730	9.2e-05	Rv3220c_3597502	0
		Rv0195_230910	0			Rv0602c_699617	9.1e-05	Rv0845_942457	0
		Rv0601c_698671	0			Rv0845_942161	9.1e-05	Rv3220c_3597415	0
		Rv0490_579509	0			Rv1675c_1900289	9.1e-05	Rv0902c_1004741	0
		Rv2027c_2274092	0			Rv2027c_2274398	9e-05	Rv0902c_1004861	0
		Rv3849_4323531	0			Rv1028c_1149542	9e-05	Rv0758_853567	0
		Rv3849_4323827	0			Rv3764c_4209690	8.9e-05	Rv3245c_3626175	0
		Rv0079_88941	0			Rv1057_1179766	8.9e-05	Rv3245c_3626216	0
		Rv0079_88947	0			Rv1221_1364557	8.9e-05	Rv0758_853379	0
		Rv0079_88983	0			Rv0758_853250	8.9e-05	Rv0602c_699784	0
		Rv0601c_698740	0			Rv1266c_1415064	8.9e-05	Rv3246c_3627229	0
		Rv0490_580537	0			Rv0014c_16660	8.9e-05	Rv0757_851857	0
		Rv3765c_4211663	0			Rv3764c_4209584	8.9e-05	Rv3246c_3627005	0
		Rv3765c_4211206	0			Rv3764c_4209987	8.9e-05	Rv0757_851982	0
		Rv0081_89618	0			Rv1009_1129066	8.8e-05	Rv0757_852124	0
		Rv0014c_16517	0			Rv0930_1037469	8.8e-05	Rv0757_852239	0
		Rv0601c_698662	0			Rv3132c_3498869	8.8e-05	Rv3246c_3626901	0
		Rv0014c_16533	0			Rv2710_3022883	8.7e-05	Rv0757_852322	0
		Rv3849_4323518	0			Rv3764c_4210905	8.7e-05	Rv0757_852342	0
		Rv0081_89678	0			Rv3220c_3596425	8.7e-05	Rv0758_852403	0
		Rv0490_580546	0			Rv0758_853020	8.7e-05	Rv0758_852443	0
		Rv3849_4323510	0			Rv3132c_3498547	8.7e-05	Rv0758_852600	0
		Rv0490_579369	0			Rv0079_88664	8.6e-05	Rv3246c_3626708	0
		Rv3765c_4211574	0			Rv0758_852616	8.5e-05	Rv3245c_3626577	0
		Rv0490_579357	0			Rv0903c_1006421	8.5e-05	Rv0758_852851	0
		Rv0195_231507	0			Rv1747_1975741	8.5e-05	Rv0758_852865	0
		Rv0491_580888	0			Rv2710_3023022	8.4e-05	Rv3245c_3626460	0
		Rv2027c_2274294	0			Rv2027c_2274252	8.4e-05	Rv3245c_3626455	0
		Rv1743_1969785	0			Rv1009_1128730	8.4e-05	Rv0758_852976	0
		Rv0602c_699656	0			Rv1743_1969390	8.2e-05	Rv0758_852984	0
		Rv1028c_1151377	0			Rv1743_1969029	8.1e-05	Rv0758_853089	0
		Rv1032c_1156722	0			Rv0758_852628	8.1e-05	Rv0758_853139	0
		Rv3132c_3499100	0			Rv1057_1179448	8e-05	Rv0758_853159	0
		Rv1028c_1151636	0			Rv0014c_15893	8e-05	Rv0758_853164	0
		Rv1028c_1151627	0			Rv1033c_1158044	8e-05	Rv0758_853267	0
		Rv1028c_1151433	0			Rv0902c_1004705	7.9e-05	Rv3245c_3626230	0
		Rv1028c_1151396	0			Rv0014c_16985	7.8e-05	Rv0902c_1004984	0
		Rv1028c_1151369	0			Rv1813c_2056033	7.8e-05	Rv3220c_3597312	0
		Rv1057_1180134	0			Rv0014c_16344	7.8e-05	Rv3220c_3597305	0
		Rv1028c_1151343	0			Rv1747_1973930	7.8e-05	Rv0982_1097785	0
		Rv3133c_3499319	0			Rv1266c_1414465	7.8e-05	Rv3133c_3499529	0
		Rv1028c_1151315	0			Rv0982_1097529	7.7e-05	Rv3133c_3499494	0
		Rv1028c_1151251	0			Rv1009_1128585	7.7e-05	Rv3133c_3499319	0
		Rv2710_3023134	0			Rv1675c_1900853	7.6e-05	Rv0982_1098333	0
		Rv1028c_1151091	0			Rv0602c_699290	7.6e-05	Rv0982_1098386	0
		Rv1032c_1156795	0			Rv1009_1128946	7.6e-05	Rv0982_1098640	0
		Rv1747_1973946	0			Rv1743_1970560	7.6e-05	Rv3132c_3498912	0
		Rv1032c_1157391	0			Rv1747_1974222	7.6e-05	Rv0982_1098953	0
		Rv1032c_1157497	0			Rv3220c_3597463	7.6e-05	Rv2027c_2272812	0
		Rv1032c_1157655	0			Rv0600c_698150	7.5e-05	Rv1009_1128648	0
		Rv1032c_1157692	0			Rv0195_231136	7.5e-05	Rv1009_1128868	0
		Rv1032c_1157787	0			Rv0758_853377	7.5e-05	Rv1009_1129016	0
		Rv1033c_1158133	0			Rv1747_1975964	7.5e-05	Rv1009_1129122	0
		Rv3132c_3498898	0			Rv1032c_1156921	7.5e-05	Rv1009_1129124	0
		Rv1033c_1158413	0			Rv1266c_1414388	7.5e-05	Rv1027c_1148435	0
		Rv3132c_3498826	0			Rv3245c_3625636	7.5e-05	Rv1027c_1148809	0
		Rv1033c_1158703	0			Rv0981_1097259	7.4e-05	Rv1027c_1148953	0
		Rv1033c_1158722	0			Rv3245c_3626609	7.4e-05	Rv3132c_3497940	0
		Rv3132c_3498643	0			Rv3764c_4210926	7.4e-05	Rv1028c_1149216	0
		Rv1747_1973821	0			Rv0757_852246	7.3e-05	Rv3132c_3497670	0
		Rv3132c_3498546	0			Rv3245c_3626267	7.3e-05	Rv1028c_1149500	0
		Rv1057_1179816	0			Rv2027c_2273542	7.2e-05	Rv2984_3342077	0
		Rv3133c_3499512	0			Rv1057_1180315	7.2e-05	Rv2984_3341771	0
		Rv1028c_1150990	0			Rv1028c_1150338	7.1e-05	Rv1028c_1150061	0
		Rv1028c_1150974	0			Rv0602c_699610	7.1e-05	Rv1028c_1150134	0
		Rv1028c_1149742	0			Rv1028c_1151338	7.1e-05	Rv1028c_1150270	0
		Rv1027c_1148948	0			Rv1747_1974747	7.1e-05	Rv1028c_1150349	0
		Rv1027c_1148950	0			Rv2984_3341986	7.1e-05	Rv0982_1097833	0
		Rv3220c_3596338	0			Rv0600c_698077	7e-05	Rv0982_1097717	0
		Rv1028c_1149216	0			Rv0982_1098468	7e-05	Rv0902c_1005266	0
		Rv3220c_3596206	0			Rv1626_1828792	7e-05	Rv0982_1097702	0
		Rv1028c_1149244	0			Rv0079_88722	7e-05	Rv3220c_3597072	0
		Rv1747_1975052	0			Rv0930_1037736	7e-05	Rv0902c_1005539	0
		Rv1747_1975015	0			Rv3132c_3497606	7e-05	Rv0902c_1005545	0
		Rv3220c_3596191	0			Rv2984_3340295	7e-05	Rv0902c_1005694	0
		Rv1028c_1149466	0			Rv2710_3023305	6.9e-05	Rv3220c_3596909	0
		Rv3220c_3596142	0			Rv1747_1975172	6.9e-05	Rv0903c_1006233	0
		Rv1028c_1149534	0			Rv1747_1974159	6.9e-05	Rv0903c_1006341	0
		Rv1028c_1149563	0			Rv0758_852688	6.9e-05	Rv0903c_1006549	0
		Rv1028c_1149601	0			Rv0902c_1005677	6.9e-05	Rv3220c_3596709	0
		Rv1028c_1149807	0			Rv3245c_3625720	6.9e-05	Rv0930_1037271	0
		Rv3133c_3499661	0			Rv0758_852689	6.8e-05	Rv0930_1037473	0
		Rv1747_1974599	0			Rv1266c_1414632	6.8e-05	Rv0930_1037534	0
		Rv1747_1974554	0			Rv0758_852835	6.8e-05	Rv0930_1037580	0
		Rv1028c_1150220	0			Rv3764c_4209815	6.7e-05	Rv0930_1037705	0
		Rv1028c_1150223	0			Rv1032c_1157169	6.7e-05	Rv0930_1037715	0
		Rv1028c_1150349	0			Rv1028c_1151531	6.7e-05	Rv3220c_3596545	0
		Rv1028c_1150453	0			Rv0014c_17007	6.7e-05	Rv0930_1037840	0
		Rv1028c_1150532	0			Rv1266c_1414105	6.7e-05	Rv3220c_3596276	0
		Rv1028c_1150545	0			Rv0758_853389	6.7e-05	Rv0981_1096938	0
		Rv1747_1974539	0			Rv3765c_4211260	6.6e-05	Rv0981_1096961	0
		Rv3133c_3499685	0			Rv0014c_15797	6.6e-05	Rv0981_1097020	0
		Rv1028c_1150694	0			Rv2027c_2273130	6.5e-05	Rv3220c_3596191	0
		Rv1028c_1150794	0			Rv1057_1179449	6.5e-05	Rv3220c_3596142	0
		Rv1028c_1150821	0			Rv1675c_1900349	6.5e-05	Rv0981_1097359	0
		Rv1028c_1150869	0			Rv3245c_3625010	6.5e-05	Rv3133c_3499796	0
		Rv1057_1179900	0			Rv3220c_3596518	6.4e-05	Rv0982_1097631	0
		Rv3132c_3498394	0			Rv3849_4323654	6.4e-05	Rv0982_1097654	0
		Rv1027c_1148905	0			Rv0902c_1005178	6.4e-05	Rv3849_4323886	0
		Rv1743_1970339	0			Rv1028c_1149737	6.4e-05
		Rv1675c_1900862	0			Rv0600c_698094	6.4e-05
		Rv1743_1970248	0			Rv2027c_2273046	6.4e-05
		Rv2984_3340998	0			Rv2710_3023168	6.4e-05
		Rv1743_1970282	0			Rv1057_1179917	6.4e-05
		Rv1675c_1900492	0			Rv0758_852931	6.4e-05
		Rv2984_3341040	0			Rv1057_1180449	6.3e-05
		Rv1626_1828188	0			Rv1028c_1149257	6.3e-05
		Rv1057_1180250	0			Rv1009_1129074	6.3e-05
		Rv1626_1828184	0			Rv0081_89687	6.3e-05
		Rv1368_1541776	0			Rv2247_2521650	6.3e-05
		Rv1368_1541564	0			Rv2027c_2273491	6.3e-05
		Rv2984_3341233	0			Rv0758_852581	6.3e-05
		Rv2984_3341270	0			Rv3764c_4211002	6.2e-05
		Rv1368_1541217	0			Rv0845_941834	6.2e-05
		Rv1675c_1900913	0			Rv3764c_4210799	6.1e-05
		Rv2984_3340926	0			Rv3765c_4211562	6.1e-05
		Rv1743_1970099	0			Rv0195_231521	6.1e-05
		Rv1690_1915705	0			Rv0490_580189	6.1e-05
		Rv1690_1915733	0			Rv1028c_1149560	6.1e-05
		Rv1690_1915790	0			Rv3765c_4211192	6.1e-05
		Rv2984_3340745	0			Rv3132c_3499201	6e-05
		Rv1743_1969132	0			Rv0982_1098842	6e-05
		Rv1743_1969224	0			Rv1221_1364904	6e-05
		Rv1743_1969252	0			Rv1747_1975695	5.9e-05
		Rv1743_1969330	0			Rv3220c_3596183	5.9e-05
		Rv1743_1969355	0			Rv1690_1915859	5.9e-05
		Rv1743_1969991	0			Rv3246c_3626932	5.9e-05
		Rv2984_3340495	0			Rv3245c_3625440	5.9e-05
		Rv1743_1969484	0			Rv1743_1969728	5.8e-05
		Rv1743_1969735	0			Rv2984_3342080	5.8e-05
		Rv1743_1969741	0			Rv0982_1098689	5.8e-05
		Rv1368_1541145	0			Rv2027c_2274184	5.8e-05
		Rv1266c_1415771	0			Rv3765c_4211352	5.7e-05
		Rv1266c_1415735	0			Rv0600c_698344	5.7e-05
		Rv1266c_1414035	0			Rv0758_853383	5.7e-05
		Rv1057_1180474	0			Rv0758_853267	5.7e-05
		Rv1057_1180476	0			Rv0079_88809	5.7e-05
		Rv1747_1973714	0			Rv1028c_1151068	5.7e-05
		Rv3132c_3498113	0			Rv0014c_16238	5.6e-05
		Rv1221_1364536	0			Rv0758_853458	5.6e-05
		Rv1221_1364540	0			Rv1009_1128769	5.6e-05
		Rv1221_1364544	0			Rv1368_1541739	5.5e-05
		Rv1221_1364655	0			Rv1028c_1150576	5.5e-05
		Rv1221_1364766	0			Rv3764c_4209876	5.5e-05
		Rv1221_1364976	0			Rv2710_3023147	5.5e-05
		Rv3132c_3497973	0			Rv0981_1097211	5.5e-05
		Rv3132c_3497964	0			Rv0195_230965	5.5e-05
		Rv1266c_1413995	0			Rv0014c_17416	5.4e-05
		Rv3132c_3497940	0			Rv2247_2521613	5.4e-05
		Rv1743_1970683	0			Rv3246c_3627254	5.4e-05
		Rv1266c_1415487	0			Rv3220c_3597217	5.4e-05
		Rv3132c_3497895	0			Rv0601c_698676	5.3e-05
		Rv3132c_3497795	0			Rv0758_852493	5.3e-05
		Rv1266c_1414289	0			Rv0758_853666	5.3e-05
		Rv3132c_3497605	0			Rv1057_1179885	5.3e-05
		Rv1266c_1414454	0			Rv0982_1097973	5.3e-05
		Rv1266c_1414603	0			Rv0758_852742	5.3e-05
		Rv1266c_1414619	0			Rv0600c_698054	5.3e-05
		Rv1266c_1414893	0			Rv0902c_1005812	5.2e-05
		Rv1266c_1414991	0			Rv0758_852814	5.1e-05
		Rv1266c_1415046	0			Rv0491_580815	5.1e-05
		Rv1266c_1415076	0			Rv0930_1037432	5.1e-05
		Rv1266c_1415087	0			Rv3765c_4211502	5e-05
		Rv1266c_1415126	0			Rv0602c_699799	5e-05
		Rv1266c_1415127	0			Rv1057_1180087	5e-05
		Rv3220c_3596596	0			Rv1028c_1150319	5e-05
		Rv1027c_1148614	0			Rv0982_1098938	4.9e-05
		Rv2247_2521096	0			Rv1032c_1157863	4.8e-05
		Rv0758_853192	0			Rv3132c_3498423	4.8e-05
		Rv0758_853276	0			Rv0490_579518	4.7e-05
		Rv0758_853267	0			Rv2710_3022907	4.6e-05
		Rv2247_2521898	0			Rv1626_1828678	4.6e-05
		Rv3764c_4209646	0			Rv1266c_1415001	4.6e-05
		Rv0758_853212	0			Rv1032c_1157295	4.6e-05
		Rv3764c_4209697	0			Rv0902c_1004765	4.6e-05
		Rv0758_853164	0			Rv0982_1098971	4.5e-05
		Rv3245c_3626577	0			Rv1266c_1414504	4.5e-05
		Rv0758_853139	0			Rv0982_1098023	4.4e-05
		Rv1813c_2055946	0			Rv1747_1974919	4.4e-05
		Rv0758_853090	0			Rv2247_2520946	4.4e-05
		Rv3764c_4209912	0			Rv0982_1098578	4.3e-05
		Rv3764c_4209936	0			Rv0081_89724	4.3e-05
		Rv0758_853014	0			Rv0758_853276	4.3e-05
		Rv1813c_2055919	0			Rv2984_3341476	4.2e-05
		Rv1813c_2055761	0			Rv1747_1975689	4.2e-05
		Rv3764c_4209642	0			Rv0757_851694	4.2e-05
		Rv0758_853531	0			Rv2247_2521370	4.2e-05
		Rv1813c_2055751	0			Rv0930_1037748	4.2e-05
		Rv0758_853564	0			Rv0902c_1005122	4.1e-05
		Rv0758_853567	0			Rv0758_852709	4.1e-05
		Rv0758_853680	0			Rv3765c_4211331	4e-05
		Rv0758_853681	0			Rv0602c_699195	4e-05
		Rv0758_853788	0			Rv0081_89904	4e-05
		Rv2247_2522035	0			Rv0195_231209	3.9e-05
		Rv0844c_940522	0			Rv2984_3341135	3.9e-05
		Rv1747_1976224	0			Rv3132c_3497678	3.9e-05
		Rv0844c_940663	0			Rv3132c_3497874	3.9e-05
		Rv0844c_940854	0			Rv0014c_17018	3.8e-05
		Rv0844c_941008	0			Rv1221_1365155	3.8e-05
		Rv0844c_941014	0			Rv1743_1970623	3.7e-05
		Rv3764c_4209972	0			Rv0014c_15779	3.7e-05
		Rv3764c_4210000	0			Rv1743_1970167	3.6e-05
		Rv1813c_2056049	0			Rv2027c_2273339	3.6e-05
		Rv0758_852438	0			Rv0601c_698683	3.5e-05
		Rv3764c_4210772	0			Rv2027c_2273656	3.5e-05
		Rv0602c_699685	0			Rv0758_853456	3.5e-05
		Rv0602c_699757	0			Rv0758_853563	3.4e-05
		Rv0602c_699768	0			Rv3764c_4210541	3.4e-05
		Rv0602c_699784	0			Rv1747_1973955	3.4e-05
		Rv0757_851677	0			Rv2027c_2273936	3.4e-05
		Rv2247_2521282	0			Rv1675c_1900973	3.3e-05
		Rv0757_851857	0			Rv1747_1974124	3.3e-05
		Rv0757_851888	0			Rv0758_853152	3.3e-05
		Rv3764c_4210606	0			Rv0491_581023	3.3e-05
		Rv3764c_4210513	0			Rv2027c_2273763	3.3e-05
		Rv0757_852052	0			Rv1690_1915658	3.2e-05
		Rv0757_852124	0			Rv1221_1364844	3.2e-05
		Rv0757_852246	0			Rv3132c_3497723	3.2e-05
		Rv0758_852443	0			Rv1747_1974357	3.1e-05
		Rv0758_852931	0			Rv0195_231091	3.1e-05
		Rv3764c_4210412	0			Rv3245c_3625561	3.1e-05
		Rv0758_852496	0			Rv0014c_16900	3.1e-05
		Rv0758_852544	0			Rv0758_852447	3e-05
		Rv0758_852552	0			Rv1057_1180064	3e-05
		Rv0758_852554	0			Rv0758_852662	3e-05
		Rv0758_852600	0			Rv0014c_16069	2.9e-05
		Rv2247_2521589	0			Rv3132c_3497670	2.9e-05
		Rv2027c_2272944	0			Rv1028c_1149510	2.9e-05
		Rv0758_852851	0			Rv1057_1179995	2.9e-05
		Rv2247_2521840	0			Rv0758_852930	2.8e-05
		Rv2027c_2272827	0			Rv0490_579546	2.7e-05
		Rv0758_852865	0			Rv1368_1541646	2.7e-05
		Rv0758_852885	0			Rv3220c_3596109	2.6e-05
		Rv3764c_4210105	0			Rv1368_1541799	2.5e-05
		Rv0844c_941056	0			Rv2027c_2273453	2.2e-05
		Rv0845_941244	0			Rv2247_2521258	2.1e-05
		Rv1027c_1148435	0			Rv1690_1915831	2e-05
		Rv0982_1097795	0			Rv3765c_4211618	2e-05
		Rv3220c_3597505	0			Rv1690_1915679	1.8e-05
		Rv0982_1098328	0			Rv0758_853570	1.7e-05
		Rv0982_1098322	0			Rv0602c_699798	1.7e-05
		Rv0982_1098108	0			Rv0014c_15780	1.5e-05
		Rv0982_1097984	0			Rv3245c_3626510	1.5e-05
		Rv1747_1975762	0			Rv0758_852448	1.5e-05
		Rv0982_1097791	0			Rv1028c_1151640	1.5e-05
		Rv0845_941253	0			Rv1743_1969015	1.5e-05
		Rv0982_1097717	0			Rv1028c_1150036	1.4e-05
		Rv0982_1097636	0			Rv1813c_2055950	1.2e-05
		Rv0982_1097631	0			Rv0014c_16479	1.2e-05
		Rv3245c_3625171	0			Rv1221_1364979	1.1e-05
		Rv0981_1097359	0			Rv2984_3340741	1e-05
		Rv0981_1097264	0			Rv1368_1541074	8e-06
		Rv0982_1098333	0			Rv0014c_16309	8e-06
		Rv1747_1975741	0			Rv0845_941999	7e-06
		Rv0982_1098640	0			Rv1813c_2055873	5e-06
		Rv3220c_3597072	0			Rv1009_1128558	5e-06
		Rv0982_1098953	0			Rv0490_579573	5e-06
		Rv0982_1098961	0			Rv1368_1541479	5e-06
		Rv3220c_3597038	0			Rv1028c_1150512	4e-06
		Rv1009_1128310	0			Rv3246c_3626968	4e-06
		Rv1009_1128361	0			Rv1028c_1150160	3e-06
		Rv1747_1975415	0			Rv1747_1976169	3e-06
		Rv1009_1128610	0			Rv0903c_1006020	3e-06
		Rv1009_1128783	0			Rv0903c_1006284	3e-06
		Rv3220c_3596909	0			Rv1368_1541725	1e-06
		Rv1747_1975411	0			Rv1368_1541383	1e-06
		Rv3220c_3596908	0			Rv1266c_1414755	1e-06
		Rv1009_1129016	0			Rv0491_581079	0
		Rv1747_1975400	0			Rv0014c_15639	0
		Rv3245c_3625213	0			Rv0014c_16310	0
		Rv1747_1975876	0			Rv0490_579717	0
		Rv1747_1975880	0			Rv0757_852346	0
		Rv0902c_1004606	0			Rv0014c_17027	0
		Rv0845_941642	0			Rv0079_88707	0
		Rv3245c_3626484	0			Rv0490_579688	0
		Rv0845_941734	0			Rv0490_579578	0
		Rv0845_941745	0			Rv0014c_17132	0
		Rv1747_1976173	0			Rv0602c_699501	0
		Rv3245c_3626470	0			Rv0079_88261	0
		Rv0845_941875	0			Rv0014c_16633	0
		Rv0845_941991	0			Rv0014c_16736	0
		Rv3245c_3626455	0			Rv0014c_16780	0
		Rv0845_942244	0			Rv0195_231428	0
		Rv0845_942283	0			Rv0195_231004	0
		Rv0845_942307	0			Rv0014c_15928	0
		Rv0845_942409	0			Rv0195_231010	0
		Rv0845_942450	0			Rv0601c_698591	0
		Rv0902c_1004861	0			Rv0081_89902	0
		Rv3245c_3625433	0			Rv0014c_15904	0
		Rv0902c_1004918	0			Rv0600c_698223	0
		Rv0902c_1004926	0			Rv0195_231011	0
		Rv2710_3022506	0			Rv0602c_699344	0
		Rv2710_3022521	0			Rv0758_852399	0
		Rv3245c_3626216	0			Rv0600c_698209	0
		Rv0903c_1006341	0			Rv0757_851889	0
		Rv0930_1037261	0			Rv0602c_699123	0
		Rv3245c_3626113	0			Rv0601c_698631	0
		Rv0930_1037580	0			Rv0014c_17115	0
		Rv0930_1037865	0			Rv0600c_698224	0
		Rv3245c_3625775	0			Rv0601c_698660	0
		Rv3245c_3625767	0			Rv0602c_699108	0
		Rv3245c_3625462	0			Rv0079_88567	0
		Rv1747_1975892	0			Rv0602c_699385	0
		Rv0981_1097168	0			Rv0079_88392	0
						Rv0757_852208	0
						Rv0014c_15917	0
						Rv0757_851919	0
						Rv0014c_16436	0
						Rv0602c_699575	0
						Rv0601c_698750	0
						Rv0602c_699702	0
						Rv0602c_699708	0
						Rv0081_89759	0
						Rv0601c_698763	0
						Rv0014c_15814	0
						Rv0079_88825	0
						Rv0602c_699713	0
						Rv0602c_699744	0
						Rv0602c_699761	0
						Rv0195_231269	0
						Rv0757_851634	0
						Rv0600c_698397	0
						Rv0014c_16061	0
						Rv0014c_16904	0
						Rv0601c_698811	0
						Rv0490_579540	0
						Rv0195_231204	0
						Rv0490_580545	0
						Rv0014c_17266	0
						Rv0490_580245	0
						Rv0014c_16358	0
						Rv0014c_16040	0
						Rv0602c_699785	0
						Rv0014c_16345	0
						Rv0014c_16067	0
						Rv0757_851882	0
						Rv0014c_17396	0
						Rv0014c_16333	0
						Rv0014c_16610	0
						Rv0014c_15843	0
						Rv0079_88989	0
						Rv0602c_699069	0
						Rv0195_231335	0
						Rv0490_580018	0
						Rv0014c_16170	0
						Rv0195_231323	0
						Rv0014c_16180	0
						Rv0195_231303	0
						Rv0491_581364	0
						Rv0602c_699593	0
						Rv0014c_16808	0
						Rv0014c_17198	0
						Rv0601c_698732	0
						Rv0195_231461	0
						Rv0081_89782	0
						Rv0014c_15748	0
						Rv0014c_15831	0
						Rv0600c_698319	0
						Rv0601c_698746	0
						Rv0079_88806	0
						Rv0490_579822	0
						Rv1032c_1157524	0
						Rv0758_852411	0
						Rv1743_1970320	0
						Rv1747_1975401	0
						Rv1747_1975314	0
						Rv1747_1974974	0
						Rv1747_1974898	0
						Rv1747_1974742	0
						Rv1747_1974658	0
						Rv1747_1974487	0
						Rv1747_1974319	0
						Rv1747_1974280	0
						Rv1747_1974134	0
						Rv1747_1974008	0
						Rv1747_1973902	0
						Rv1747_1973763	0
						Rv1747_1973756	0
						Rv1747_1973708	0
						Rv1743_1970666	0
						Rv1743_1970632	0
						Rv1743_1970581	0
						Rv1743_1970535	0
						Rv1743_1970435	0
						Rv1743_1970414	0
						Rv1747_1975794	0
						Rv1747_1975796	0
						Rv1747_1975817	0
						Rv2027c_2273421	0
						Rv2027c_2274235	0
						Rv2027c_2274229	0
						Rv2027c_2274195	0
						Rv2027c_2274157	0
						Rv2027c_2273988	0
						Rv2027c_2273890	0
						Rv2027c_2273873	0
						Rv2027c_2273684	0
						Rv2027c_2273521	0
						Rv2027c_2273247	0
						Rv1747_1975861	0
						Rv2027c_2273158	0
						Rv2027c_2272842	0
						Rv1813c_2055919	0
						Rv1813c_2055914	0
						Rv1813c_2055855	0
						Rv1747_1976173	0
						Rv1747_1976093	0
						Rv1747_1976066	0
						Rv1747_1976052	0
						Rv1743_1970327	0
						Rv1743_1970244	0
						Rv0758_852471	0
						Rv1743_1970067	0
						Rv1626_1828269	0
						Rv1626_1828204	0
						Rv1368_1541584	0
						Rv1368_1541537	0
						Rv1368_1541442	0
						Rv1368_1541346	0
						Rv1368_1541248	0
						Rv1368_1541105	0
						Rv1266c_1415793	0
						Rv1266c_1415740	0
						Rv1266c_1415309	0
						Rv1266c_1415184	0
						Rv1266c_1415134	0
						Rv1266c_1415104	0
						Rv1266c_1415095	0
						Rv1266c_1414929	0
						Rv1266c_1414861	0
						Rv1266c_1414713	0
						Rv1266c_1414487	0
						Rv1266c_1414462	0
						Rv1266c_1414450	0
						Rv1626_1828317	0
						Rv1626_1828348	0
						Rv1626_1828389	0
						Rv1743_1969052	0
						Rv1743_1969638	0
						Rv1743_1969547	0
						Rv1743_1969455	0
						Rv1743_1969347	0
						Rv1743_1969324	0
						Rv1743_1969201	0
						Rv1743_1969199	0
						Rv1743_1969167	0
						Rv1743_1969117	0
						Rv1690_1915865	0
						Rv1626_1828443	0
						Rv1690_1915671	0
						Rv1690_1915605	0
						Rv1675c_1900722	0
						Rv1675c_1900613	0
						Rv1675c_1900607	0
						Rv1675c_1900487	0
						Rv1675c_1900242	0
						Rv1626_1828599	0
						Rv1626_1828586	0
						Rv2247_2520778	0
						Rv2247_2520823	0
						Rv2247_2520919	0
						Rv2247_2520998	0
						Rv3245c_3626317	0
						Rv3245c_3626119	0
						Rv3245c_3625924	0
						Rv3245c_3625721	0
						Rv3245c_3625590	0
						Rv3245c_3625558	0
						Rv3245c_3625306	0
						Rv3245c_3625148	0
						Rv3245c_3624939	0
						Rv3220c_3597475	0
						Rv3220c_3597455	0
						Rv3220c_3597213	0
						Rv3220c_3597121	0
						Rv3220c_3597049	0
						Rv3220c_3596515	0
						Rv3220c_3596147	0
						Rv3220c_3596128	0
						Rv3220c_3596105	0
						Rv3220c_3596103	0
						Rv3220c_3596049	0
						Rv3220c_3596047	0
						Rv3245c_3626555	0
						Rv3246c_3627126	0
						Rv3246c_3627170	0
						Rv3764c_4210641	0
						Rv3849_4323782	0
						Rv3849_4323744	0
						Rv3849_4323647	0
						Rv3849_4323625	0
						Rv3765c_4211249	0
						Rv3765c_4211156	0
						Rv3765c_4211112	0
						Rv3765c_4211090	0
						Rv3764c_4210960	0
						Rv3764c_4210557	0
						Rv3246c_3627228	0
						Rv3764c_4210509	0
						Rv3764c_4210460	0
						Rv3764c_4210288	0
						Rv3764c_4210184	0
						Rv3764c_4210067	0
						Rv3764c_4209870	0
						Rv3764c_4209720	0
						Rv3764c_4209662	0
						Rv3246c_3627272	0
						Rv3133c_3499874	0
						Rv3133c_3499745	0
						Rv3133c_3499700	0
						Rv2710_3023392	0
						Rv2984_3340999	0
						Rv2984_3340957	0
						Rv2984_3340688	0
						Rv2984_3340489	0
						Rv2984_3340225	0
						Rv2984_3340207	0
						Rv2984_3340015	0
						Rv2984_3340001	0
						Rv2984_3339979	0
						Rv2710_3023146	0
						Rv2984_3341291	0
						Rv2710_3023106	0
						Rv2710_3023035	0
						Rv2710_3022823	0
						Rv2710_3022573	0
						Rv2710_3022481	0
						Rv2247_2522097	0
						Rv2247_2521442	0
						Rv2247_2521421	0
						Rv2247_2521080	0
						Rv2984_3341215	0
						Rv2984_3341462	0
						Rv3133c_3499532	0
						Rv3132c_3498566	0
						Rv3133c_3499486	0
						Rv3133c_3499481	0
						Rv3133c_3499300	0
						Rv3132c_3499181	0
						Rv3132c_3499130	0
						Rv3132c_3499119	0
						Rv3132c_3499078	0
						Rv3132c_3498835	0
						Rv3132c_3498672	0
						Rv3132c_3498408	0
						Rv2984_3341757	0
						Rv3132c_3498390	0
						Rv3132c_3498371	0
						Rv3132c_3498282	0
						Rv3132c_3498276	0
						Rv3132c_3498031	0
						Rv3132c_3497921	0
						Rv3132c_3497760	0
						Rv3132c_3497736	0
						Rv3132c_3497697	0
						Rv1266c_1414298	0
						Rv1266c_1414291	0
						Rv1266c_1414239	0
						Rv1009_1128868	0
						Rv0981_1097163	0
						Rv0981_1096984	0
[truncated: 189 more rows]

## Sheet: Table S5
Important scores of each feature of the gradient boosting decision tree in cluster
Lineage1		Lineage2		Lineage3		Lineage4		Lineage2.2.1		Lineage2.2.2		Lineage4.1		Lineage4.2		Lineage4.3		Lineage4.4		Lineage4.8
Gene_Position	Importance score	Gene_Position	Importance score	Gene_Position	Importance score	Gene_Position	Importance score	Gene_Position	Importance score	Gene_Position	Importance score	Gene_Position	Importance score	Gene_Position	Importance score	Gene_Position	Importance score	Gene_Position	Importance score	Gene_Position	Importance score
Rv0845_941743	0.0729	Rv1221_1364706	0.1902	Rv1032c_1157010	0.2296	Rv2247_2520761	0.1002	Rv1221_1364706	0.1953	Rv0982_1098417	0.3471	Rv2710_3023036	0.0883	Rv0758_852577	0.2366	Rv0758_853579	0.0423	Rv1032c_1156511	0.0991	Rv3764c_4209859	0.2824
Rv1675c_1900603	0.0599	Rv0930_1037012	0.0446	Rv3849_4323831	0.1209	Rv3764c_4209859	0.0686	Rv0930_1037012	0.0401	Rv1743_1969405	0.0669	Rv2984_3340328	0.0446	Rv3132c_3498364	0.0828	Rv1028c_1150143	0.0275	Rv1028c_1149433	0.0849	Rv0602c_699466	0.0595
Rv1266c_1414653	0.0398	Rv0845_941722	0.0369	Rv3133c_3499497	0.0339	Rv1028c_1149433	0.0297	Rv0844c_940748	0.0328	Rv2027c_2274294	0.0382	Rv2247_2521699	0.0346	Rv3220c_3596416	0.0792	Rv1028c_1150585	0.0268	Rv1057_1179980	0.0473	Rv1057_1180217	0.0149
Rv0014c_15935	0.0305	Rv0982_1098417	0.0302	Rv3132c_3497580	0.0259	Rv2710_3023036	0.026	Rv1368_1541798	0.0328	Rv1747_1973911	0.0355	Rv0600c_698144	0.0225	Rv1032c_1156962	0.0417	Rv1266c_1414619	0.0235	Rv0845_941387	0.0394	Rv2247_2520821	0.0119
Rv3220c_3597307	0.0285	Rv0844c_940748	0.0289	Rv0491_581170	0.0232	Rv0930_1037355	0.0185	Rv0845_941722	0.0325	Rv1626_1828320	0.0329	Rv1626_1828455	0.0218	Rv0014c_16439	0.0371	Rv1032c_1156979	0.0226	Rv0758_853057	0.0361	Rv1028c_1150779	0.0111
Rv1028c_1150104	0.0258	Rv1368_1541798	0.0237	Rv1743_1969545	0.0208	Rv1266c_1414528	0.0173	Rv1027c_1148930	0.0206	Rv0014c_16352	0.0273	Rv1368_1541356	0.0165	Rv1057_1179693	0.0288	Rv1009_1128298	0.0217	Rv1033c_1158549	0.0348	Rv0844c_940762	0.011
Rv1057_1179572	0.0251	Rv0902c_1005093	0.0169	Rv3245c_3625065	0.0172	Rv2247_2521699	0.0148	Rv0758_852953	0.0194	Rv2247_2520964	0.0247	Rv1266c_1414040	0.0159	Rv3245c_3625501	0.0281	Rv3764c_4210164	0.0179	Rv0758_852736	0.0313	Rv0014c_17108	0.0103
Rv1266c_1415097	0.0228	Rv2247_2521309	0.0158	Rv3764c_4210117	0.017	Rv0758_852577	0.0147	Rv0902c_1005093	0.0175	Rv0758_852994	0.0245	Rv3765c_4211448	0.0153	Rv1626_1828626	0.0259	Rv0930_1037355	0.0168	Rv0758_853153	0.0308	Rv3132c_3498353	0.0095
Rv3246c_3627311	0.0213	Rv0758_852953	0.0145	Rv2247_2521342	0.0144	Rv0600c_698144	0.0128	Rv2247_2521342	0.0158	Rv0014c_16465	0.0196	Rv0601c_698968	0.0123	Rv2984_3341757	0.0226	Rv1747_1976152	0.0158	Rv0982_1098408	0.0286	Rv0903c_1005917	0.0094
Rv3245c_3625783	0.0206	Rv1027c_1148930	0.0112	Rv3765c_4211370	0.0143	Rv1368_1541356	0.0104	Rv1027c_1148482	0.0106	Rv3764c_4209881	0.0196	Rv0903c_1006538	0.0116	Rv0600c_698292	0.0174	Rv0845_941601	0.0157	Rv3132c_3499187	0.0269	Rv1032c_1156581	0.0094
Rv3245c_3626158	0.0202	Rv1027c_1148482	0.0094	Rv1368_1541746	0.0142	Rv1028c_1150585	0.01	Rv3132c_3498851	0.0106	Rv0845_942450	0.0194	Rv1747_1973649	0.0106	Rv0981_1097412	0.0173	Rv1266c_1414551	0.0148	Rv3245c_3625531	0.0165	Rv1033c_1158306	0.0088
Rv0014c_15647	0.0195	Rv2027c_2273888	0.0087	Rv0195_231127	0.014	Rv1033c_1158549	0.0097	Rv2247_2521309	0.0101	Rv1266c_1414305	0.0193	Rv0930_1037012	0.0096	Rv0930_1037893	0.0171	Rv1028c_1151395	0.0143	Rv1009_1128567	0.0163	Rv2247_2521342	0.0088
Rv3246c_3626758	0.0193	Rv0601c_698968	0.0075	Rv1028c_1149307	0.0139	Rv0602c_699466	0.0092	Rv2027c_2273888	0.0096	Rv3245c_3626120	0.019	Rv1266c_1414640	0.0095	Rv3132c_3498003	0.017	Rv2984_3340615	0.014	Rv1028c_1150585	0.0149	Rv3220c_3596506	0.0084
Rv2027c_2273756	0.0164	Rv1675c_1900781	0.0075	Rv1266c_1415114	0.0138	Rv2984_3340328	0.0074	Rv3765c_4211221	0.0079	Rv0490_580362	0.0181	Rv1027c_1148963	0.0084	Rv1221_1364841	0.0168	Rv3132c_3497736	0.0139	Rv0981_1097206	0.0146	Rv3132c_3499008	0.0082
Rv0195_231268	0.0162	Rv1743_1970117	0.0063	Rv1057_1179581	0.0134	Rv0014c_16055	0.0069	Rv1743_1970117	0.0078	Rv3132c_3498065	0.0161	Rv3245c_3626305	0.0084	Rv2984_3340930	0.0152	Rv0602c_699597	0.0136	Rv0758_853180	0.0124	Rv1028c_1150677	0.008
Rv1675c_1900307	0.0162	Rv1743_1969275	0.0058	Rv3245c_3626590	0.0132	Rv1747_1973649	0.0063	Rv1028c_1149234	0.0077	Rv1028c_1151173	0.0159	Rv0081_89674	0.0081	Rv2247_2521228	0.0127	Rv1266c_1414806	0.0136	Rv0758_852975	0.0122	Rv3765c_4211365	0.0078
Rv0844c_940511	0.0161	Rv2247_2521428	0.0055	Rv1747_1973740	0.013	Rv0930_1037911	0.006	Rv0601c_698968	0.0076	Rv1028c_1149602	0.0148	Rv0758_853460	0.0081	Rv0014c_16331	0.0125	Rv1028c_1150971	0.0135	Rv1028c_1150041	0.0121	Rv0014c_15886	0.0076
Rv1266c_1414095	0.0161	Rv0930_1037664	0.005	Rv0195_230953	0.0129	Rv1032c_1156511	0.006	Rv3245c_3625643	0.0073	Rv3765c_4211244	0.0136	Rv1028c_1150744	0.0079	Rv0758_852711	0.0121	Rv3132c_3498684	0.0135	Rv0014c_15647	0.012	Rv0490_580529	0.0076
Rv1747_1974609	0.016	Rv2247_2521342	0.0048	Rv1813c_2055969	0.0126	Rv2247_2521342	0.0059	Rv1368_1541442	0.0071	Rv1057_1179568	0.0131	Rv0758_853398	0.0073	Rv1027c_1148881	0.0118	Rv3132c_3498640	0.0133	Rv1028c_1149551	0.0115	Rv1027c_1148758	0.0076
Rv1813c_2055888	0.0146	Rv3132c_3498851	0.0047	Rv0930_1037012	0.0121	Rv1032c_1156979	0.0057	Rv0844c_940570	0.007	Rv0981_1096890	0.0127	Rv1009_1128258	0.0073	Rv0758_853443	0.0111	Rv3764c_4210274	0.0116	Rv1266c_1415549	0.01	Rv0757_851825	0.0074
Rv1028c_1151267	0.0144	Rv1057_1180563	0.0046	Rv0845_941610	0.0108	Rv1028c_1151473	0.0056	Rv1675c_1900781	0.0066	Rv1675c_1900608	0.0117	Rv1027c_1149016	0.0073	Rv0845_941311	0.0095	Rv0014c_15694	0.011	Rv2710_3022723	0.0092	Rv0982_1097733	0.0073
Rv3132c_3498418	0.0144	Rv0602c_699274	0.0045	Rv0757_852288	0.0099	Rv0981_1097206	0.0054	Rv0079_88700	0.0065	Rv1743_1969938	0.0116	Rv1028c_1149551	0.0073	Rv1743_1970413	0.0087	Rv3220c_3596128	0.011	Rv1743_1969628	0.009	Rv0758_852774	0.0072
Rv1813c_2055919	0.0139	Rv0014c_16790	0.0042	Rv0982_1098523	0.009	Rv1009_1128567	0.0053	Rv2247_2521428	0.0057	Rv1743_1970586	0.0112	Rv2984_3340300	0.0071	Rv1368_1541769	0.0083	Rv1813c_2055860	0.0105	Rv0844c_940682	0.0088	Rv3132c_3499119	0.0071
Rv0601c_698922	0.0135	Rv1266c_1415295	0.0042	Rv0014c_15917	0.0089	Rv0758_853579	0.0052	Rv3764c_4210296	0.0057	Rv0845_941473	0.0108	Rv1028c_1150906	0.007	Rv0079_88342	0.0082	Rv3246c_3626927	0.0098	Rv1028c_1150819	0.0082	Rv1028c_1151044	0.0065
Rv1690_1915717	0.0125	Rv1368_1541442	0.0042	Rv0014c_17450	0.0088	Rv0490_579456	0.005	Rv1743_1969275	0.0053	Rv0600c_697949	0.0106	Rv1266c_1414528	0.0069	Rv2984_3340560	0.008	Rv0014c_16652	0.0097	Rv1033c_1158453	0.0082	Rv0758_853529	0.0062
Rv1266c_1414564	0.0118	Rv3764c_4210296	0.0041	Rv2984_3340015	0.0088	Rv0601c_698968	0.0049	Rv3132c_3497859	0.0053	Rv0602c_699629	0.0099	Rv2027c_2273740	0.0067	Rv0490_579756	0.0079	Rv3220c_3596097	0.0097	Rv3220c_3597053	0.0082	Rv1266c_1415105	0.0059
Rv3765c_4211164	0.0104	Rv0602c_699386	0.0039	Rv1747_1975817	0.0083	Rv1266c_1414806	0.0043	Rv3765c_4211492	0.0048	Rv2984_3339998	0.0098	Rv1813c_2055762	0.0065	Rv1028c_1151004	0.0078	Rv0079_88486	0.0096	Rv0902c_1005056	0.008	Rv2984_3341404	0.0058
Rv3245c_3626314	0.01	Rv1028c_1149234	0.0039	Rv0930_1037643	0.0081	Rv0014c_16439	0.0042	Rv1028c_1149316	0.0044	Rv2984_3339920	0.0095	Rv2247_2521342	0.0063	Rv0014c_16440	0.0076	Rv3245c_3626177	0.009	Rv1028c_1151485	0.0075	Rv0602c_699202	0.0052
Rv0490_580440	0.0096	Rv2027c_2273635	0.0039	Rv0982_1098984	0.0073	Rv1028c_1149705	0.0042	Rv0602c_699386	0.0043	Rv1747_1975052	0.0093	Rv0195_231300	0.0059	Rv1032c_1156813	0.006	Rv0490_579452	0.0089	Rv0902c_1005404	0.007	Rv3764c_4210336	0.0051
Rv0982_1098523	0.0083	Rv3765c_4211221	0.0039	Rv0195_231446	0.0069	Rv1057_1180217	0.0042	Rv1028c_1151648	0.0043	Rv0600c_698073	0.0091	Rv0014c_17225	0.0056	Rv0758_852958	0.0059	Rv1028c_1151398	0.0088	Rv2710_3023255	0.0069	Rv0014c_16850	0.005
Rv0758_852641	0.008	Rv0903c_1006065	0.0038	Rv0195_231517	0.0069	Rv2247_2520833	0.0042	Rv0930_1037664	0.0041	Rv0845_942410	0.0078	Rv0014c_17046	0.0055	Rv0758_853360	0.0056	Rv1033c_1158377	0.0088	Rv0982_1097737	0.0068	Rv1028c_1151082	0.005
Rv0982_1098755	0.0076	Rv1743_1969837	0.0037	Rv0014c_16930	0.0065	Rv1266c_1414040	0.0041	Rv0844c_940538	0.0039	Rv0982_1098554	0.0071	Rv0602c_699784	0.0055	Rv2710_3023354	0.0056	Rv2710_3023205	0.0076	Rv1221_1364557	0.0064	Rv2027c_2273725	0.005
Rv1028c_1150250	0.0075	Rv0602c_699610	0.0036	Rv1027c_1149046	0.0061	Rv0845_941387	0.004	Rv0602c_699274	0.0037	Rv1027c_1148482	0.0071	Rv1027c_1148475	0.0054	Rv3132c_3499086	0.0051	Rv1057_1180504	0.007	Rv1057_1179857	0.0062	Rv0014c_16807	0.0049
Rv0014c_16378	0.0073	Rv1028c_1150585	0.0033	Rv1675c_1900401	0.0057	Rv1057_1179980	0.0036	Rv3245c_3624954	0.0034	Rv3132c_3498511	0.0063	Rv3849_4323873	0.0054	Rv3245c_3625078	0.0051	Rv0014c_15755	0.0065	Rv0079_88707	0.0059	Rv0758_852537	0.0048
Rv0195_231021	0.0072	Rv1743_1970565	0.0032	Rv1032c_1157761	0.0054	Rv0602c_699262	0.0035	Rv0757_852013	0.0032	Rv0758_852975	0.006	Rv1028c_1150003	0.0053	Rv1028c_1150449	0.005	Rv0079_88261	0.0064	Rv1813c_2056068	0.0058	Rv1032c_1156569	0.0048
Rv1221_1364548	0.0072	Rv3245c_3625065	0.0032	Rv2710_3023168	0.0054	Rv0014c_16226	0.0034	Rv0903c_1006065	0.0032	Rv0758_853225	0.006	Rv1221_1364757	0.0053	Rv0930_1037911	0.0049	Rv1028c_1149551	0.0063	Rv1266c_1415560	0.0056	Rv1747_1975441	0.0048
Rv3220c_3597204	0.0072	Rv0079_88852	0.0031	Rv0758_852910	0.0053	Rv2984_3340300	0.0032	Rv1032c_1157092	0.003	Rv2710_3022959	0.0051	Rv3245c_3626581	0.0053	Rv3765c_4211659	0.0046	Rv1266c_1414176	0.0063	Rv3220c_3597474	0.0056	Rv2027c_2273397	0.0048
Rv1675c_1900349	0.0071	Rv0758_853215	0.0031	Rv0014c_17416	0.0052	Rv0758_853090	0.0031	Rv2984_3340293	0.003	Rv0844c_940602	0.0046	Rv0758_853672	0.0052	Rv0758_853361	0.0045	Rv0758_853265	0.0062	Rv0845_941766	0.0054	Rv0601c_698797	0.0047
Rv1690_1915796	0.0069	Rv1747_1975267	0.0031	Rv1747_1974100	0.005	Rv0903c_1006538	0.0031	Rv1028c_1149147	0.0027	Rv1027c_1148459	0.0046	Rv0903c_1006080	0.0052	Rv3849_4323821	0.0045	Rv0903c_1006274	0.0062	Rv1028c_1149616	0.0045	Rv1009_1128297	0.0047
Rv3133c_3499640	0.0069	Rv3132c_3497859	0.0031	Rv1033c_1158607	0.0049	Rv1266c_1414909	0.0031	Rv2027c_2273086	0.0027	Rv2247_2520810	0.0043	Rv0930_1037745	0.0052	Rv0601c_698787	0.0041	Rv1747_1974659	0.006	Rv0079_88797	0.0043	Rv1028c_1150150	0.0047
Rv0490_580246	0.0063	Rv3245c_3624954	0.0031	Rv1747_1974089	0.0048	Rv0081_89674	0.003	Rv2027c_2273416	0.0027	Rv0601c_698968	0.0041	Rv1032c_1157458	0.0052	Rv0195_231370	0.004	Rv0601c_698968	0.0058	Rv0845_941301	0.0043	Rv1028c_1150585	0.0047
Rv0014c_16070	0.0058	Rv3245c_3625643	0.0031	Rv0490_579666	0.0047	Rv0758_853057	0.003	Rv1027c_1149097	0.0026	Rv2027c_2273330	0.0038	Rv0982_1098599	0.0049	Rv0491_580950	0.004	Rv0602c_699123	0.0058	Rv1028c_1150345	0.0043	Rv2984_3340489	0.0047
Rv0490_579424	0.0058	Rv2027c_2273930	0.003	Rv0758_852843	0.0047	Rv1027c_1148758	0.003	Rv1743_1969837	0.0026	Rv0758_852822	0.0032	Rv0490_579456	0.0046	Rv3246c_3627271	0.004	Rv0758_852627	0.0058	Rv1057_1180281	0.0043	Rv2984_3340504	0.0047
Rv0490_580300	0.0058	Rv0844c_940570	0.0029	Rv0758_852988	0.0047	Rv1028c_1150779	0.003	Rv0757_852296	0.0025	Rv0758_853066	0.003	Rv1027c_1148907	0.0046	Rv0981_1097217	0.0039	Rv0758_853378	0.0058	Rv1368_1541442	0.0043	Rv0757_851676	0.0046
Rv0758_853595	0.0058	Rv1626_1828320	0.0029	Rv0758_853285	0.0047	Rv1028c_1151398	0.003	Rv0758_852625	0.0025	Rv1028c_1149551	0.0026	Rv0491_581167	0.0045	Rv1266c_1414341	0.0039	Rv0845_942422	0.0058	Rv3132c_3497895	0.0043	Rv0758_852543	0.0045
Rv1028c_1149557	0.0058	Rv1743_1969405	0.0027	Rv0758_853452	0.0047	Rv1266c_1414551	0.003	Rv1028c_1149815	0.0025	Rv3245c_3625213	0.0026	Rv1747_1973708	0.0045	Rv0600c_698397	0.0036	Rv1028c_1149510	0.0058	Rv0195_231287	0.0042	Rv3132c_3498326	0.0043
Rv1032c_1157763	0.0058	Rv0079_88700	0.0026	Rv1027c_1149063	0.0047	Rv2027c_2272886	0.003	Rv1057_1180563	0.0025	Rv0600c_698158	0.0021	Rv0490_580081	0.0043	Rv1743_1969099	0.0034	Rv1032c_1157092	0.0058	Rv0600c_698319	0.0042	Rv0601c_698587	0.0042
Rv1033c_1158406	0.0058	Rv2984_3341602	0.0026	Rv1221_1365015	0.0047	Rv3132c_3498349	0.003	Rv1266c_1414333	0.0025	Rv0845_941845	0.0021	Rv0079_88825	0.0042	Rv0195_231204	0.0027	Rv1057_1180325	0.0058	Rv0758_852450	0.0042	Rv0602c_699785	0.0042
Rv2027c_2272809	0.0058	Rv0758_853013	0.0025	Rv3246c_3627101	0.0047	Rv3765c_4211659	0.003	Rv1747_1974325	0.0025	Rv0014c_16119	0.0017	Rv0490_579578	0.0042	Rv1690_1915772	0.0027	Rv1266c_1414108	0.0058	Rv1032c_1156560	0.0042	Rv0758_852815	0.0042
Rv2027c_2272859	0.0058	Rv3220c_3597249	0.0025	Rv3764c_4210732	0.0047	Rv1009_1128401	0.0029	Rv2027c_2272842	0.0025	Rv1813c_2055937	0.0017	Rv0601c_698685	0.0042	Rv0982_1098308	0.0025	Rv1266c_1414248	0.0058	Rv1033c_1158380	0.0042	Rv0902c_1004542	0.0042
Rv2027c_2273285	0.0058	Rv3245c_3625504	0.0025	Rv0758_853089	0.0046	Rv1028c_1150143	0.0029	Rv3764c_4210321	0.0025	Rv1747_1974919	0.0016	Rv0758_852575	0.0042	Rv3132c_3498666	0.0025	Rv1266c_1414919	0.0058	Rv1266c_1415029	0.0042	Rv0902c_1004680	0.0042
Rv2027c_2274359	0.0058	Rv0195_230998	0.0024	Rv0844c_940680	0.0046	Rv1028c_1149367	0.0028	Rv3849_4323730	0.0025	Rv1057_1180134	0.0015	Rv0758_852878	0.0042	Rv1266c_1414719	0.0023	Rv1266c_1415838	0.0058	Rv1266c_1415259	0.0042	Rv0902c_1005752	0.0042
Rv3133c_3499702	0.0058	Rv1266c_1414305	0.0024	Rv0844c_940983	0.0046	Rv1028c_1150971	0.0028	Rv0490_579456	0.0024	Rv1368_1541426	0.0015	Rv1027c_1148451	0.0042	Rv0014c_16583	0.0022	Rv3132c_3498377	0.0058	Rv1747_1974321	0.0042	Rv1027c_1148611	0.0042
Rv3764c_4209656	0.0058	Rv0845_941203	0.0023	Rv1368_1541799	0.0046	Rv3220c_3596416	0.0028	Rv0981_1097252	0.0024	Rv2247_2521282	0.0015	Rv1032c_1156820	0.0042	Rv0758_852748	0.0022	Rv3220c_3596962	0.0058	Rv1747_1974659	0.0042	Rv1027c_1148952	0.0042
Rv1032c_1157601	0.0057	Rv1747_1974325	0.0023	Rv0930_1037354	0.0045	Rv3220c_3597421	0.0028	Rv1266c_1415151	0.0024	Rv0930_1037803	0.0013	Rv3220c_3597305	0.0042	Rv1009_1128108	0.0022	Rv0757_851979	0.0057	Rv1747_1975213	0.0042	Rv1028c_1150747	0.0042
Rv1743_1969711	0.0057	Rv1747_1974731	0.0023	Rv0844c_941093	0.0044	Rv0758_853153	0.0027	Rv2710_3023219	0.0024	Rv1221_1364895	0.0012	Rv3245c_3626025	0.0042	Rv1032c_1156733	0.0022	Rv0758_852834	0.0057	Rv1747_1975703	0.0042	Rv1028c_1150948	0.0042
Rv3764c_4209708	0.0057	Rv3132c_3499257	0.0023	Rv0903c_1006380	0.0041	Rv0602c_699597	0.0026	Rv0757_851751	0.0023	Rv0981_1097238	0.001	Rv3764c_4210509	0.0042	Rv1057_1179914	0.0022	Rv0758_853141	0.0057	Rv3132c_3497760	0.0042	Rv1057_1179501	0.0042
Rv0491_581352	0.0056	Rv3764c_4210233	0.0023	Rv0195_230995	0.0038	Rv3132c_3498353	0.0026	Rv0758_853546	0.0023	Rv0757_851982	0.0008	Rv3764c_4210560	0.0042	Rv1266c_1414365	0.0022	Rv0902c_1004590	0.0057	Rv3245c_3626025	0.0042	Rv1266c_1415134	0.0042
Rv1027c_1148563	0.0056	Rv0014c_16465	0.0022	Rv2247_2522039	0.0038	Rv0930_1037745	0.0025	Rv1057_1180149	0.0023	Rv1032c_1156573	0.0008	Rv0490_580006	0.0041	Rv1690_1915605	0.0022	Rv1032c_1157368	0.0057	Rv3764c_4210067	0.0042	Rv1266c_1415227	0.0042
Rv2027c_2274254	0.0055	Rv0758_852994	0.0022	Rv3245c_3626613	0.0038	Rv1028c_1151395	0.0025	Rv1743_1969495	0.0023	Rv3220c_3596942	0.0008	Rv0758_853015	0.0041	Rv1743_1970158	0.0022	Rv1221_1364754	0.0057	Rv3764c_4210183	0.0042	Rv1266c_1415287	0.0042
Rv3764c_4209633	0.0055	Rv0758_853014	0.0022	Rv3246c_3626789	0.0038	Rv1266c_1414640	0.0025	Rv2027c_2274003	0.0023	Rv0014c_15674	0	Rv1368_1541037	0.004	Rv2027c_2273890	0.0022	Rv1690_1915671	0.0057	Rv3132c_3498219	0.0041	Rv2027c_2274235	0.0042
Rv1033c_1158079	0.0053	Rv0845_942450	0.0022	Rv0014c_15736	0.0037	Rv3245c_3625531	0.0025	Rv2247_2520772	0.0023	Rv0014c_15890	0	Rv0758_852816	0.0038	Rv2710_3022655	0.0022	Rv1747_1975222	0.0057	Rv1266c_1415347	0.004	Rv3132c_3498439	0.0042
Rv1221_1364766	0.0053	Rv0902c_1004606	0.0022	Rv0758_852775	0.0037	Rv1027c_1149056	0.0024	Rv3220c_3596099	0.0023	Rv0014c_16190	0	Rv1368_1541057	0.0038	Rv2710_3022887	0.0022	Rv1747_1975896	0.0057	Rv1221_1365056	0.0037	Rv3132c_3498758	0.0042
Rv0079_88364	0.0049	Rv1032c_1157092	0.0022	Rv0491_580928	0.0036	Rv1626_1828317	0.0024	Rv0081_89670	0.0022	Rv0014c_16316	0	Rv2027c_2273253	0.0038	Rv2710_3023106	0.0022	Rv2247_2521648	0.0057	Rv1266c_1414242	0.0037	Rv3220c_3597121	0.0042
Rv0079_88574	0.0048	Rv1743_1969091	0.0022	Rv1266c_1415630	0.0036	Rv3220c_3596506	0.0024	Rv0490_580546	0.0022	Rv0014c_16987	0	Rv3132c_3498295	0.0038	Rv3132c_3497724	0.0022	Rv2984_3341728	0.0057	Rv0757_851696	0.0036	Rv3246c_3627126	0.0042
Rv0601c_698826	0.0046	Rv2247_2520964	0.0022	Rv2027c_2273303	0.0034	Rv3765c_4211448	0.0024	Rv0902c_1005702	0.0022	Rv0079_88749	0	Rv1027c_1148682	0.0037	Rv1028c_1150932	0.002	Rv0014c_16055	0.0055	Rv3765c_4211083	0.0035	Rv3246c_3627272	0.0042
Rv1368_1541633	0.0046	Rv2984_3340293	0.0022	Rv2710_3023402	0.0034	Rv0014c_16652	0.0023	Rv1009_1129112	0.0022	Rv0079_88819	0	Rv1266c_1415618	0.0037	Rv3245c_3625403	0.0019	Rv0014c_16943	0.0055	Rv1626_1828317	0.0033	Rv3764c_4210825	0.0042
Rv1813c_2055964	0.0046	Rv3765c_4211492	0.0022	Rv3132c_3498592	0.0034	Rv0758_853672	0.0023	Rv1747_1974043	0.0022	Rv0079_88823	0	Rv2027c_2273873	0.0037	Rv0758_852471	0.0018	Rv0079_88589	0.0055	Rv0014c_16633	0.0031	Rv3764c_4210899	0.0042
Rv0758_852927	0.0045	Rv0981_1096953	0.0021	Rv1266c_1414201	0.0032	Rv0982_1097737	0.0022	Rv3764c_4210838	0.0022	Rv0079_88887	0	Rv0845_941829	0.0036	Rv3764c_4210960	0.0017	Rv0758_853456	0.0052	Rv0602c_699262	0.0031	Rv3765c_4211323	0.0042
Rv1009_1128665	0.0045	Rv1747_1976050	0.0021	Rv0758_852728	0.0031	Rv1032c_1156813	0.0022	Rv0601c_698737	0.0021	Rv0079_88947	0	Rv3220c_3596408	0.0036	Rv0757_852208	0.0016	Rv0902c_1005325	0.0052	Rv0845_941328	0.0029	Rv3765c_4211561	0.0042
Rv3764c_4210795	0.0045	Rv0490_579552	0.002	Rv1747_1975805	0.0028	Rv1266c_1414609	0.0022	Rv0757_851982	0.0021	Rv0195_231114	0	Rv3246c_3626963	0.0036	Rv0758_852830	0.0016	Rv1266c_1414119	0.005	Rv2984_3341608	0.0029	Rv3765c_4211713	0.0042
Rv0079_88884	0.0042	Rv0758_852865	0.002	Rv1032c_1157496	0.0027	Rv1743_1969269	0.0022	Rv0758_852946	0.0021	Rv0195_231397	0	Rv2027c_2273240	0.0035	Rv0758_853288	0.0016	Rv0491_581156	0.0047	Rv0758_852942	0.0028	Rv0079_88472	0.0041
Rv1368_1541057	0.0042	Rv1009_1128466	0.002	Rv0845_942014	0.0025	Rv3246c_3626927	0.0022	Rv0758_853020	0.0021	Rv0490_579509	0	Rv0195_231010	0.0034	Rv2710_3022493	0.0016	Rv0601c_698921	0.0047	Rv0982_1098873	0.0028	Rv0081_89659	0.0041
Rv1057_1179888	0.0041	Rv1266c_1414295	0.002	Rv1266c_1414045	0.0025	Rv0601c_698797	0.0021	Rv1028c_1150660	0.0021	Rv0490_580361	0	Rv0844c_940838	0.0034	Rv0602c_699250	0.0015	Rv1266c_1414291	0.0047	Rv1009_1128353	0.0028	Rv1032c_1157568	0.0041
Rv1690_1915712	0.0038	Rv2247_2520772	0.002	Rv0600c_698126	0.0024	Rv0757_851825	0.002	Rv1266c_1414295	0.0021	Rv0490_580537	0	Rv1221_1365072	0.0034	Rv1747_1974487	0.0015	Rv0014c_17115	0.0046	Rv0014c_16025	0.0027	Rv1221_1364845	0.0041
Rv1747_1974239	0.0037	Rv3765c_4211082	0.002	Rv1028c_1149551	0.0024	Rv1221_1364592	0.002	Rv1743_1969484	0.0021	Rv0600c_698102	0	Rv2984_3340102	0.0034	Rv0490_580094	0.0014	Rv0758_853359	0.0046	Rv0758_852460	0.0027	Rv2247_2520833	0.0041
Rv0491_580985	0.0035	Rv0014c_17322	0.0019	Rv1028c_1151400	0.0024	Rv1813c_2055762	0.002	Rv2027c_2273189	0.0021	Rv0600c_698105	0	Rv1028c_1149932	0.0032	Rv1028c_1149154	0.0014	Rv0981_1097383	0.0046	Rv0758_853588	0.0027	Rv3132c_3498607	0.0041
Rv1032c_1156885	0.0035	Rv0195_231064	0.0019	Rv0758_853461	0.0023	Rv3220c_3596254	0.002	Rv3220c_3596908	0.0021	Rv0600c_698109	0	Rv3245c_3625065	0.0032	Rv1675c_1900257	0.0014	Rv1028c_1150594	0.0046	Rv0845_941436	0.0027	Rv3245c_3626119	0.0041
Rv1690_1915830	0.0035	Rv0490_580236	0.0019	Rv1009_1128951	0.0023	Rv3245c_3626305	0.002	Rv0079_88873	0.002	Rv0601c_698764	0	Rv0982_1098664	0.0031	Rv2027c_2273816	0.0014	Rv1057_1180289	0.0046	Rv1675c_1900738	0.0026	Rv1743_1969728	0.004
Rv3764c_4210626	0.0035	Rv0491_581244	0.0019	Rv1675c_1900789	0.0023	Rv3765c_4211740	0.002	Rv0491_581244	0.002	Rv0602c_699539	0	Rv2984_3340957	0.0031	Rv2710_3022730	0.0014	Rv1266c_1415634	0.0046	Rv2027c_2273684	0.0026	Rv3133c_3499910	0.0039
Rv0014c_17135	0.0032	Rv0602c_699240	0.0019	Rv0195_231114	0.0022	Rv0845_941601	0.0019	Rv0981_1097168	0.002	Rv0757_852019	0	Rv1028c_1150245	0.003	Rv1033c_1157973	0.0013	Rv2984_3340272	0.0046	Rv0758_853163	0.0025	Rv0014c_16045	0.0037
Rv0602c_699693	0.0031	Rv0602c_699658	0.0019	Rv0602c_699306	0.0022	Rv0981_1097037	0.0019	Rv0982_1097924	0.002	Rv0758_852438	0	Rv1032c_1157105	0.003	Rv3764c_4210184	0.0013	Rv3132c_3498427	0.0046	Rv1028c_1149312	0.0025	Rv1009_1129086	0.0037
Rv1028c_1150591	0.0031	Rv0758_853546	0.0019	Rv0014c_17307	0.0021	Rv3132c_3499187	0.0019	Rv1057_1180561	0.002	Rv0758_852450	0	Rv1743_1970605	0.0029	Rv3764c_4210676	0.0013	Rv3220c_3597113	0.0046	Rv1266c_1415319	0.0025	Rv0195_231139	0.0034
Rv3764c_4209977	0.0031	Rv0844c_940596	0.0019	Rv0079_88787	0.0021	Rv3764c_4210164	0.0019	Rv2984_3341602	0.002	Rv0758_852474	0	Rv0757_852346	0.0027	Rv0014c_16987	0.0012	Rv3245c_3626416	0.0046	Rv1743_1970440	0.0025	Rv0081_89806	0.0033
Rv0014c_15768	0.003	Rv0845_941475	0.0019	Rv0081_89749	0.0021	Rv0014c_15647	0.0018	Rv3764c_4209865	0.002	Rv0758_852529	0	Rv1028c_1151647	0.0027	Rv0014c_17300	0.0012	Rv3765c_4211332	0.0046	Rv0757_851982	0.0024	Rv0758_853697	0.0033
Rv1009_1128106	0.003	Rv1028c_1149956	0.0019	Rv0195_231352	0.0021	Rv0014c_15886	0.0018	Rv0014c_17078	0.0019	Rv0758_852552	0	Rv1033c_1158109	0.0027	Rv0081_89613	0.0012	Rv0195_231366	0.0043	Rv0758_852679	0.0024	Rv0982_1098939	0.0033
Rv1032c_1157583	0.003	Rv1028c_1151405	0.0019	Rv0758_853014	0.0021	Rv0014c_16293	0.0018	Rv0014c_17322	0.0019	Rv0758_852682	0	Rv1266c_1415666	0.0027	Rv1028c_1150078	0.0012	Rv0195_231335	0.0042	Rv0758_852722	0.0024	Rv1027c_1148439	0.0032
Rv1743_1970091	0.003	Rv1028c_1151571	0.0019	Rv1009_1129102	0.0021	Rv0601c_698949	0.0018	Rv0079_88941	0.0019	Rv0758_852690	0	Rv0014c_16345	0.0026	Rv3849_4323647	0.0012	Rv0014c_16379	0.004	Rv0758_852727	0.0024	Rv1027c_1148773	0.0032
Rv0757_851797	0.0029	Rv1057_1179424	0.0019	Rv1028c_1150173	0.0021	Rv0602c_699784	0.0018	Rv0758_853200	0.0019	Rv0758_852910	0	Rv0014c_17458	0.0026	Rv0014c_16667	0.0011	Rv0081_89604	0.004	Rv1057_1180224	0.0024	Rv1032c_1156831	0.0032
Rv0490_580525	0.0028	Rv1266c_1414944	0.0019	Rv1028c_1150199	0.0021	Rv0758_852975	0.0018	Rv0844c_940596	0.0019	Rv0758_853014	0	Rv0195_231390	0.0026	Rv0195_231517	0.0011	Rv0758_853014	0.004	Rv1675c_1900570	0.0024	Rv2027c_2273894	0.0032
Rv1028c_1149551	0.0026	Rv1266c_1415026	0.0019	Rv1266c_1415547	0.0021	Rv0845_941436	0.0018	Rv0845_942111	0.0019	Rv0758_853057	0	Rv0600c_698209	0.0026	Rv1028c_1149446	0.0011	Rv0982_1098999	0.004	Rv1743_1969463	0.0024	Rv1009_1129050	0.0031
Rv1028c_1150283	0.0026	Rv1266c_1415151	0.0019	Rv1266c_1415550	0.0021	Rv1028c_1150906	0.0018	Rv0845_942196	0.0019	Rv0758_853379	0	Rv0601c_698702	0.0026	Rv1033c_1158467	0.0011	Rv1626_1828760	0.004	Rv2710_3023234	0.0024	Rv3220c_3596282	0.0031
Rv1032c_1156460	0.0026	Rv1747_1973645	0.0019	Rv1368_1541150	0.0021	Rv1033c_1158283	0.0018	Rv1028c_1149956	0.0019	Rv0758_853447	0	Rv0602c_699344	0.0026	Rv1743_1969133	0.0011	Rv1743_1970384	0.004	Rv0600c_698043	0.0023	Rv0491_581030	0.003
Rv1033c_1158041	0.0026	Rv1747_1973911	0.0019	Rv0982_1097899	0.002	Rv1033c_1158377	0.0018	Rv1266c_1415026	0.0019	Rv0844c_940638	0	Rv0758_852634	0.0026	Rv0758_852885	0.001	Rv1747_1974823	0.004	Rv0602c_699321	0.0023	Rv1027c_1148874	0.003
Rv0844c_940966	0.0025	Rv1747_1974043	0.0019	Rv1266c_1414719	0.0019	Rv1221_1364557	0.0018	Rv1675c_1900515	0.0019	Rv0844c_941008	0	Rv0844c_940491	0.0026	Rv1033c_1158198	0.001	Rv2027c_2273158	0.004	Rv0930_1037760	0.0023	Rv2027c_2273816	0.003
Rv0981_1097073	0.0025	Rv2027c_2273620	0.0019	Rv3764c_4209836	0.0018	Rv1266c_1415029	0.0018	Rv2027c_2273108	0.0019	Rv0845_941771	0	Rv0845_941244	0.0026	Rv2710_3022751	0.001	Rv2027c_2273993	0.004	Rv0490_580156	0.0022	Rv2247_2521319	0.003
Rv0982_1098633	0.0025	Rv3132c_3497569	0.0019	Rv1028c_1150585	0.0016	Rv2027c_2273816	0.0018	Rv2027c_2273930	0.0019	Rv0845_941907	0	Rv0845_942343	0.0026	Rv2984_3340207	0.001	Rv2984_3340980	0.004	Rv3245c_3625342	0.0022	Rv0195_231428	0.0029
Rv1028c_1149872	0.0025	Rv3220c_3596382	0.0019	Rv1028c_1151054	0.0016	Rv2984_3341404	0.0018	Rv3132c_3497569	0.0019	Rv0902c_1004926	0	Rv0902c_1004513	0.0026	Rv0600c_698181	0.0009	Rv3245c_3625738	0.004	Rv0902c_1004811	0.0021	Rv0758_853412	0.0029
Rv1057_1180430	0.0025	Rv3245c_3625433	0.0019	Rv0079_88256	0.0015	Rv3132c_3499008	0.0018	Rv3764c_4210233	0.0019	Rv0902c_1005834	0	Rv0902c_1004657	0.0026	Rv0602c_699501	0.0009	Rv1032c_1156872	0.0039	Rv0490_580054	0.002	Rv0845_941813	0.0028
Rv1368_1541474	0.0023	Rv3764c_4210726	0.0019	Rv0601c_698968	0.0014	Rv3245c_3625147	0.0018	Rv0014c_16794	0.0018	Rv0903c_1006560	0	Rv0930_1037073	0.0026	Rv1057_1180103	0.0009	Rv0014c_15879	0.0034	Rv1743_1969835	0.002	Rv1033c_1158606	0.0028
Rv1675c_1900687	0.0023	Rv3849_4323730	0.0019	Rv2247_2521504	0.0014	Rv3245c_3626581	0.0018	Rv0014c_16947	0.0018	Rv0930_1037012	0	Rv0981_1097010	0.0026	Rv1266c_1414929	0.0009	Rv0014c_16507	0.0034	Rv1009_1128374	0.0019	Rv0491_581315	0.0027
Rv2027c_2273819	0.0022	Rv0490_579357	0.0018	Rv0014c_16647	0.0013	Rv3246c_3627296	0.0018	Rv0195_231185	0.0018	Rv0930_1037161	0	Rv0982_1098935	0.0026	Rv0758_853455	0.0008	Rv0601c_698732	0.0034	Rv1743_1969284	0.0019	Rv3132c_3498418	0.0027
Rv2247_2522027	0.0022	Rv1028c_1149229	0.0018	Rv3764c_4210285	0.0012	Rv3765c_4211365	0.0018	Rv1747_1976050	0.0018	Rv0930_1037452	0	Rv1009_1128642	0.0026	Rv1009_1128806	0.0008	Rv0844c_940604	0.0034	Rv1743_1970173	0.0019	Rv1747_1974667	0.0026
Rv3132c_3497863	0.0022	Rv1033c_1158525	0.0018	Rv2027c_2273813	0.0011	Rv3849_4323821	0.0018	Rv3246c_3626708	0.0018	Rv0930_1037865	0	Rv1027c_1148558	0.0026	Rv1032c_1156432	0.0008	Rv1033c_1158283	0.0034	Rv0602c_699075	0.0017	Rv3245c_3626251	0.0026
Rv0758_852503	0.002	Rv2027c_2274003	0.0018	Rv0079_88948	0.001	Rv1027c_1148691	0.0017	Rv0758_852468	0.0017	Rv0930_1037892	0	Rv1027c_1148844	0.0026	Rv2027c_2274469	0.0008	Rv2984_3339986	0.0034	Rv0602c_699108	0.0017	Rv2027c_2273400	0.0025
Rv1057_1180215	0.0019	Rv3245c_3626562	0.0018	Rv0758_853237	0.001	Rv1032c_1157105	0.0017	Rv0758_853366	0.0017	Rv0930_1037911	0	Rv1027c_1149035	0.0026	Rv3764c_4209918	0.0008	Rv2984_3340688	0.0034	Rv0903c_1006146	0.0017	Rv2710_3022823	0.0025
Rv3765c_4211312	0.0019	Rv3764c_4209865	0.0018	Rv0758_853563	0.001	Rv1221_1364841	0.0017	Rv0079_88638	0.0016	Rv0981_1097220	0	Rv1028c_1149151	0.0026	Rv0600c_698184	0.0007	Rv3132c_3497705	0.0034	Rv1743_1970326	0.0017	Rv0845_941317	0.0024
Rv1743_1969118	0.0018	Rv3764c_4210274	0.0018	Rv1221_1364669	0.001	Rv3132c_3498355	0.0017	Rv0079_88852	0.0016	Rv0981_1097442	0	Rv1028c_1150428	0.0026	Rv0845_942221	0.0007	Rv3246c_3627296	0.0034	Rv0014c_17188	0.0016	Rv0845_942363	0.0024
Rv1028c_1151242	0.0017	Rv0758_852975	0.0017	Rv1266c_1414628	0.001	Rv0845_941460	0.0016	Rv0490_579369	0.0016	Rv0982_1097791	0	Rv1032c_1157099	0.0026	Rv0930_1037807	0.0007	Rv0014c_16237	0.0033	Rv0758_852783	0.0016	Rv0982_1097530	0.0024
Rv3764c_4210684	0.0017	Rv0844c_940597	0.0017	Rv1675c_1900443	0.001	Rv1028c_1150041	0.0016	Rv0757_852127	0.0016	Rv0982_1098523	0	Rv1032c_1157791	0.0026	Rv0014c_16703	0.0006	Rv1368_1541381	0.0033	Rv0982_1097519	0.0016	Rv0982_1098761	0.0024
Rv1747_1976014	0.0014	Rv0844c_940848	0.0017	Rv0757_851701	0.0009	Rv1032c_1156581	0.0016	Rv0758_852616	0.0016	Rv1009_1128882	0	Rv1033c_1158004	0.0026	Rv0195_231461	0.0006	Rv2247_2521474	0.0032	Rv1009_1128837	0.0016	Rv3764c_4210142	0.0024
Rv1033c_1158328	0.0013	Rv3246c_3626708	0.0017	Rv1057_1179591	0.0009	Rv1057_1179466	0.0016	Rv0844c_941056	0.0016	Rv1009_1128968	0	Rv1057_1179703	0.0026	Rv0758_853429	0.0006	Rv3220c_3596049	0.0032	Rv1027c_1148920	0.0016	Rv0014c_16067	0.0023
Rv1266c_1414051	0.0013	Rv0600c_698158	0.0016	Rv1743_1969722	0.0009	Rv1266c_1414767	0.0016	Rv0981_1097478	0.0016	Rv1027c_1148515	0	Rv1057_1179852	0.0026	Rv1027c_1148523	0.0006	Rv0758_853736	0.0031	Rv1028c_1150961	0.0016	Rv0600c_698398	0.0023
Rv1743_1969532	0.0013	Rv0758_852980	0.0016	Rv2984_3341215	0.0009	Rv1743_1969099	0.0016	Rv0982_1097833	0.0016	Rv1027c_1148582	0	Rv1266c_1414713	0.0026	Rv1033c_1158114	0.0006	Rv2984_3340278	0.0031	Rv2027c_2272864	0.0016	Rv0930_1037219	0.0023
Rv0982_1098340	0.0012	Rv1028c_1149815	0.0016	Rv3764c_4210274	0.0009	Rv1266c_1415347	0.0015	Rv0982_1098456	0.0016	Rv1028c_1149185	0	Rv1368_1541351	0.0026	Rv1221_1364457	0.0006	Rv1057_1180200	0.003	Rv0845_942236	0.0015	Rv1368_1541133	0.0023
Rv1743_1969867	0.0012	Rv1221_1365115	0.0016	Rv0982_1097602	0.0008	Rv1747_1974659	0.0015	Rv0982_1098807	0.0016	Rv1028c_1149503	0	Rv1743_1969373	0.0026	Rv1626_1828348	0.0006	Rv3132c_3498355	0.003	Rv1813c_2055933	0.0015	Rv1747_1974042	0.0023
Rv0490_579739	0.0011	Rv2027c_2273189	0.0016	Rv1743_1969719	0.0008	Rv3220c_3596128	0.0015	Rv1009_1128400	0.0016	Rv1028c_1150001	0	Rv1743_1970161	0.0026	Rv0014c_16358	0.0005	Rv1028c_1151461	0.0029	Rv3245c_3625941	0.0015	Rv2984_3341986	0.0023
Rv0982_1098821	0.0011	Rv2710_3022571	0.0016	Rv1266c_1414021	0.0004	Rv0758_852828	0.0014	Rv1009_1128783	0.0016	Rv1028c_1150585	0	Rv1747_1975353	0.0026	Rv0014c_17156	0.0005	Rv1368_1541480	0.0029	Rv0014c_16903	0.0014	Rv3220c_3597498	0.0023
Rv1747_1974523	0.0011	Rv3245c_3625589	0.0016	Rv0758_852486	0.0003	Rv1027c_1148963	0.0014	Rv1009_1128904	0.0016	Rv1028c_1150698	0	Rv1747_1975702	0.0026	Rv0195_231303	0.0005	Rv0902c_1004606	0.0028	Rv0195_231155	0.0014	Rv3246c_3626919	0.0023
Rv1747_1973881	0.001	Rv0195_231185	0.0015	Rv0758_852982	0.0002	Rv1747_1974975	0.0014	Rv1027c_1148845	0.0016	Rv1028c_1150776	0	Rv1747_1975796	0.0026	Rv0845_941999	0.0005	Rv1368_1541318	0.0028	Rv0758_853090	0.0014	Rv1028c_1150089	0.0022
Rv1028c_1151449	0.0004	Rv0757_851982	0.0015	Rv0758_853282	0.0002	Rv2027c_2273740	0.0014	Rv1057_1179424	0.0016	Rv1028c_1151054	0	Rv1747_1976092	0.0026	Rv3133c_3499745	0.0005	Rv2027c_2273259	0.0028	Rv0930_1037911	0.0014	Rv1032c_1157349	0.0022
Rv1028c_1150115	0.0003	Rv0757_852013	0.0015	Rv1028c_1149756	0.0002	Rv3132c_3498219	0.0014	Rv1266c_1415087	0.0016	Rv1028c_1151095	0	Rv2027c_2273389	0.0026	Rv3764c_4209870	0.0005	Rv3132c_3498371	0.0028	Rv1028c_1149314	0.0014	Rv1747_1973715	0.0021
Rv0195_231518	0.0001	Rv0844c_940538	0.0015	Rv0982_1097799	0.0001	Rv0195_231076	0.0013	Rv1675c_1900663	0.0016	Rv1028c_1151396	0	Rv2710_3023392	0.0026	Rv0600c_698223	0.0004	Rv0844c_940461	0.0027	Rv1032c_1156488	0.0014	Rv3220c_3596431	0.002
Rv0014c_15608	0	Rv0845_941473	0.0015	Rv1813c_2055746	0.0001	Rv0758_852668	0.0013	Rv1743_1969704	0.0016	Rv1028c_1151468	0	Rv2984_3340942	0.0026	Rv0758_853452	0.0002	Rv3764c_4210188	0.0027	Rv1626_1828792	0.0014	Rv0081_89637	0.0019
Rv0014c_15787	0	Rv3133c_3499723	0.0015	Rv0014c_15617	0	Rv0758_853460	0.0013	Rv1743_1970042	0.0016	Rv1028c_1151557	0	Rv3245c_3625005	0.0026	Rv1009_1128627	0.0002	Rv0490_579931	0.0026	Rv1747_1973762	0.0014	Rv0758_853660	0.0019
Rv0014c_15817	0	Rv3764c_4210838	0.0015	Rv0014c_15620	0	Rv1009_1128145	0.0013	Rv1747_1974731	0.0016	Rv1032c_1156619	0	Rv3764c_4209642	0.0026	Rv0490_579396	0.0001	Rv1747_1974348	0.0026	Rv1747_1975404	0.0014	Rv0602c_699385	0.0018
Rv0014c_15898	0	Rv0014c_16089	0.0014	Rv0014c_15739	0	Rv1266c_1414119	0.0013	Rv1747_1975912	0.0016	Rv1032c_1156963	0	Rv3764c_4210755	0.0026	Rv0845_942089	0.0001	Rv0600c_697975	0.0025	Rv0490_579924	0.0013	Rv1028c_1150262	0.0018
Rv0014c_15900	0	Rv0014c_16370	0.0014	Rv0014c_15742	0	Rv1813c_2055955	0.0013	Rv1747_1976190	0.0016	Rv1032c_1157359	0	Rv3765c_4211112	0.0026	Rv2984_3340001	0.0001	Rv1368_1541232	0.0025	Rv0981_1097034	0.0013	Rv1033c_1158536	0.0018
Rv0014c_15951	0	Rv0079_88638	0.0014	Rv0014c_15795	0	Rv3220c_3596533	0.0013	Rv2027c_2272976	0.0016	Rv1032c_1157647	0	Rv0014c_17396	0.0025	Rv0014c_16026	0	Rv1747_1974108	0.0025	Rv0982_1097799	0.0011	Rv1266c_1414670	0.0018
Rv0014c_16111	0	Rv0490_579369	0.0014	Rv0014c_16022	0	Rv3245c_3625501	0.0013	Rv2027c_2273635	0.0016	Rv1033c_1158422	0	Rv0081_89884	0.0025	Rv0014c_16137	0	Rv0490_579569	0.0024	Rv1057_1179737	0.0011	Rv3132c_3498349	0.0018
Rv0014c_16124	0	Rv0757_852127	0.0014	Rv0014c_16046	0	Rv3765c_4211206	0.0013	Rv2247_2521455	0.0016	Rv1033c_1158595	0	Rv0757_851634	0.0025	Rv0014c_16180	0	Rv0758_852698	0.0024	Rv3220c_3597475	0.0011	Rv3764c_4210182	0.0018
Rv0014c_16144	0	Rv0845_942111	0.0014	Rv0014c_16051	0	Rv0490_580006	0.0012	Rv2247_2522044	0.0016	Rv1057_1179641	0	Rv0758_852887	0.0025	Rv0014c_16479	0	Rv3764c_4210303	0.0024	Rv3245c_3624939	0.0011	Rv0014c_16435	0.0017
Rv0014c_16145	0	Rv0902c_1005101	0.0014	Rv0014c_16147	0	Rv0982_1098408	0.0012	Rv2710_3022819	0.0016	Rv1057_1179791	0	Rv0758_853270	0.0025	Rv0014c_17132	0	Rv0758_852634	0.0023	Rv0014c_15785	0.001	Rv1032c_1157893	0.0017
Rv0014c_16228	0	Rv0930_1037224	0.0014	Rv0014c_16222	0	Rv1027c_1148907	0.0012	Rv3132c_3498394	0.0016	Rv1057_1179900	0	Rv0982_1097564	0.0025	Rv0081_89759	0	Rv0903c_1006083	0.0023	Rv0758_853383	0.001	Rv2247_2521503	0.0017
Rv0014c_16235	0	Rv0982_1097833	0.0014	Rv0014c_16237	0	Rv1027c_1149016	0.0012	Rv3133c_3499723	0.0016	Rv1057_1180025	0	Rv1028c_1151026	0.0025	Rv0081_89841	0	Rv2710_3022531	0.0022	Rv2984_3341221	0.0009	Rv0014c_15934	0.0016
Rv0014c_16256	0	Rv0982_1097899	0.0014	Rv0014c_16273	0	Rv1028c_1150003	0.0012	Rv3245c_3625065	0.0016	Rv1057_1180072	0	Rv1057_1179726	0.0025	Rv0081_89902	0	Rv0845_941190	0.0021	Rv3765c_4211292	0.0009	Rv1032c_1157049	0.0016
Rv0014c_16257	0	Rv1009_1128400	0.0014	Rv0014c_16411	0	Rv1032c_1157099	0.0012	Rv3764c_4209708	0.0016	Rv1221_1364536	0	Rv1266c_1414333	0.0025	Rv0195_231114	0	Rv1028c_1149299	0.0021	Rv0490_579762	0.0008	Rv1057_1180510	0.0016
Rv0014c_16312	0	Rv1266c_1414333	0.0014	Rv0014c_16498	0	Rv1033c_1158306	0.0012	Rv3764c_4210238	0.0016	Rv1221_1365030	0	Rv1675c_1900466	0.0025	Rv0490_579573	0	Rv3245c_3625147	0.0021	Rv1028c_1151597	0.0008	Rv1032c_1157812	0.0015
Rv0014c_16401	0	Rv1266c_1414479	0.0014	Rv0014c_16643	0	Rv1747_1975175	0.0012	Rv1009_1128801	0.0015	Rv1266c_1414021	0	Rv1743_1970021	0.0025	Rv0490_579957	0	Rv0195_231139	0.002	Rv0758_852682	0.0007	Rv0079_88401	0.0014
Rv0014c_16407	0	Rv1368_1541553	0.0014	Rv0014c_16727	0	Rv1747_1975874	0.0012	Rv1033c_1158252	0.0015	Rv1266c_1414035	0	Rv1743_1970401	0.0025	Rv0491_581079	0	Rv0845_941263	0.002	Rv2247_2521421	0.0007	Rv0902c_1005125	0.0014
Rv0014c_16458	0	Rv1675c_1900663	0.0014	Rv0014c_16797	0	Rv2984_3341608	0.0012	Rv1743_1970699	0.0015	Rv1266c_1414077	0	Rv1747_1974350	0.0025	Rv0601c_698968	0	Rv1266c_1414221	0.002	Rv1009_1128944	0.0006	Rv0930_1037252	0.0014
Rv0014c_16459	0	Rv1690_1915547	0.0014	Rv0014c_16834	0	Rv0490_580296	0.0011	Rv1747_1974050	0.0015	Rv1266c_1414289	0	Rv1813c_2056060	0.0025	Rv0757_852119	0	Rv3132c_3498337	0.002	Rv0014c_15662	0.0005	Rv1266c_1415184	0.0014
Rv0014c_16490	0	Rv1743_1969495	0.0014	Rv0014c_16969	0	Rv0758_853180	0.0011	Rv3132c_3498420	0.0015	Rv1266c_1414552	0	Rv2027c_2273219	0.0025	Rv0758_852910	0	Rv0902c_1005694	0.0018	Rv0014c_16982	0.0005	Rv1266c_1415318	0.0014
Rv0014c_16504	0	Rv1743_1969704	0.0014	Rv0014c_17279	0	Rv0758_853265	0.0011	Rv0844c_941014	0.0014	Rv1266c_1414721	0	Rv2247_2522158	0.0025	Rv0758_853224	0	Rv1032c_1157549	0.0018	Rv0602c_699775	0.0005	Rv1675c_1900448	0.0014
Rv0014c_16526	0	Rv1813c_2055952	0.0014	Rv0014c_17285	0	Rv0845_942094	0.0011	Rv0982_1098494	0.0014	Rv1266c_1414979	0	Rv2984_3340937	0.0025	Rv0758_853460	0	Rv1057_1180574	0.0018	Rv0758_852564	0.0005	Rv1743_1969410	0.0014
Rv0014c_16561	0	Rv2027c_2272976	0.0014	Rv0014c_17302	0	Rv1028c_1150626	0.0011	Rv1033c_1158482	0.0014	Rv1368_1541172	0	Rv3765c_4211237	0.0025	Rv0845_941378	0	Rv1368_1541214	0.0018	Rv0758_853671	0.0005	Rv1743_1970394	0.0014
Rv0014c_16570	0	Rv2027c_2273330	0.0014	Rv0014c_17342	0	Rv1057_1180200	0.0011	Rv1747_1975880	0.0014	Rv1368_1541798	0	Rv0758_853361	0.0024	Rv0845_942102	0	Rv1747_1976052	0.0018	Rv1009_1128301	0.0005	Rv1743_1970500	0.0014
Rv0014c_16596	0	Rv2027c_2273369	0.0014	Rv0014c_17378	0	Rv1221_1364757	0.0011	Rv0602c_699610	0.0013	Rv1743_1969252	0	Rv1009_1128145	0.0024	Rv0902c_1005116	0	Rv3132c_3498835	0.0018	Rv1028c_1149823	0.0005	Rv2984_3340702	0.0014
Rv0014c_16753	0	Rv2247_2520810	0.0014	Rv0014c_17391	0	Rv1368_1541025	0.0011	Rv0845_941883	0.0013	Rv1743_1969330	0	Rv1028c_1149574	0.0024	Rv0930_1037012	0	Rv0014c_16208	0.0017	Rv1032c_1157430	0.0005	Rv3245c_3625320	0.0014
Rv0014c_16868	0	Rv2247_2522044	0.0014	Rv0014c_17402	0	Rv1626_1828455	0.0011	Rv0845_942327	0.0013	Rv1743_1969404	0	Rv0845_942377	0.0023	Rv1009_1128232	0	Rv0930_1037089	0.0017	Rv1032c_1157835	0.0005	Rv3246c_3627011	0.0014
Rv0014c_16874	0	Rv2710_3023385	0.0014	Rv0014c_17458	0	Rv2247_2520976	0.0011	Rv0981_1096953	0.0013	Rv1743_1969430	0	Rv1626_1828389	0.0023	Rv1027c_1148691	0	Rv2984_3340902	0.0017	Rv1266c_1414030	0.0005	Rv3764c_4210525	0.0014
Rv0014c_16962	0	Rv2984_3341810	0.0014	Rv0014c_17459	0	Rv2710_3022723	0.0011	Rv1009_1128883	0.0013	Rv1743_1970099	0	Rv2984_3340561	0.0023	Rv1028c_1149551	0	Rv0490_579516	0.0016	Rv1266c_1415457	0.0005	Rv0014c_15831	0.0013
Rv0014c_16974	0	Rv3245c_3625328	0.0014	Rv0079_88295	0	Rv3220c_3597041	0.0011	Rv1028c_1150585	0.0013	Rv1743_1970124	0	Rv0758_852682	0.0022	Rv1028c_1149608	0	Rv1027c_1149083	0.0015	Rv1747_1975538	0.0005	Rv0195_231442	0.0013
Rv0014c_17123	0	Rv3764c_4210321	0.0014	Rv0079_88498	0	Rv0014c_16237	0.001	Rv1033c_1158525	0.0013	Rv1743_1970303	0	Rv0758_853090	0.0021	Rv1028c_1150036	0	Rv1368_1541105	0.0015	Rv2247_2521486	0.0005	Rv1266c_1415409	0.0013
Rv0014c_17127	0	Rv3764c_4210701	0.0014	Rv0079_88722	0	Rv0602c_699123	0.001	Rv1266c_1414021	0.0013	Rv1743_1970339	0	Rv1266c_1415510	0.0021	Rv1028c_1150152	0	Rv1675c_1900487	0.0015	Rv3132c_3497572	0.0005	Rv1057_1179626	0.0012
Rv0014c_17147	0	Rv3765c_4211726	0.0014	Rv0079_88773	0	Rv0758_852468	0.001	Rv3764c_4210274	0.0013	Rv1743_1970681	0	Rv1747_1975794	0.0021	Rv1028c_1150160	0	Rv3133c_3499559	0.0015	Rv3764c_4209720	0.0005	Rv1675c_1900607	0.0012
Rv0014c_17212	0	Rv0758_852468	0.0013	Rv0079_88815	0	Rv0758_852627	0.001	Rv0981_1097442	0.0012	Rv1747_1974262	0	Rv3764c_4209885	0.0021	Rv1028c_1150585	0	Rv0903c_1006406	0.0014	Rv0758_852784	0.0004	Rv0014c_16904	0.0011
Rv0014c_17240	0	Rv1028c_1150369	0.0013	Rv0079_88890	0	Rv0758_852910	0.001	Rv1675c_1900744	0.0012	Rv1747_1974364	0	Rv0195_231114	0.002	Rv1028c_1151200	0	Rv1033c_1158471	0.0014	Rv0982_1098973	0.0004	Rv0600c_698224	0.0011
Rv0014c_17364	0	Rv1057_1180149	0.0013	Rv0081_89891	0	Rv0758_853141	0.001	Rv2027c_2273674	0.0012	Rv1747_1975551	0	Rv3132c_3497994	0.002	Rv1028c_1151222	0	Rv1743_1969181	0.0014	Rv1028c_1150421	0.0004	Rv0601c_698726	0.0011
Rv0014c_17372	0	Rv1221_1364802	0.0013	Rv0195_231181	0	Rv0758_853268	0.001	Rv2247_2521576	0.0012	Rv1747_1975731	0	Rv0079_88491	0.0019	Rv1032c_1156847	0	Rv1747_1973646	0.0014	Rv1033c_1158426	0.0004	Rv0757_852024	0.0011
Rv0014c_17445	0	Rv1368_1541212	0.0013	Rv0195_231198	0	Rv0758_853435	0.001	Rv2710_3023134	0.0012	Rv1813c_2056049	0	Rv0930_1037861	0.0019	Rv1266c_1414021	0	Rv3132c_3498272	0.0014	Rv1057_1180399	0.0004	Rv0758_853690	0.0011
Rv0079_88222	0	Rv1813c_2055745	0.0013	Rv0195_231467	0	Rv0844c_940837	0.001	Rv0490_580326	0.0011	Rv2027c_2273095	0	Rv0982_1097711	0.0019	Rv1266c_1414450	0	Rv3220c_3596047	0.0014	Rv1266c_1414194	0.0004	Rv0845_941947	0.0011
Rv0079_88267	0	Rv2027c_2273149	0.0013	Rv0490_579413	0	Rv0845_942031	0.001	Rv0600c_698383	0.0011	Rv2027c_2273228	0	Rv1028c_1151052	0.0019	Rv1368_1541145	0	Rv0930_1037632	0.0013	Rv1747_1974345	0.0004	Rv1009_1128464	0.0011
Rv0079_88436	0	Rv2027c_2273416	0.0013	Rv0490_580041	0	Rv0902c_1004590	0.001	Rv0602c_699658	0.0011	Rv2027c_2273380	0	Rv1626_1828264	0.0019	Rv1368_1541383	0	Rv1813c_2055744	0.0013	Rv2984_3340649	0.0004	Rv1009_1128468	0.0011
Rv0079_88437	0	Rv3245c_3626120	0.0013	Rv0490_580117	0	Rv0903c_1005917	0.001	Rv0757_851878	0.0011	Rv2027c_2274006	0	Rv1743_1969199	0.0019	Rv1743_1969455	0	Rv1027c_1148603	0.0012	Rv2984_3341291	0.0004	Rv1032c_1157329	0.0011
Rv0079_88446	0	Rv0014c_16947	0.0012	Rv0490_580365	0	Rv0982_1098999	0.001	Rv0758_853159	0.0011	Rv2027c_2274102	0	Rv3220c_3596068	0.0019	Rv1743_1969743	0	Rv1368_1541515	0.0012	Rv3245c_3625291	0.0004	Rv1033c_1158722	0.0011
Rv0079_88450	0	Rv0600c_697980	0.0012	Rv0491_580861	0	Rv1009_1128298	0.001	Rv1028c_1149123	0.0011	Rv2027c_2274125	0	Rv0079_88404	0.0018	Rv1747_1975254	0	Rv0903c_1006092	0.0011	Rv3849_4323702	0.0004	Rv1057_1179905	0.0011
Rv0079_88458	0	Rv0600c_698234	0.0012	Rv0491_580888	0	Rv1028c_1149510	0.001	Rv1028c_1150911	0.0011	Rv2027c_2274313	0	Rv0757_851751	0.0018	Rv1747_1975371	0	Rv1028c_1151478	0.001	Rv0014c_17171	0.0003	Rv1368_1541236	0.0011
Rv0079_88497	0	Rv0758_853506	0.0012	Rv0491_581147	0	Rv1028c_1150744	0.001	Rv1033c_1158057	0.0011	Rv2247_2521342	0	Rv1266c_1415104	0.0018	Rv1813c_2055855	0	Rv1221_1364427	0.0009	Rv0081_89782	0.0003	Rv3132c_3499132	0.0011
Rv0079_88578	0	Rv0845_941883	0.0012	Rv0491_581232	0	Rv1028c_1150890	0.001	Rv1221_1364829	0.0011	Rv2247_2521428	0	Rv1743_1969262	0.0018	Rv2247_2521342	0	Rv0490_580576	0.0007	Rv0602c_699195	0.0003	Rv3764c_4210469	0.0011
Rv0079_88661	0	Rv1028c_1149147	0.0012	Rv0491_581334	0	Rv1028c_1151647	0.001	Rv1266c_1414944	0.0011	Rv2984_3340604	0	Rv1743_1969937	0.0018	Rv2710_3023035	0	Rv0491_581351	0.0007	Rv0602c_699636	0.0003	Rv0845_941512	0.001
Rv0079_88715	0	Rv1028c_1151304	0.0012	Rv0491_581381	0	Rv1032c_1157341	0.001	Rv1747_1975267	0.0011	Rv2984_3341963	0	Rv1747_1975817	0.0018	Rv2710_3023423	0	Rv0845_941271	0.0007	Rv0757_851681	0.0003	Rv1057_1179471	0.001
Rv0079_88737	0	Rv1057_1180093	0.0012	Rv0491_581400	0	Rv1057_1179476	0.001	Rv2984_3340213	0.0011	Rv3132c_3497566	0	Rv1747_1976075	0.0018	Rv2984_3340741	0	Rv0903c_1006133	0.0007	Rv0758_852688	0.0003	Rv0014c_16287	0.0009
Rv0079_88764	0	Rv1626_1828341	0.0012	Rv0600c_698062	0	Rv1057_1180325	0.001	Rv3764c_4210726	0.0011	Rv3132c_3497721	0	Rv1009_1128868	0.0017	Rv3132c_3497870	0	Rv1028c_1149924	0.0007	Rv1028c_1150775	0.0003	Rv0844c_941017	0.0009
Rv0079_88858	0	Rv1626_1828365	0.0012	Rv0600c_698152	0	Rv1221_1364754	0.001	Rv0014c_15647	0.001	Rv3132c_3498681	0	Rv1028c_1150793	0.0017	Rv3132c_3498380	0	Rv1221_1364434	0.0007	Rv1028c_1151501	0.0003	Rv0902c_1004679	0.0009
Rv0081_89623	0	Rv1690_1915872	0.0012	Rv0600c_698401	0	Rv1221_1364904	0.001	Rv0195_230952	0.001	Rv3132c_3499159	0	Rv1747_1974280	0.0017	Rv3133c_3499486	0	Rv1221_1364789	0.0007	Rv1266c_1414686	0.0003	Rv1032c_1157814	0.0009
Rv0081_89630	0	Rv1747_1974050	0.0012	Rv0601c_698779	0	Rv1221_1365152	0.001	Rv1266c_1414053	0.001	Rv3133c_3499661	0	Rv3765c_4211573	0.0017	Rv3245c_3625065	0	Rv3220c_3596735	0.0007	Rv1266c_1414880	0.0003	Rv1032c_1157835	0.0009
Rv0081_89674	0	Rv2710_3022980	0.0012	Rv0601c_698911	0	Rv1675c_1900319	0.001	Rv1266c_1415497	0.001	Rv3220c_3597231	0	Rv1028c_1149489	0.0016	Rv3245c_3625721	0	Rv0491_581243	0.0006	Rv1368_1541130	0.0003	Rv1057_1180057	0.0009
Rv0081_89776	0	Rv2984_3340213	0.0012	Rv0602c_699243	0	Rv1690_1915671	0.001	Rv1266c_1415680	0.001	Rv3220c_3597249	0	Rv1626_1828443	0.0016	Rv3245c_3626224	0	Rv0902c_1005518	0.0006	Rv1743_1970638	0.0003	Rv3245c_3625941	0.0009
Rv0081_89856	0	Rv0081_89670	0.0011	Rv0602c_699331	0	Rv1743_1969628	0.001	Rv1743_1970004	0.001	Rv3245c_3625065	0	Rv0014c_16756	0.0015	Rv3245c_3626317	0	Rv1028c_1150890	0.0006	Rv3132c_3498547	0.0003	Rv3764c_4210463	0.0009
Rv0081_89871	0	Rv0844c_941014	0.0011	Rv0602c_699341	0	Rv1747_1975222	0.001	Rv1747_1973645	0.001	Rv3245c_3625797	0	Rv0845_942021	0.0015	Rv3764c_4209723	0	Rv0902c_1004760	0.0005	Rv3764c_4210926	0.0003	Rv0014c_17378	0.0008
Rv0081_89896	0	Rv1032c_1157729	0.0011	Rv0602c_699458	0	Rv2247_2521696	0.001	Rv1747_1975708	0.001	Rv3245c_3626162	0	Rv1009_1128552	0.0015	Rv3764c_4210061	0	Rv1743_1970123	0.0005	Rv0079_88392	0.0002	Rv0758_853285	0.0008
Rv0195_230907	0	Rv2027c_2273086	0.0011	Rv0602c_699523	0	Rv2710_3023205	0.001	Rv2710_3022980	0.001	Rv3245c_3626338	0	Rv1032c_1157231	0.0015	Rv3764c_4210274	0	Rv0758_852930	0.0004	Rv0490_579389	0.0002	Rv0758_853288	0.0008
Rv0195_230940	0	Rv2027c_2274294	0.0011	Rv0602c_699543	0	Rv2984_3341728	0.001	Rv3765c_4211082	0.001	Rv3245c_3626451	0	Rv0600c_698408	0.0014	Rv3764c_4210586	0	Rv0845_941436	0.0004	Rv0491_581405	0.0002	Rv0981_1097233	0.0008
Rv0195_231067	0	Rv3764c_4209881	0.0011	Rv0602c_699566	0	Rv3132c_3497736	0.001	Rv3765c_4211620	0.001	Rv3246c_3627284	0	Rv0902c_1004948	0.0014	Rv3765c_4211260	0	Rv0902c_1005178	0.0004	Rv0600c_698133	0.0002	Rv1009_1128637	0.0008
Rv0195_231093	0	Rv3765c_4211620	0.0011	Rv0602c_699608	0	Rv3132c_3498277	0.001	Rv0079_88903	0.0009	Rv3764c_4209642	0	Rv1057_1179853	0.0014			Rv0982_1098359	0.0004	Rv0601c_698921	0.0002	Rv1266c_1414129	0.0008
Rv0195_231114	0	Rv0014c_16310	0.001	Rv0602c_699610	0	Rv3132c_3498684	0.001	Rv0601c_698837	0.0009	Rv3764c_4209646	0	Rv1266c_1414719	0.0014			Rv1368_1541056	0.0004	Rv0758_852835	0.0002	Rv1747_1974472	0.0008
Rv0195_231139	0	Rv0014c_16673	0.001	Rv0602c_699628	0	Rv3220c_3596962	0.001	Rv0758_853681	0.0009	Rv3764c_4210274	0	Rv1743_1970143	0.0014			Rv0845_941316	0.0003	Rv0758_852874	0.0002	Rv1747_1975489	0.0008
Rv0195_231154	0	Rv1028c_1150496	0.001	Rv0602c_699710	0	Rv3245c_3625342	0.001	Rv0845_941781	0.0009	Rv3764c_4210406	0	Rv0014c_16526	0.0013			Rv0982_1097903	0.0003	Rv0844c_940704	0.0002	Rv2984_3341736	0.0008
Rv0195_231216	0	Rv2027c_2273300	0.001	Rv0602c_699779	0	Rv0014c_15755	0.0009	Rv1028c_1149490	0.0009	Rv3765c_4211183	0	Rv0602c_699248	0.0013			Rv1626_1828675	0.0003	Rv0930_1037012	0.0002	Rv1028c_1150007	0.0007
Rv0195_231258	0	Rv3220c_3596776	0.001	Rv0757_851643	0	Rv0079_88968	0.0009	Rv1266c_1414769	0.0009	Rv3765c_4211236	0	Rv0758_852538	0.0013			Rv1747_1975964	0.0003	Rv0930_1037736	0.0002	Rv1743_1969133	0.0007
Rv0195_231321	0	Rv3245c_3626041	0.001	Rv0757_851776	0	Rv0758_853288	0.0009	Rv1368_1541553	0.0009	Rv3765c_4211386	0	Rv0758_853020	0.0013			Rv3220c_3597053	0.0003	Rv1027c_1148751	0.0002	Rv1747_1973678	0.0007
Rv0195_231366	0	Rv0758_853379	0.0009	Rv0757_851801	0	Rv0902c_1005116	0.0009	Rv1747_1976224	0.0009	Rv3765c_4211595	0	Rv0844c_940974	0.0013			Rv0758_853570	0.0001	Rv1028c_1150319	0.0002	Rv0081_89848	0.0006
Rv0195_231386	0	Rv0981_1097220	0.0009	Rv0757_852225	0	Rv0982_1097733	0.0009	Rv3132c_3497964	0.0009	Rv3765c_4211771	0	Rv0903c_1006421	0.0013			Rv1747_1975741	0.0001	Rv1266c_1414388	0.0002	Rv0982_1098485	0.0006
Rv0195_231392	0	Rv3245c_3625213	0.0009	Rv0758_852468	0	Rv0982_1098599	0.0009	Rv0014c_15665	0.0008	Rv3849_4323710	0	Rv0903c_1006505	0.0013			Rv3765c_4211206	0.0001	Rv1675c_1900289	0.0002	Rv0982_1098925	0.0006
Rv0195_231424	0	Rv0014c_16794	0.0008	Rv0758_852472	0	Rv1028c_1150677	0.0009	Rv0079_88311	0.0008	Rv3849_4323756	0	Rv0930_1037168	0.0013			Rv0014c_15728	0	Rv2027c_2272842	0.0002	Rv1028c_1149987	0.0006
Rv0490_579353	0	Rv0014c_17137	0.0008	Rv0758_852546	0	Rv1028c_1151461	0.0009	Rv0758_853013	0.0008	Rv3849_4323814	0	Rv1009_1128402	0.0013			Rv0014c_15797	0	Rv2027c_2274332	0.0002	Rv1028c_1150235	0.0006
Rv0490_579387	0	Rv0195_231201	0.0008	Rv0758_852582	0	Rv1033c_1158471	0.0009	Rv1057_1180250	0.0008			Rv1033c_1158617	0.0013			Rv0014c_15843	0	Rv2710_3022883	0.0002	Rv1743_1969111	0.0006
Rv0490_579428	0	Rv0602c_699629	0.0008	Rv0758_852605	0	Rv1033c_1158614	0.0009	Rv1221_1364766	0.0008			Rv1033c_1158637	0.0013			Rv0014c_15890	0	Rv0014c_15639	0.0001	Rv1057_1179466	0.0005
Rv0490_579436	0	Rv0757_851751	0.0008	Rv0758_852607	0	Rv1057_1180504	0.0009	Rv1266c_1414259	0.0008			Rv1747_1976066	0.0013			Rv0014c_16061	0	Rv0014c_15771	0.0001	Rv1057_1179812	0.0005
Rv0490_579552	0	Rv0757_851910	0.0008	Rv0758_852628	0	Rv1221_1365072	0.0009	Rv1266c_1414454	0.0008			Rv2027c_2274157	0.0013			Rv0014c_16120	0	Rv0079_88664	0.0001	Rv0014c_16425	0.0004
Rv0490_580008	0	Rv0758_853159	0.0008	Rv0758_852695	0	Rv1743_1969614	0.0009	Rv1266c_1415222	0.0008			Rv2247_2521570	0.0013			Rv0014c_16244	0	Rv0601c_698968	0.0001	Rv0982_1098365	0.0004
Rv0490_580085	0	Rv1027c_1148768	0.0008	Rv0758_852697	0	Rv1747_1975177	0.0009	Rv1626_1828341	0.0008			Rv2247_2522097	0.0013			Rv0014c_16252	0	Rv0758_853653	0.0001	Rv1028c_1150146	0.0004
Rv0490_580170	0	Rv1028c_1149123	0.0008	Rv0758_852746	0	Rv2027c_2273993	0.0009	Rv1747_1974554	0.0008			Rv2710_3022698	0.0013			Rv0014c_16256	0	Rv0758_853666	0.0001	Rv1675c_1900791	0.0004
Rv0490_580228	0	Rv1028c_1150911	0.0008	Rv0758_852783	0	Rv2984_3339941	0.0009	Rv2027c_2273300	0.0008			Rv3132c_3498229	0.0013			Rv0014c_16313	0	Rv0845_941834	0.0001	Rv3132c_3499077	0.0004
Rv0490_580240	0	Rv1057_1179568	0.0008	Rv0758_852791	0	Rv2984_3339968	0.0009	Rv2027c_2274119	0.0008			Rv3132c_3498706	0.0013			Rv0014c_16549	0	Rv0845_942050	0.0001	Rv3220c_3597103	0.0004
Rv0490_580336	0	Rv1057_1179922	0.0008	Rv0758_852799	0	Rv3132c_3498501	0.0009	Rv3132c_3498198	0.0008			Rv3220c_3596533	0.0013			Rv0014c_16599	0	Rv0845_942161	0.0001	Rv3246c_3626932	0.0004
Rv0490_580446	0	Rv1057_1180212	0.0008	Rv0758_852830	0	Rv3765c_4211323	0.0009	Rv3245c_3626577	0.0008			Rv0903c_1006545	0.0012			Rv0014c_16610	0	Rv0902c_1004705	0.0001	Rv0601c_698750	0.0003
Rv0490_580489	0	Rv1266c_1414053	0.0008	Rv0758_852834	0	Rv0014c_16379	0.0008	Rv3849_4323744	0.0008			Rv0982_1098813	0.0012			Rv0014c_16691	0	Rv1009_1128769	0.0001	Rv1028c_1150505	0.0003
Rv0490_580540	0	Rv1743_1969473	0.0008	Rv0758_852852	0	Rv0079_88589	0.0008	Rv0014c_16631	0.0007			Rv1027c_1148762	0.0012			Rv0014c_16734	0	Rv1028c_1149892	0.0001	Rv1266c_1414341	0.0003
Rv0490_580558	0	Rv1747_1975052	0.0008	Rv0758_852861	0	Rv0081_89604	0.0008	Rv0014c_16784	0.0007			Rv1027c_1148829	0.0012			Rv0014c_16736	0	Rv1028c_1150576	0.0001	Rv1368_1541278	0.0003
Rv0491_580923	0	Rv1747_1975708	0.0008	Rv0758_852885	0	Rv0490_579924	0.0008	Rv0014c_16790	0.0007			Rv1028c_1149678	0.0012			Rv0014c_16805	0	Rv1028c_1151462	0.0001	Rv3132c_3497855	0.0003
Rv0491_580940	0	Rv2247_2521282	0.0008	Rv0758_852976	0	Rv0602c_699202	0.0008	Rv0014c_16957	0.0007			Rv1266c_1414497	0.0012			Rv0014c_16900	0	Rv1266c_1414026	0.0001	Rv0982_1098938	0.0002
Rv0600c_697927	0	Rv2247_2521455	0.0008	Rv0758_852995	0	Rv0758_852736	0.0008	Rv0014c_17186	0.0007			Rv1675c_1900735	0.0012			Rv0014c_17027	0	Rv1675c_1900777	0.0001	Rv1028c_1149840	0.0002
Rv0600c_697975	0	Rv2710_3023393	0.0008	Rv0758_853010	0	Rv0758_852816	0.0008	Rv0079_88340	0.0007			Rv1747_1973954	0.0012			Rv0014c_17198	0	Rv2027c_2273844	0.0001	Rv2984_3340871	0.0002
Rv0600c_698264	0	Rv3132c_3498065	0.0008	Rv0758_853044	0	Rv0758_853014	0.0008	Rv0079_88362	0.0007			Rv2710_3023145	0.0012			Rv0014c_17416	0	Rv2984_3341215	0.0001	Rv3220c_3596518	0.0002
Rv0600c_698268	0	Rv3245c_3626577	0.0008	Rv0758_853057	0	Rv0844c_940727	0.0008	Rv0079_88486	0.0007			Rv2984_3341462	0.0012			Rv0079_88567	0	Rv3132c_3497921	0.0001	Rv0758_852782	0.0001
Rv0600c_698282	0	Rv3764c_4210941	0.0008	Rv0758_853095	0	Rv0844c_941032	0.0008	Rv0195_230998	0.0007			Rv3245c_3626226	0.0012			Rv0079_88722	0	Rv3764c_4209690	0.0001	Rv1028c_1149802	0.0001
Rv0600c_698329	0	Rv0014c_15809	0.0007	Rv0758_853167	0	Rv0902c_1004811	0.0008	Rv0490_580214	0.0007			Rv3245c_3626428	0.0012			Rv0079_88806	0	Rv0014c_16219	0	Rv1743_1969865	0.0001
Rv0600c_698344	0	Rv0014c_16047	0.0007	Rv0758_853179	0	Rv0930_1037352	0.0008	Rv0601c_698595	0.0007			Rv3764c_4210188	0.0012			Rv0079_88850	0	Rv0014c_16558	0	Rv1743_1970560	0.0001
Rv0601c_698641	0	Rv0014c_16631	0.0007	Rv0758_853183	0	Rv1027c_1148682	0.0008	Rv0758_852861	0.0007			Rv0195_231004	0.0011			Rv0081_89687	0	Rv0014c_17072	0	Rv2984_3342013	0.0001
Rv0601c_698665	0	Rv0014c_16784	0.0007	Rv0758_853228	0	Rv1028c_1151044	0.0008	Rv0758_853114	0.0007			Rv0758_853654	0.0011			Rv0081_89892	0	Rv0079_88438	0	Rv3245c_3625147	0.0001
Rv0601c_698689	0	Rv0014c_17186	0.0007	Rv0758_853366	0	Rv1028c_1151231	0.0008	Rv0844c_940534	0.0007			Rv1028c_1150585	0.0011			Rv0195_231011	0	Rv0081_89661	0	Rv0014c_15629	0
Rv0601c_698715	0	Rv0079_88340	0.0007	Rv0758_853377	0	Rv1028c_1151347	0.0008	Rv0845_941232	0.0007			Rv1028c_1151639	0.0011			Rv0195_231114	0	Rv0081_89668	0	Rv0014c_15904	0
Rv0601c_698968	0	Rv0079_88486	0.0007	Rv0758_853389	0	Rv1032c_1157312	0.0008	Rv0845_941475	0.0007			Rv1032c_1156427	0.0011			Rv0195_231209	0	Rv0195_231037	0	Rv0014c_15976	0
Rv0602c_699078	0	Rv0079_88765	0.0007	Rv0758_853437	0	Rv1057_1179812	0.0008	Rv0845_942435	0.0007			Rv1032c_1156447	0.0011			Rv0195_231462	0	Rv0195_231114	0	Rv0014c_16100	0
Rv0602c_699123	0	Rv0079_88903	0.0007	Rv0758_853458	0	Rv1057_1179852	0.0008	Rv0903c_1005974	0.0007			Rv1032c_1157607	0.0011			Rv0195_231521	0	Rv0195_231123	0	Rv0014c_16122	0
Rv0602c_699329	0	Rv0079_88919	0.0007	Rv0758_853566	0	Rv1266c_1414256	0.0008	Rv0930_1037765	0.0007			Rv3220c_3596703	0.0011			Rv0490_579885	0	Rv0195_231269	0	Rv0014c_16310	0
Rv0602c_699337	0	Rv0079_88941	0.0007	Rv0758_853652	0	Rv1743_1969932	0.0008	Rv0930_1037851	0.0007			Rv0014c_17188	0.001			Rv0490_580117	0	Rv0195_231315	0	Rv0014c_17224	0
Rv0602c_699362	0	Rv0081_89744	0.0007	Rv0758_853663	0	Rv1743_1970384	0.0008	Rv0930_1037886	0.0007			Rv1057_1180079	0.001			Rv0491_580820	0	Rv0490_579540	0	Rv0079_88354	0
Rv0602c_699463	0	Rv0195_231413	0.0007	Rv0758_853666	0	Rv1743_1970452	0.0008	Rv0981_1097020	0.0007			Rv1747_1974086	0.001			Rv0491_580976	0	Rv0490_579717	0	Rv0081_89664	0
Rv0602c_699598	0	Rv0490_579446	0.0007	Rv0758_853684	0	Rv2027c_2273158	0.0008	Rv0981_1097100	0.0007			Rv0014c_16986	0.0009			Rv0600c_698054	0	Rv0600c_698335	0	Rv0081_89875	0
Rv0602c_699610	0	Rv0490_580042	0.0007	Rv0758_853722	0	Rv2027c_2274301	0.0008	Rv0982_1097688	0.0007			Rv0902c_1005063	0.0009			Rv0600c_698094	0	Rv0601c_698631	0	Rv0195_231076	0
Rv0602c_699642	0	Rv0490_580214	0.0007	Rv0844c_940524	0	Rv2984_3340561	0.0008	Rv1027c_1148435	0.0007			Rv0903c_1006203	0.0009			Rv0600c_698344	0	Rv0602c_699290	0	Rv0195_231277	0
Rv0602c_699745	0	Rv0600c_698073	0.0007	Rv0844c_940584	0	Rv2984_3341378	0.0008	Rv1027c_1148809	0.0007			Rv0982_1098420	0.0009			Rv0601c_698763	0	Rv0602c_699713	0	Rv0490_579828	0
Rv0757_851618	0	Rv0600c_698352	0.0007	Rv0844c_940628	0	Rv3132c_3497908	0.0008	Rv1028c_1150270	0.0007			Rv1028c_1151287	0.0009			Rv0602c_699069	0	Rv0757_851870	0	Rv0491_581444	0
Rv0757_851635	0	Rv0601c_698595	0.0007	Rv0844c_940645	0	Rv3132c_3498991	0.0008	Rv1028c_1150651	0.0007			Rv1032c_1157535	0.0009			Rv0602c_699104	0	Rv0758_852742	0	Rv0600c_698292	0
Rv0757_851641	0	Rv0601c_698737	0.0007	Rv0844c_940810	0	Rv3220c_3596757	0.0008	Rv1028c_1151405	0.0007			Rv1032c_1157943	0.0009			Rv0602c_699610	0	Rv0758_852799	0	Rv0601c_698968	0
Rv0757_851661	0	Rv0602c_699644	0.0007	Rv0844c_941032	0	Rv0014c_15831	0.0007	Rv1057_1179644	0.0007			Rv1266c_1414233	0.0009			Rv0602c_699708	0	Rv0758_852910	0	Rv0602c_699702	0
Rv0757_851739	0	Rv0602c_699698	0.0007	Rv0845_941322	0	Rv0014c_15879	0.0007	Rv1057_1179947	0.0007			Rv1368_1541635	0.0009			Rv0602c_699798	0	Rv0758_853038	0	Rv0757_851672	0
Rv0757_851946	0	Rv0602c_699732	0.0007	Rv0845_941447	0	Rv0014c_16045	0.0007	Rv1057_1180480	0.0007			Rv1743_1969324	0.0009			Rv0757_851676	0	Rv0758_853126	0	Rv0757_851694	0
Rv0757_852238	0	Rv0757_851701	0.0007	Rv0845_941571	0	Rv0014c_16180	0.0007	Rv1266c_1413995	0.0007			Rv1743_1969924	0.0009			Rv0757_851889	0	Rv0758_853152	0	Rv0757_851882	0
Rv0758_852463	0	Rv0758_852602	0.0007	Rv0845_941616	0	Rv0014c_16313	0.0007	Rv1266c_1414118	0.0007			Rv3246c_3626909	0.0009			Rv0757_852048	0	Rv0758_853189	0	Rv0757_851919	0
Rv0758_852497	0	Rv0758_852861	0.0007	Rv0845_941618	0	Rv0014c_16440	0.0007	Rv1266c_1414163	0.0007			Rv0490_580506	0.0008			Rv0758_852438	0	Rv0758_853267	0	Rv0758_852468	0
Rv0758_852498	0	Rv0758_853114	0.0007	Rv0845_941721	0	Rv0014c_17132	0.0007	Rv1266c_1414429	0.0007			Rv0601c_698659	0.0008			Rv0758_852447	0	Rv0844c_940714	0	Rv0758_852582	0
Rv0758_852711	0	Rv0758_853563	0.0007	Rv0845_941735	0	Rv0014c_17224	0.0007	Rv1266c_1414786	0.0007			Rv0601c_698828	0.0008			Rv0758_852577	0	Rv0844c_940915	0	Rv0758_852910	0
Rv0758_852878	0	Rv0844c_940534	0.0007	Rv0845_941768	0	Rv0079_88275	0.0007	Rv1266c_1415041	0.0007			Rv0602c_699453	0.0008			Rv0758_852662	0	Rv0902c_1004765	0	Rv0758_853190	0
Rv0758_852910	0	Rv0845_941646	0.0007	Rv0845_941845	0	Rv0079_88342	0.0007	Rv1368_1541067	0.0007			Rv0758_852618	0.0008			Rv0758_852709	0	Rv0902c_1005537	0	Rv0758_853231	0
Rv0758_853043	0	Rv0845_941734	0.0007	Rv0845_942142	0	Rv0079_88354	0.0007	Rv1690_1915540	0.0007			Rv0758_853366	0.0008			Rv0758_852711	0	Rv0902c_1005589	0	Rv0758_853366	0
Rv0758_853139	0	Rv0845_942435	0.0007	Rv0845_942161	0	Rv0079_88825	0.0007	Rv1690_1915579	0.0007			Rv0845_941242	0.0008			Rv0758_852814	0	Rv0903c_1005978	0	Rv0758_853541	0
Rv0758_853184	0	Rv0903c_1005974	0.0007	Rv0845_942206	0	Rv0081_89613	0.0007	Rv1743_1969473	0.0007			Rv0902c_1004972	0.0008			Rv0758_852830	0	Rv0930_1037733	0	Rv0758_853822	0
Rv0758_853283	0	Rv0903c_1006254	0.0007	Rv0845_942230	0	Rv0195_231014	0.0007	Rv1743_1970645	0.0007			Rv1028c_1151182	0.0008			Rv0758_852910	0	Rv0981_1097344	0	Rv0844c_940531	0
Rv0758_853593	0	Rv0930_1037765	0.0007	Rv0845_942317	0	Rv0195_231366	0.0007	Rv1747_1975478	0.0007			Rv1368_1541490	0.0008			Rv0758_852931	0	Rv0982_1098320	0	Rv0844c_940656	0
Rv0758_853662	0	Rv0930_1037803	0.0007	Rv0845_942433	0	Rv0490_579717	0.0007	Rv1747_1975621	0.0007			Rv1626_1828599	0.0008			Rv0758_853038	0	Rv0982_1098689	0	Rv0845_941277	0
Rv0758_853710	0	Rv0930_1037851	0.0007	Rv0845_942448	0	Rv0490_579756	0.0007	Rv1747_1975762	0.0007			Rv1675c_1900613	0.0008			Rv0758_853057	0	Rv0982_1098971	0	Rv0845_941580	0
Rv0758_853727	0	Rv0930_1037886	0.0007	Rv0902c_1004508	0	Rv0490_580117	0.0007	Rv1747_1975818	0.0007			Rv1743_1969725	0.0008			Rv0758_853094	0	Rv1027c_1148646	0	Rv0845_941587	0
Rv0758_853747	0	Rv0981_1097191	0.0007	Rv0902c_1004767	0	Rv0491_580820	0.0007	Rv1747_1975919	0.0007			Rv1747_1975170	0.0008			Rv0758_853148	0	Rv1028c_1149374	0	Rv0902c_1005170	0
Rv0758_853763	0	Rv0982_1098494	0.0007	Rv0902c_1005155	0	Rv0491_581156	0.0007	Rv1813c_2055761	0.0007			Rv2027c_2273874	0.0008			Rv0758_853162	0	Rv1028c_1149431	0	Rv0902c_1005326	0
Rv0758_853798	0	Rv1009_1128198	0.0007	Rv0902c_1005458	0	Rv0491_581167	0.0007	Rv2027c_2273269	0.0007			Rv2247_2520799	0.0008			Rv0758_853200	0	Rv1028c_1149560	0	Rv0903c_1006020	0
Rv0844c_940486	0	Rv1009_1128460	0.0007	Rv0902c_1005629	0	Rv0601c_698587	0.0007	Rv2027c_2273671	0.0007			Rv3246c_3626718	0.0008			Rv0758_853213	0	Rv1028c_1149566	0	Rv0903c_1006284	0
Rv0844c_940516	0	Rv1009_1128584	0.0007	Rv0903c_1006074	0	Rv0601c_698652	0.0007	Rv2027c_2274503	0.0007			Rv3764c_4210557	0.0008			Rv0758_853268	0	Rv1028c_1150788	0	Rv0903c_1006471	0
Rv0844c_940601	0	Rv1009_1129112	0.0007	Rv0903c_1006544	0	Rv0601c_698685	0.0007	Rv2247_2520818	0.0007			Rv3764c_4210860	0.0008			Rv0758_853275	0	Rv1028c_1151231	0	Rv0930_1037718	0
Rv0844c_940642	0	Rv1027c_1148435	0.0007	Rv0930_1037109	0	Rv0601c_698732	0.0007	Rv2247_2522018	0.0007			Rv3765c_4211163	0.0008			Rv0758_853360	0	Rv1028c_1151640	0	Rv0930_1037760	0
Rv0844c_940656	0	Rv1027c_1148459	0.0007	Rv0930_1037259	0	Rv0601c_698921	0.0007	Rv2710_3023207	0.0007			Rv0195_231067	0.0007			Rv0758_853389	0	Rv1032c_1157032	0	Rv0930_1037911	0
Rv0844c_940826	0	Rv1028c_1150651	0.0007	Rv0930_1037283	0	Rv0602c_699785	0.0007	Rv2984_3339892	0.0007			Rv0758_853288	0.0007			Rv0758_853452	0	Rv1032c_1157385	0	Rv0981_1096957	0
Rv0844c_940899	0	Rv1028c_1151233	0.0007	Rv0930_1037718	0	Rv0758_852537	0.0007	Rv2984_3340273	0.0007			Rv0844c_940722	0.0007			Rv0758_853460	0	Rv1032c_1157799	0	Rv0981_1097387	0
Rv0844c_941001	0	Rv1032c_1156667	0.0007	Rv0930_1037844	0	Rv0758_852575	0.0007	Rv2984_3340301	0.0007			Rv1028c_1149631	0.0007			Rv0758_853469	0	Rv1032c_1157863	0	Rv0981_1097410	0
Rv0844c_941045	0	Rv1032c_1157052	0.0007	Rv0930_1037846	0	Rv0758_852698	0.0007	Rv2984_3341578	0.0007			Rv1032c_1157286	0.0007			Rv0758_853540	0	Rv1033c_1158654	0	Rv0982_1097563	0
Rv0844c_941059	0	Rv1033c_1158268	0.0007	Rv0930_1037911	0	Rv0758_852748	0.0007	Rv3132c_3497895	0.0007			Rv1813c_2056062	0.0007			Rv0758_853557	0	Rv1057_1179766	0	Rv0982_1097882	0
Rv0845_941414	0	Rv1033c_1158722	0.0007	Rv0981_1096881	0	Rv0758_852815	0.0007	Rv3132c_3498022	0.0007			Rv2710_3022481	0.0007			Rv0758_853653	0	Rv1221_1364424	0	Rv0982_1098353	0
Rv0845_941503	0	Rv1057_1179644	0.0007	Rv0981_1096898	0	Rv0758_852885	0.0007	Rv3132c_3498912	0.0007			Rv2984_3341866	0.0007			Rv0758_853664	0	Rv1221_1364658	0	Rv0982_1099006	0
Rv0845_941648	0	Rv1057_1179947	0.0007	Rv0981_1096945	0	Rv0758_852958	0.0007	Rv3220c_3596206	0.0007			Rv3220c_3596425	0.0007			Rv0758_853797	0	Rv1266c_1414021	0	Rv1009_1128139	0
Rv0845_941670	0	Rv1057_1180311	0.0007	Rv0981_1096996	0	Rv0758_853015	0.0007	Rv3245c_3625412	0.0007			Rv0758_852934	0.0006			Rv0844c_940584	0	Rv1266c_1414504	0	Rv1009_1128162	0
Rv0845_941767	0	Rv1221_1364895	0.0007	Rv0981_1097020	0	Rv0758_853285	0.0007	Rv3245c_3625433	0.0007			Rv1266c_1414234	0.0006			Rv0844c_940727	0	Rv1266c_1415095	0	Rv1009_1129071	0
Rv0845_941815	0	Rv1266c_1413995	0.0007	Rv0981_1097031	0	Rv0758_853359	0.0007	Rv3245c_3625462	0.0007			Rv1743_1969167	0.0006			Rv0844c_940822	0	Rv1266c_1415308	0	Rv1027c_1148486	0
Rv0845_941845	0	Rv1266c_1414021	0.0007	Rv0981_1097100	0	Rv0758_853379	0.0007	Rv3245c_3626455	0.0007			Rv3132c_3499181	0.0006			Rv0844c_940837	0	Rv1368_1541077	0	Rv1027c_1149089	0
Rv0845_942054	0	Rv1266c_1414118	0.0007	Rv0981_1097220	0	Rv0844c_940531	0.0007	Rv3764c_4210513	0.0007			Rv3849_4323613	0.0006			Rv0844c_940840	0	Rv1368_1541341	0	Rv1028c_1149352	0
Rv0845_942086	0	Rv1266c_1414163	0.0007	Rv0981_1097285	0	Rv0844c_941061	0.0007	Rv3849_4323886	0.0007			Rv0757_851802	0.0005			Rv0844c_940917	0	Rv1368_1541479	0	Rv1028c_1149463	0
Rv0845_942168	0	Rv1266c_1414429	0.0007	Rv0982_1097550	0	Rv0845_941240	0.0007	Rv0014c_16737	0.0006			Rv0758_853096	0.0005			Rv0844c_940948	0	Rv1368_1541584	0	Rv1028c_1150249	0
Rv0902c_1004541	0	Rv1266c_1414769	0.0007	Rv0982_1097589	0	Rv0845_941263	0.0007	Rv0081_89744	0.0006			Rv1027c_1148546	0.0005			Rv0844c_941032	0	Rv1675c_1900683	0	Rv1028c_1150512	0
Rv0902c_1004547	0	Rv1266c_1414826	0.0007	Rv0982_1097615	0	Rv0845_941301	0.0007	Rv0195_231201	0.0006			Rv1027c_1148961	0.0005			Rv0845_941383	0	Rv1675c_1900973	0	Rv1028c_1150896	0
Rv0902c_1004663	0	Rv1266c_1415200	0.0007	Rv0982_1097717	0	Rv0845_941378	0.0007	Rv0490_580236	0.0006			Rv1028c_1150479	0.0005			Rv0845_941687	0	Rv1690_1915859	0	Rv1028c_1151171	0
Rv0902c_1005212	0	Rv1266c_1415584	0.0007	Rv0982_1097810	0	Rv0845_941829	0.0007	Rv0490_580296	0.0006			Rv1221_1365148	0.0005			Rv0845_941752	0	Rv1743_1969373	0	Rv1028c_1151454	0
Rv0902c_1005317	0	Rv1266c_1415680	0.0007	Rv0982_1097834	0	Rv0845_941932	0.0007	Rv0491_580991	0.0006			Rv1626_1828468	0.0005			Rv0845_941800	0	Rv1743_1970623	0	Rv1032c_1157356	0
Rv0902c_1005488	0	Rv1368_1541067	0.0007	Rv0982_1097894	0	Rv0845_942377	0.0007	Rv0602c_699768	0.0006			Rv1743_1970435	0.0005			Rv0845_942031	0	Rv1747_1974124	0	Rv1033c_1158081	0
Rv0902c_1005516	0	Rv1675c_1900515	0.0007	Rv0982_1097906	0	Rv0902c_1004680	0.0007	Rv0757_851668	0.0006			Rv2984_3341930	0.0005			Rv0845_942061	0	Rv1747_1974444	0	Rv1033c_1158204	0
Rv0902c_1005551	0	Rv1743_1969546	0.0007	Rv0982_1098200	0	Rv0903c_1005978	0.0007	Rv0757_851701	0.0006			Rv3132c_3499078	0.0005			Rv0845_942261	0	Rv1747_1975314	0	Rv1033c_1158494	0
Rv0902c_1005568	0	Rv1743_1969938	0.0007	Rv0982_1098495	0	Rv0930_1037353	0.0007	Rv0758_852602	0.0006			Rv0845_942094	0.0004			Rv0902c_1004729	0	Rv1747_1975401	0	Rv1057_1180087	0
Rv0902c_1005795	0	Rv1743_1970645	0.0007	Rv0982_1098577	0	Rv0930_1037595	0.0007	Rv0902c_1004695	0.0006			Rv0845_942113	0.0004			Rv0902c_1004897	0	Rv1747_1975695	0	Rv1057_1180093	0
Rv0903c_1005856	0	Rv1747_1975282	0.0007	Rv0982_1098916	0	Rv0930_1037718	0.0007	Rv0982_1098098	0.0006			Rv0902c_1005042	0.0004			Rv0902c_1005271	0	Rv1747_1975741	0	Rv1266c_1414021	0
Rv0903c_1005904	0	Rv1747_1975762	0.0007	Rv0982_1098952	0	Rv0981_1096957	0.0007	Rv1009_1128460	0.0006			Rv1009_1128761	0.0004			Rv0902c_1005440	0	Rv1813c_2055950	0	Rv1266c_1414239	0
Rv0903c_1005936	0	Rv1747_1975818	0.0007	Rv1009_1128118	0	Rv0981_1097163	0.0007	Rv1009_1129079	0.0006			Rv1027c_1148727	0.0004			Rv0902c_1005698	0	Rv2027c_2273762	0	Rv1266c_1414290	0
Rv0903c_1006114	0	Rv1813c_2055761	0.0007	Rv1009_1128131	0	Rv0981_1097282	0.0007	Rv1027c_1148768	0.0006			Rv1028c_1150560	0.0004			Rv0903c_1005855	0	Rv2027c_2273813	0	Rv1266c_1414632	0
Rv0903c_1006185	0	Rv2027c_2273012	0.0007	Rv1009_1128256	0	Rv0981_1097383	0.0007	Rv1028c_1149229	0.0006			Rv1032c_1157533	0.0004			Rv0903c_1005859	0	Rv2247_2521342	0	Rv1266c_1414737	0
Rv0903c_1006248	0	Rv2027c_2273108	0.0007	Rv1009_1128393	0	Rv0982_1097801	0.0007	Rv1028c_1149941	0.0006			Rv1057_1179820	0.0004			Rv0903c_1005978	0	Rv2710_3023146	0	Rv1266c_1415064	0
Rv0903c_1006411	0	Rv2027c_2273269	0.0007	Rv1009_1128395	0	Rv0982_1098027	0.0007	Rv1028c_1150496	0.0006			Rv1266c_1414365	0.0004			Rv0903c_1006320	0	Rv2710_3023305	0	Rv1266c_1415309	0
Rv0903c_1006467	0	Rv2027c_2273671	0.0007	Rv1009_1128504	0	Rv0982_1098939	0.0007	Rv1028c_1151233	0.0006			Rv1626_1828204	0.0004			Rv0930_1037012	0	Rv2984_3341364	0	Rv1266c_1415341	0
Rv0930_1037012	0	Rv2247_2520983	0.0007	Rv1009_1128547	0	Rv1009_1128232	0.0007	Rv1028c_1151627	0.0006			Rv3220c_3596713	0.0004			Rv0930_1037427	0	Rv3132c_3497874	0	Rv1368_1541171	0
Rv0930_1037242	0	Rv2247_2522018	0.0007	Rv1009_1128638	0	Rv1009_1128258	0.0007	Rv1032c_1156667	0.0006			Rv3764c_4209964	0.0004			Rv0930_1037469	0	Rv3132c_3498640	0	Rv1368_1541537	0
Rv0930_1037259	0	Rv2710_3023180	0.0007	Rv1009_1128734	0	Rv1009_1128297	0.0007	Rv1033c_1158019	0.0006			Rv0014c_16406	0.0003			Rv0930_1037595	0	Rv3132c_3498797	0	Rv1626_1828539	0
Rv0930_1037275	0	Rv2710_3023207	0.0007	Rv1009_1128774	0	Rv1009_1128944	0.0007	Rv1033c_1158722	0.0006			Rv0014c_16603	0.0003			Rv0930_1037803	0	Rv3133c_3499312	0	Rv1626_1828737	0
Rv0930_1037331	0	Rv2984_3339892	0.0007	Rv1009_1128826	0	Rv1027c_1148439	0.0007	Rv1266c_1414826	0.0006			Rv0758_852595	0.0003			Rv0930_1037911	0	Rv3133c_3499886	0	Rv1690_1915585	0
Rv0930_1037371	0	Rv2984_3340273	0.0007	Rv1009_1129141	0	Rv1027c_1148451	0.0007	Rv1266c_1415584	0.0006			Rv0758_852624	0.0003			Rv0981_1097211	0	Rv3220c_3597463	0	Rv1690_1915811	0
Rv0930_1037386	0	Rv2984_3340650	0.0007	Rv1027c_1148431	0	Rv1027c_1148523	0.0007	Rv1368_1541212	0.0006			Rv0758_853078	0.0003			Rv0981_1097259	0	Rv3245c_3624972	0	Rv1690_1915865	0
Rv0930_1037872	0	Rv2984_3340959	0.0007	Rv1027c_1148508	0	Rv1027c_1148603	0.0007	Rv1747_1975141	0.0006			Rv0930_1037773	0.0003			Rv0982_1097801	0	Rv3245c_3625065	0	Rv1743_1969306	0
Rv0930_1037911	0	Rv3132c_3497964	0.0007	Rv1027c_1148538	0	Rv1027c_1148611	0.0007	Rv2027c_2274416	0.0006			Rv0982_1097865	0.0003			Rv0982_1098027	0	Rv3245c_3625561	0	Rv1743_1969332	0
Rv0981_1097023	0	Rv3132c_3498912	0.0007	Rv1027c_1148586	0	Rv1027c_1148646	0.0007	Rv2247_2521096	0.0006			Rv1009_1129046	0.0003			Rv0982_1098089	0	Rv3245c_3626135	0	Rv1743_1969347	0
Rv0981_1097195	0	Rv3132c_3499116	0.0007	Rv1027c_1148616	0	Rv1027c_1148874	0.0007	Rv2984_3340959	0.0006			Rv1057_1180488	0.0003			Rv0982_1098249	0	Rv3246c_3627170	0	Rv1743_1969607	0
Rv0981_1097252	0	Rv3133c_3499782	0.0007	Rv1027c_1148849	0	Rv1027c_1148952	0.0007	Rv3133c_3499460	0.0006			Rv1266c_1414660	0.0003			Rv0982_1098415	0	Rv3764c_4209815	0	Rv1743_1970617	0
Rv0982_1097719	0	Rv3220c_3596276	0.0007	Rv1027c_1148909	0	Rv1027c_1148986	0.0007	Rv3764c_4210941	0.0006			Rv1675c_1900498	0.0003			Rv0982_1098621	0	Rv3764c_4210274	0	Rv1747_1973670	0
Rv0982_1097723	0	Rv3220c_3596320	0.0007	Rv1028c_1149118	0	Rv1028c_1149352	0.0007	Rv3765c_4211562	0.0006			Rv1743_1969907	0.0003			Rv0982_1098842	0	Rv3765c_4211156	0	Rv1747_1974064	0
Rv0982_1097829	0	Rv3245c_3625412	0.0007	Rv1028c_1149290	0	Rv1028c_1149608	0.0007	Rv0014c_15640	0.0005			Rv1747_1973862	0.0003			Rv1009_1128276	0	Rv3765c_4211352	0	Rv1747_1974211	0
Rv0982_1097929	0	Rv3245c_3626455	0.0007	Rv1028c_1149460	0	Rv1028c_1149652	0.0007	Rv0014c_16219	0.0005			Rv2710_3023168	0.0003			Rv1009_1128441	0	Rv3765c_4211524	0	Rv1747_1974898	0
Rv0982_1098141	0	Rv3764c_4210105	0.0007	Rv1028c_1149579	0	Rv1028c_1150089	0.0007	Rv0014c_16310	0.0005			Rv3220c_3596304	0.0003			Rv1009_1128525	0	Rv3765c_4211571	0	Rv1747_1976169	0
Rv0982_1098142	0	Rv3849_4323677	0.0007	Rv1028c_1149685	0	Rv1028c_1150150	0.0007	Rv0014c_16370	0.0005			Rv0014c_16040	0.0002			Rv1009_1128730	0	Rv3765c_4211612	0	Rv1813c_2055873	0
Rv0982_1098332	0	Rv0014c_16219	0.0006	Rv1028c_1149770	0	Rv1028c_1150594	0.0007	Rv0014c_16517	0.0005			Rv0601c_698591	0.0002			Rv1009_1128946	0	Rv3849_4323577	0	Rv1813c_2056032	0
Rv0982_1098568	0	Rv0014c_16846	0.0006	Rv1028c_1149810	0	Rv1028c_1150654	0.0007	Rv0014c_16846	0.0005			Rv0844c_940730	0.0002			Rv1009_1129074	0			Rv1813c_2056079	0
Rv0982_1098597	0	Rv0014c_16978	0.0006	Rv1028c_1150490	0	Rv1028c_1150747	0.0007	Rv0014c_16978	0.0005			Rv0845_941538	0.0002			Rv1027c_1148681	0			Rv2027c_2274206	0
Rv0982_1098625	0	Rv0014c_17078	0.0006	Rv1028c_1150511	0	Rv1028c_1150932	0.0007	Rv0014c_17137	0.0005			Rv1675c_1900465	0.0002			Rv1028c_1149257	0			Rv2027c_2274229	0
Rv0982_1098673	0	Rv0014c_17357	0.0006	Rv1028c_1150559	0	Rv1028c_1150961	0.0007	Rv0079_88378	0.0005			Rv2027c_2273885	0.0002			Rv1028c_1149587	0			Rv2247_2520919	0
Rv0982_1098884	0	Rv0079_88378	0.0006	Rv1028c_1150608	0	Rv1032c_1156560	0.0007	Rv0195_231486	0.0005			Rv2984_3341135	0.0002			Rv1028c_1149737	0			Rv2247_2521973	0
Rv1009_1128154	0	Rv0079_88823	0.0006	Rv1028c_1150856	0	Rv1032c_1156733	0.0007	Rv0491_581037	0.0005			Rv3246c_3627293	0.0002			Rv1028c_1149753	0			Rv2710_3022826	0
Rv1009_1128254	0	Rv0490_579740	0.0006	Rv1028c_1150966	0	Rv1032c_1156820	0.0007	Rv0600c_697980	0.0005			Rv0014c_16352	0.0001			Rv1028c_1149911	0			Rv2984_3339979	0
Rv1009_1128293	0	Rv0600c_698100	0.0006	Rv1028c_1151045	0	Rv1032c_1157568	0.0007	Rv0601c_698740	0.0005			Rv0601c_698683	0.0001			Rv1028c_1149967	0			Rv2984_3341138	0
Rv1009_1128429	0	Rv0601c_698810	0.0006	Rv1028c_1151113	0	Rv1032c_1157929	0.0007	Rv0602c_699298	0.0005			Rv0758_853276	0.0001			Rv1028c_1149997	0			Rv2984_3341860	0
Rv1009_1128561	0	Rv0602c_699785	0.0006	Rv1028c_1151130	0	Rv1033c_1158380	0.0007	Rv0602c_699644	0.0005			Rv1027c_1149056	0.0001			Rv1028c_1150155	0			Rv3132c_3497583	0
Rv1009_1128687	0	Rv0758_852552	0.0006	Rv1032c_1156468	0	Rv1033c_1158453	0.0007	Rv0602c_699785	0.0005			Rv1028c_1151062	0.0001			Rv1028c_1150252	0			Rv3132c_3498016	0
Rv1009_1128756	0	Rv0758_852662	0.0006	Rv1032c_1156541	0	Rv1033c_1158548	0.0007	Rv0757_852245	0.0005			Rv1032c_1157524	0.0001			Rv1028c_1150844	0			Rv3132c_3498031	0
Rv1009_1128814	0	Rv0758_852687	0.0006	Rv1032c_1156673	0	Rv1057_1179501	0.0007	Rv0758_852438	0.0005			Rv1266c_1414021	0.0001			Rv1028c_1150973	0			Rv3132c_3498408	0
Rv1009_1128818	0	Rv0844c_941056	0.0006	Rv1032c_1156762	0	Rv1057_1180093	0.0007	Rv0758_853215	0.0005			Rv1743_1970535	0.0001			Rv1032c_1156444	0			Rv3132c_3498602	0
Rv1009_1128894	0	Rv0845_941991	0.0006	Rv1032c_1156924	0	Rv1057_1180281	0.0007	Rv0758_853263	0.0005			Rv1747_1973902	0.0001			Rv1032c_1157341	0			Rv3133c_3499481	0
Rv1009_1128924	0	Rv0845_942327	0.0006	Rv1032c_1157349	0	Rv1057_1180289	0.0007	Rv0758_853564	0.0005			Rv2247_2521080	0.0001			Rv1032c_1157380	0			Rv3220c_3596147	0
Rv1009_1128928	0	Rv0845_942410	0.0006	Rv1032c_1157414	0	Rv1221_1364499	0.0007	Rv0844c_940522	0.0005			Rv3132c_3498320	0.0001			Rv1032c_1157659	0			Rv3220c_3596428	0
Rv1009_1129054	0	Rv0902c_1005784	0.0006	Rv1032c_1157588	0	Rv1221_1364667	0.0007	Rv0844c_940758	0.0005			Rv3220c_3596105	0.0001			Rv1032c_1157768	0			Rv3220c_3597217	0
Rv1027c_1148538	0	Rv0982_1097795	0.0006	Rv1032c_1157592	0	Rv1221_1364845	0.0007	Rv0844c_940899	0.0005			Rv3245c_3625581	0.0001			Rv1033c_1158104	0			Rv3220c_3597455	0
Rv1027c_1148615	0	Rv0982_1097938	0.0006	Rv1032c_1157684	0	Rv1266c_1414073	0.0007	Rv0845_941991	0.0005			Rv0014c_15780	0			Rv1033c_1158422	0			Rv3245c_3625339	0
Rv1027c_1148892	0	Rv0982_1098108	0.0006	Rv1032c_1157832	0	Rv1266c_1414242	0.0007	Rv0845_942307	0.0005			Rv0014c_15814	0			Rv1057_1179476	0			Rv3245c_3625836	0
Rv1028c_1149145	0	Rv0982_1098456	0.0006	Rv1033c_1158133	0	Rv1266c_1414291	0.0007	Rv0902c_1005290	0.0005			Rv0014c_15840	0			Rv1057_1179662	0			Rv3245c_3625928	0
Rv1028c_1149167	0	Rv1009_1128310	0.0006	Rv1033c_1158249	0	Rv1266c_1415227	0.0007	Rv0902c_1005784	0.0005			Rv0014c_16170	0			Rv1057_1179672	0			Rv3246c_3626968	0
Rv1028c_1149251	0	Rv1009_1129079	0.0006	Rv1033c_1158291	0	Rv1266c_1415259	0.0007	Rv0930_1037482	0.0005			Rv0014c_16309	0			Rv1057_1179732	0			Rv3764c_4209765	0
Rv1028c_1149293	0	Rv1027c_1148668	0.0006	Rv1033c_1158437	0	Rv1266c_1415618	0.0007	Rv0930_1037534	0.0005			Rv0014c_16780	0			Rv1057_1179917	0			Rv3764c_4209969	0
Rv1028c_1149297	0	Rv1027c_1148845	0.0006	Rv1033c_1158470	0	Rv1266c_1415634	0.0007	Rv0981_1097191	0.0005			Rv0014c_16815	0			Rv1057_1179995	0			Rv3764c_4210274	0
Rv1028c_1149325	0	Rv1027c_1148905	0.0006	Rv1033c_1158494	0	Rv1690_1915779	0.0007	Rv0982_1097685	0.0005			Rv0014c_17263	0			Rv1057_1180100	0			Rv3764c_4210292	0
Rv1028c_1149330	0	Rv1028c_1149601	0.0006	Rv1057_1179402	0	Rv1743_1969181	0.0007	Rv0982_1097795	0.0005			Rv0014c_17335	0			Rv1057_1180114	0			Rv3764c_4210424	0
Rv1028c_1149366	0	Rv1028c_1151561	0.0006	Rv1057_1179653	0	Rv1743_1970244	0.0007	Rv0982_1097938	0.0005			Rv0079_88275	0			Rv1057_1180220	0			Rv3764c_4210918	0
Rv1028c_1149472	0	Rv1033c_1158514	0.0006	Rv1057_1179667	0	Rv1747_1974194	0.0007	Rv0982_1098872	0.0005			Rv0079_88820	0			Rv1057_1180440	0
Rv1028c_1149592	0	Rv1221_1365034	0.0006	Rv1057_1179812	0	Rv1747_1975213	0.0007	Rv1009_1128310	0.0005			Rv0081_89771	0			Rv1221_1364565	0
Rv1028c_1149761	0	Rv1266c_1414077	0.0006	Rv1057_1179827	0	Rv1747_1975314	0.0007	Rv1027c_1148437	0.0005			Rv0081_89791	0			Rv1221_1364802	0
Rv1028c_1150061	0	Rv1266c_1414259	0.0006	Rv1057_1179829	0	Rv1747_1975441	0.0007	Rv1028c_1149601	0.0005			Rv0195_231091	0			Rv1221_1364844	0
Rv1028c_1150080	0	Rv1266c_1415087	0.0006	Rv1057_1179966	0	Rv1747_1975703	0.0007	Rv1028c_1150842	0.0005			Rv0490_579546	0			Rv1221_1364904	0
Rv1028c_1150100	0	Rv1266c_1415222	0.0006	Rv1057_1180071	0	Rv1813c_2055860	0.0007	Rv1028c_1151571	0.0005			Rv0490_579688	0			Rv1221_1365152	0
Rv1028c_1150159	0	Rv1266c_1415771	0.0006	Rv1057_1180080	0	Rv1813c_2056062	0.0007	Rv1032c_1156449	0.0005			Rv0490_579714	0			Rv1266c_1414021	0
Rv1028c_1150252	0	Rv1626_1828501	0.0006	Rv1057_1180091	0	Rv2027c_2272838	0.0007	Rv1033c_1157976	0.0005			Rv0490_580545	0			Rv1266c_1414099	0
Rv1028c_1150340	0	Rv1675c_1900603	0.0006	Rv1057_1180094	0	Rv2027c_2273240	0.0007	Rv1033c_1158514	0.0005			Rv0491_581364	0			Rv1266c_1414105	0
Rv1028c_1150374	0	Rv1690_1915606	0.0006	Rv1057_1180140	0	Rv2027c_2273253	0.0007	Rv1057_1179428	0.0005			Rv0600c_698208	0			Rv1266c_1414200	0
Rv1028c_1150421	0	Rv1743_1970004	0.0006	Rv1057_1180205	0	Rv2027c_2273397	0.0007	Rv1057_1179707	0.0005			Rv0600c_698303	0			Rv1266c_1414462	0
Rv1028c_1150446	0	Rv1743_1970042	0.0006	Rv1057_1180279	0	Rv2027c_2273767	0.0007	Rv1221_1364618	0.0005			Rv0600c_698338	0			Rv1266c_1414609	0
Rv1028c_1150521	0	Rv1747_1973726	0.0006	Rv1057_1180327	0	Rv2027c_2273873	0.0007	Rv1221_1365034	0.0005			Rv0600c_698391	0			Rv1266c_1414676	0
Rv1028c_1150561	0	Rv1747_1973821	0.0006	Rv1057_1180554	0	Rv2027c_2273890	0.0007	Rv1266c_1414479	0.0005			Rv0601c_698660	0			Rv1266c_1414832	0
Rv1028c_1150585	0	Rv1747_1974598	0.0006	Rv1221_1364427	0	Rv2027c_2274235	0.0007	Rv1266c_1415295	0.0005			Rv0601c_698985	0			Rv1266c_1414884	0
Rv1028c_1150726	0	Rv1747_1975950	0.0006	Rv1221_1364512	0	Rv2710_3022655	0.0007	Rv1266c_1415771	0.0005			Rv0602c_699061	0			Rv1266c_1415009	0
Rv1028c_1150959	0	Rv2247_2521177	0.0006	Rv1221_1364937	0	Rv2710_3022751	0.0007	Rv1368_1541070	0.0005			Rv0602c_699571	0			Rv1266c_1415509	0
Rv1028c_1151007	0	Rv2247_2521576	0.0006	Rv1221_1365178	0	Rv2710_3023145	0.0007	Rv1626_1828501	0.0005			Rv0602c_699617	0			Rv1266c_1415648	0
Rv1028c_1151087	0	Rv2710_3022819	0.0006	Rv1266c_1414033	0	Rv2984_3339986	0.0007	Rv1675c_1900273	0.0005			Rv0758_852448	0			Rv1368_1541468	0
Rv1028c_1151115	0	Rv2710_3022835	0.0006	Rv1266c_1414139	0	Rv2984_3340489	0.0007	Rv1675c_1900603	0.0005			Rv0758_852616	0			Rv1368_1541646	0
Rv1028c_1151163	0	Rv2710_3022934	0.0006	Rv1266c_1414168	0	Rv2984_3340504	0.0007	Rv1690_1915547	0.0005			Rv0758_852726	0			Rv1368_1541799	0
Rv1028c_1151404	0	Rv2984_3340337	0.0006	Rv1266c_1414274	0	Rv2984_3340560	0.0007	Rv1743_1969728	0.0005			Rv0758_852828	0			Rv1626_1828257	0
Rv1028c_1151534	0	Rv3132c_3497670	0.0006	Rv1266c_1414338	0	Rv2984_3340688	0.0007	Rv1743_1969943	0.0005			Rv0758_852840	0			Rv1626_1828335	0
Rv1028c_1151555	0	Rv3220c_3596356	0.0006	Rv1266c_1414340	0	Rv3132c_3497760	0.0007	Rv1743_1970565	0.0005			Rv0758_852877	0			Rv1626_1828586	0
Rv1032c_1156606	0	Rv3220c_3596596	0.0006	Rv1266c_1414341	0	Rv3132c_3498016	0.0007	Rv1747_1973726	0.0005			Rv0758_852910	0			Rv1626_1828691	0
Rv1032c_1156723	0	Rv3764c_4209632	0.0006	Rv1266c_1414587	0	Rv3132c_3498295	0.0007	Rv1747_1973833	0.0005			Rv0758_852977	0			Rv1675c_1900242	0
Rv1032c_1156731	0	Rv3764c_4209708	0.0006	Rv1266c_1414610	0	Rv3132c_3498427	0.0007	Rv1747_1974598	0.0005			Rv0758_853043	0			Rv1675c_1900319	0
Rv1032c_1156758	0	Rv3764c_4210000	0.0006	Rv1266c_1414883	0	Rv3132c_3498602	0.0007	Rv1747_1975033	0.0005			Rv0758_853218	0			Rv1690_1915658	0
Rv1032c_1157166	0	Rv3764c_4210238	0.0006	Rv1266c_1414942	0	Rv3132c_3498758	0.0007	Rv1747_1975225	0.0005			Rv0758_853360	0			Rv1690_1915679	0
Rv1032c_1157410	0	Rv3764c_4210552	0.0006	Rv1266c_1414954	0	Rv3132c_3498797	0.0007	Rv1747_1975741	0.0005			Rv0758_853377	0			Rv1690_1915779	0
Rv1032c_1157446	0	Rv3764c_4210867	0.0006	Rv1266c_1415090	0	Rv3220c_3597053	0.0007	Rv1747_1975950	0.0005			Rv0758_853458	0			Rv1690_1915831	0
Rv1032c_1157490	0	Rv3764c_4210989	0.0006	Rv1266c_1415225	0	Rv3220c_3597113	0.0007	Rv1813c_2055952	0.0005			Rv0758_853564	0			Rv1743_1969052	0
Rv1032c_1157593	0	Rv3765c_4211365	0.0006	Rv1266c_1415606	0	Rv3220c_3597121	0.0007	Rv2027c_2273012	0.0005			Rv0844c_940822	0			Rv1743_1969558	0
Rv1032c_1157771	0	Rv3765c_4211438	0.0006	Rv1368_1541443	0	Rv3220c_3597248	0.0007	Rv2027c_2273149	0.0005			Rv0844c_940989	0			Rv1743_1969638	0
Rv1032c_1157788	0	Rv0490_580362	0.0005	Rv1368_1541444	0	Rv3220c_3597305	0.0007	Rv2027c_2273620	0.0005			Rv0845_941317	0			Rv1743_1969728	0
Rv1032c_1157826	0	Rv0490_580448	0.0005	Rv1368_1541574	0	Rv3245c_3625721	0.0007	Rv2027c_2274480	0.0005			Rv0845_941460	0			Rv1743_1970414	0
Rv1032c_1157866	0	Rv0758_852712	0.0005	Rv1368_1541619	0	Rv3245c_3626025	0.0007	Rv2027c_2274508	0.0005			Rv0845_941610	0			Rv1743_1970452	0
Rv1032c_1157942	0	Rv0758_853200	0.0005	Rv1626_1828563	0	Rv3245c_3626119	0.0007	Rv2247_2520994	0.0005			Rv0845_941932	0			Rv1743_1970632	0
Rv1033c_1158179	0	Rv0844c_940899	0.0005	Rv1675c_1900360	0	Rv3245c_3626416	0.0007	Rv2247_2521177	0.0005			Rv0902c_1004696	0			Rv1747_1973763	0
Rv1033c_1158248	0	Rv0845_941452	0.0005	Rv1675c_1900667	0	Rv3246c_3626963	0.0007	Rv2710_3022934	0.0005			Rv0902c_1005068	0			Rv1747_1973771	0
Rv1033c_1158253	0	Rv0845_942057	0.0005	Rv1675c_1900862	0	Rv3246c_3627170	0.0007	Rv2710_3023385	0.0005			Rv0902c_1005137	0			Rv1747_1973955	0
Rv1033c_1158278	0	Rv0982_1098961	0.0005	Rv1675c_1900897	0	Rv3764c_4209723	0.0007	Rv2984_3340337	0.0005			Rv0903c_1005887	0			Rv1747_1974093	0
Rv1057_1179426	0	Rv1009_1128883	0.0005	Rv1675c_1900960	0	Rv3764c_4210067	0.0007	Rv2984_3340423	0.0005			Rv0903c_1006166	0			Rv1747_1974134	0
Rv1057_1179570	0	Rv1027c_1148578	0.0005	Rv1690_1915658	0	Rv3764c_4210183	0.0007	Rv2984_3341810	0.0005			Rv0903c_1006529	0			Rv1747_1974159	0
Rv1057_1179835	0	Rv1028c_1149316	0.0005	Rv1690_1915872	0	Rv3764c_4210460	0.0007	Rv3132c_3497670	0.0005			Rv0930_1037086	0			Rv1747_1974194	0
Rv1057_1179950	0	Rv1028c_1150578	0.0005	Rv1743_1969023	0	Rv3764c_4210560	0.0007	Rv3132c_3499257	0.0005			Rv0930_1037231	0			Rv1747_1974473	0
Rv1057_1180255	0	Rv1057_1179428	0.0005	Rv1743_1969078	0	Rv3764c_4210869	0.0007	Rv3220c_3596356	0.0005			Rv0930_1037352	0			Rv1747_1974482	0
Rv1057_1180279	0	Rv1057_1180474	0.0005	Rv1743_1969163	0	Rv3764c_4210899	0.0007	Rv3220c_3596382	0.0005			Rv0930_1037432	0			Rv1747_1974561	0
Rv1057_1180319	0	Rv1266c_1415497	0.0005	Rv1743_1969217	0	Rv3765c_4211561	0.0007	Rv3220c_3596596	0.0005			Rv0930_1037484	0			Rv1747_1974658	0
Rv1057_1180428	0	Rv1743_1969962	0.0005	Rv1743_1969241	0	Rv3765c_4211713	0.0007	Rv3220c_3596709	0.0005			Rv0930_1037911	0			Rv1747_1974974	0
Rv1221_1364498	0	Rv1747_1974599	0.0005	Rv1743_1969254	0	Rv0014c_16208	0.0006	Rv3245c_3625236	0.0005			Rv0981_1097035	0			Rv1747_1975807	0
Rv1221_1364507	0	Rv1747_1974626	0.0005	Rv1743_1969273	0	Rv0014c_16633	0.0006	Rv3245c_3625328	0.0005			Rv0981_1097136	0			Rv1747_1975874	0
Rv1221_1364579	0	Rv2027c_2274468	0.0005	Rv1743_1969335	0	Rv0490_579957	0.0006	Rv3245c_3626041	0.0005			Rv0981_1097163	0			Rv1813c_2055684	0
Rv1221_1364662	0	Rv2984_3341890	0.0005	Rv1743_1969364	0	Rv0758_852450	0.0006	Rv3245c_3626417	0.0005			Rv0982_1097523	0			Rv1813c_2055960	0
Rv1221_1364890	0	Rv3132c_3497895	0.0005	Rv1743_1969404	0	Rv0758_852774	0.0006	Rv3245c_3626562	0.0005			Rv0982_1097576	0			Rv1813c_2056033	0
Rv1221_1364970	0	Rv3245c_3626279	0.0005	Rv1743_1969420	0	Rv0758_853398	0.0006	Rv3764c_4209632	0.0005			Rv0982_1097678	0			Rv1813c_2056101	0
Rv1221_1365068	0	Rv3764c_4210931	0.0005	Rv1743_1969539	0	Rv0758_853529	0.0006	Rv3764c_4209841	0.0005			Rv0982_1097730	0			Rv2027c_2273046	0
Rv1221_1365118	0	Rv0014c_16239	0.0004	Rv1743_1969622	0	Rv0844c_940656	0.0006	Rv3764c_4210000	0.0005			Rv0982_1097844	0			Rv2027c_2273099	0
Rv1266c_1414021	0	Rv0014c_16750	0.0004	Rv1743_1969788	0	Rv0845_941317	0.0006	Rv3764c_4210552	0.0005			Rv0982_1098308	0			Rv2027c_2273247	0
Rv1266c_1414190	0	Rv0014c_17306	0.0004	Rv1743_1969870	0	Rv0845_941752	0.0006	Rv3765c_4211153	0.0005			Rv0982_1098578	0			Rv2027c_2273491	0
Rv1266c_1414326	0	Rv0079_88434	0.0004	Rv1743_1969941	0	Rv0982_1098873	0.0006	Rv3765c_4211438	0.0005			Rv0982_1098772	0			Rv2027c_2273542	0
Rv1266c_1414392	0	Rv0081_89676	0.0004	Rv1743_1970052	0	Rv1028c_1149261	0.0006	Rv3765c_4211607	0.0005			Rv1009_1128200	0			Rv2027c_2273748	0
Rv1266c_1414430	0	Rv0195_231412	0.0004	Rv1743_1970334	0	Rv1028c_1149314	0.0006	Rv0014c_16994	0.0004			Rv1009_1128895	0			Rv2027c_2273767	0
Rv1266c_1414522	0	Rv0195_231486	0.0004	Rv1743_1970545	0	Rv1028c_1150146	0.0006	Rv0490_580057	0.0004			Rv1027c_1148916	0			Rv2027c_2273789	0
Rv1266c_1414621	0	Rv0490_579531	0.0004	Rv1743_1970565	0	Rv1028c_1151171	0.0006	Rv0600c_698096	0.0004			Rv1027c_1148986	0			Rv2027c_2274273	0
Rv1266c_1414629	0	Rv0600c_698295	0.0004	Rv1743_1970653	0	Rv1057_1180005	0.0006	Rv0757_851762	0.0004			Rv1028c_1149299	0			Rv2027c_2274281	0
Rv1266c_1414825	0	Rv0600c_698336	0.0004	Rv1743_1970673	0	Rv1266c_1414341	0.0006	Rv0758_852712	0.0004			Rv1028c_1149333	0			Rv2247_2520778	0
Rv1266c_1414839	0	Rv0601c_698837	0.0004	Rv1743_1970684	0	Rv1266c_1414450	0.0006	Rv0903c_1006262	0.0004			Rv1028c_1149556	0			Rv2247_2520802	0
Rv1266c_1415045	0	Rv0601c_698877	0.0004	Rv1747_1973657	0	Rv1266c_1414695	0.0006	Rv1027c_1148440	0.0004			Rv1028c_1149823	0			Rv2247_2520823	0
Rv1368_1541129	0	Rv0757_852245	0.0004	Rv1747_1973773	0	Rv1266c_1414719	0.0006	Rv1028c_1150369	0.0004			Rv1028c_1150338	0			Rv2247_2520923	0
Rv1368_1541137	0	Rv0758_852443	0.0004	Rv1747_1974159	0	Rv1266c_1415105	0.0006	Rv1057_1180474	0.0004			Rv1028c_1150364	0			Rv2247_2521342	0
Rv1368_1541156	0	Rv0758_852877	0.0004	Rv1747_1974732	0	Rv1266c_1415549	0.0006	Rv1675c_1900634	0.0004			Rv1028c_1150377	0			Rv2247_2521370	0
Rv1368_1541276	0	Rv0845_942307	0.0004	Rv1747_1974926	0	Rv1368_1541037	0.0006	Rv1743_1969870	0.0004			Rv1028c_1150896	0			Rv2247_2521442	0
Rv1368_1541357	0	Rv0902c_1004823	0.0004	Rv1747_1975306	0	Rv1368_1541515	0.0006	Rv1747_1975892	0.0004			Rv1028c_1151068	0			Rv2247_2521642	0
Rv1368_1541405	0	Rv0930_1037534	0.0004	Rv1747_1975438	0	Rv1743_1970326	0.0006	Rv2027c_2273157	0.0004			Rv1028c_1151191	0			Rv2247_2521696	0
Rv1368_1541757	0	Rv0982_1098332	0.0004	Rv1747_1975469	0	Rv1747_1974530	0.0006	Rv2027c_2273895	0.0004			Rv1028c_1151217	0			Rv2710_3022907	0
Rv1368_1541795	0	Rv0982_1098523	0.0004	Rv1747_1975560	0	Rv2027c_2273444	0.0006	Rv2027c_2274307	0.0004			Rv1032c_1156430	0			Rv2984_3339941	0
Rv1626_1828311	0	Rv1009_1128300	0.0004	Rv1747_1976104	0	Rv2027c_2273725	0.0006	Rv3245c_3626434	0.0004			Rv1032c_1156921	0			Rv2984_3339968	0
Rv1626_1828400	0	Rv1009_1128801	0.0004	Rv1747_1976107	0	Rv2027c_2273789	0.0006	Rv3764c_4209936	0.0004			Rv1032c_1156952	0			Rv2984_3340015	0
Rv1626_1828407	0	Rv1027c_1148515	0.0004	Rv1747_1976123	0	Rv2027c_2274469	0.0006	Rv3764c_4210412	0.0004			Rv1032c_1157295	0			Rv2984_3340332	0
Rv1626_1828684	0	Rv1027c_1149003	0.0004	Rv1747_1976158	0	Rv2247_2520821	0.0006	Rv3765c_4211537	0.0004			Rv1032c_1157473	0			Rv2984_3340386	0
Rv1675c_1900242	0	Rv1028c_1150453	0.0004	Rv1813c_2055770	0	Rv2247_2521228	0.0006	Rv0014c_16560	0.0003			Rv1032c_1157532	0			Rv2984_3341378	0
Rv1675c_1900250	0	Rv1028c_1151054	0.0004	Rv1813c_2055803	0	Rv2247_2521474	0.0006	Rv0014c_16640	0.0003			Rv1033c_1158676	0			Rv2984_3341404	0
Rv1675c_1900255	0	Rv1033c_1158252	0.0004	Rv1813c_2055916	0	Rv2984_3340272	0.0006	Rv0014c_16760	0.0003			Rv1057_1179448	0			Rv2984_3341476	0
Rv1675c_1900317	0	Rv1057_1180082	0.0004	Rv1813c_2055950	0	Rv2984_3341221	0.0006	Rv0014c_16835	0.0003			Rv1057_1179867	0			Rv3132c_3497606	0
Rv1675c_1900365	0	Rv1221_1364618	0.0004	Rv2027c_2272808	0	Rv3132c_3498229	0.0006	Rv0079_88518	0.0003			Rv1057_1179869	0			Rv3132c_3497670	0
Rv1675c_1900485	0	Rv1690_1915670	0.0004	Rv2027c_2273701	0	Rv3220c_3596097	0.0006	Rv0195_231064	0.0003			Rv1057_1179901	0			Rv3132c_3497678	0
Rv1675c_1900598	0	Rv1690_1915737	0.0004	Rv2027c_2273719	0	Rv3245c_3625339	0.0006	Rv0757_851736	0.0003			Rv1057_1180224	0			Rv3132c_3497723	0
Rv1675c_1900657	0	Rv1743_1970099	0.0004	Rv2027c_2273746	0	Rv3245c_3625390	0.0006	Rv0757_851824	0.0003			Rv1221_1364592	0			Rv3132c_3497733	0
Rv1675c_1900670	0	Rv1747_1974536	0.0004	Rv2027c_2273858	0	Rv3246c_3627293	0.0006	Rv0758_852554	0.0003			Rv1221_1364667	0			Rv3132c_3497908	0
Rv1675c_1900740	0	Rv1747_1975225	0.0004	Rv2027c_2274254	0	Rv3765c_4211083	0.0006	Rv0758_852980	0.0003			Rv1221_1364810	0			Rv3132c_3498127	0
Rv1675c_1900764	0	Rv1747_1975876	0.0004	Rv2027c_2274288	0	Rv3849_4323873	0.0006	Rv0903c_1006254	0.0003			Rv1221_1364905	0			Rv3132c_3498268	0
Rv1675c_1900800	0	Rv1747_1976165	0.0004	Rv2027c_2274473	0	Rv0014c_15629	0.0005	Rv0930_1037224	0.0003			Rv1266c_1414465	0			Rv3132c_3498277	0
Rv1675c_1900893	0	Rv1747_1976190	0.0004	Rv2027c_2274499	0	Rv0014c_16345	0.0005	Rv0930_1037271	0.0003			Rv1266c_1414487	0			Rv3132c_3498349	0
Rv1675c_1900896	0	Rv2027c_2273590	0.0004	Rv2247_2520747	0	Rv0014c_16943	0.0005	Rv1009_1128648	0.0003			Rv1266c_1414656	0			Rv3132c_3498394	0
Rv1675c_1900933	0	Rv2027c_2274508	0.0004	Rv2247_2521225	0	Rv0079_88491	0.0005	Rv1027c_1148428	0.0003			Rv1266c_1414755	0			Rv3132c_3498440	0
Rv1690_1915605	0	Rv2984_3339896	0.0004	Rv2247_2521243	0	Rv0081_89806	0.0005	Rv1028c_1149216	0.0003			Rv1266c_1414860	0			Rv3132c_3498566	0
Rv1690_1915606	0	Rv3132c_3498394	0.0004	Rv2247_2521580	0	Rv0081_89892	0.0005	Rv1028c_1149313	0.0003			Rv1266c_1414907	0			Rv3132c_3498672	0
Rv1690_1915670	0	Rv3133c_3499494	0.0004	Rv2247_2521759	0	Rv0195_231335	0.0005	Rv1028c_1149563	0.0003			Rv1266c_1414949	0			Rv3132c_3498714	0
Rv1690_1915789	0	Rv3220c_3596034	0.0004	Rv2247_2521834	0	Rv0490_579931	0.0005	Rv1028c_1150974	0.0003			Rv1266c_1415740	0			Rv3132c_3498853	0
Rv1690_1915825	0	Rv3246c_3627005	0.0004	Rv2247_2522051	0	Rv0600c_698181	0.0005	Rv1032c_1157729	0.0003			Rv1368_1541074	0			Rv3132c_3499201	0
Rv1743_1969370	0	Rv3764c_4210975	0.0004	Rv2710_3022470	0	Rv0600c_698184	0.0005	Rv1033c_1158658	0.0003			Rv1368_1541346	0			Rv3133c_3499337	0
Rv1743_1969423	0	Rv3765c_4211153	0.0004	Rv2710_3022553	0	Rv0601c_698660	0.0005	Rv1033c_1158714	0.0003			Rv1368_1541725	0			Rv3220c_3596103	0
Rv1743_1969441	0	Rv3849_4323756	0.0004	Rv2710_3022698	0	Rv0758_853162	0.0005	Rv1266c_1414280	0.0003			Rv1626_1828659	0			Rv3220c_3597049	0
Rv1743_1969450	0	Rv0014c_15665	0.0003	Rv2710_3023122	0	Rv0758_853456	0.0005	Rv1266c_1414365	0.0003			Rv1626_1828678	0			Rv3220c_3597232	0
Rv1743_1969486	0	Rv0014c_16760	0.0003	Rv2710_3023129	0	Rv0845_942221	0.0005	Rv1626_1828365	0.0003			Rv1626_1828791	0			Rv3220c_3597454	0
Rv1743_1969490	0	Rv0195_230952	0.0003	Rv2984_3339916	0	Rv0902c_1005063	0.0005	Rv1626_1828569	0.0003			Rv1675c_1900677	0			Rv3245c_3625010	0
Rv1743_1969574	0	Rv0490_579585	0.0003	Rv2984_3340255	0	Rv0902c_1005125	0.0005	Rv1626_1828759	0.0003			Rv1743_1969015	0			Rv3245c_3625065	0
Rv1743_1969636	0	Rv0490_580057	0.0003	Rv2984_3340348	0	Rv0902c_1005137	0.0005	Rv1690_1915536	0.0003			Rv1743_1969029	0			Rv3245c_3625440	0
Rv1743_1969676	0	Rv0602c_699768	0.0003	Rv2984_3340350	0	Rv0902c_1005325	0.0005	Rv1743_1969132	0.0003			Rv1743_1969613	0			Rv3245c_3625558	0
Rv1743_1969924	0	Rv0758_852625	0.0003	Rv2984_3340378	0	Rv0982_1098353	0.0005	Rv1747_1973677	0.0003			Rv1743_1969876	0			Rv3245c_3625603	0
Rv1743_1970043	0	Rv0758_852885	0.0003	Rv2984_3340487	0	Rv0982_1098698	0.0005	Rv2247_2521002	0.0003			Rv1747_1973756	0			Rv3245c_3626025	0
Rv1743_1970227	0	Rv0845_941290	0.0003	Rv2984_3340492	0	Rv1009_1128642	0.0005	Rv2984_3339994	0.0003			Rv1747_1973930	0			Rv3245c_3626260	0
Rv1743_1970314	0	Rv0845_941875	0.0003	Rv2984_3340852	0	Rv1009_1129050	0.0005	Rv3132c_3497657	0.0003			Rv1747_1974222	0			Rv3245c_3626554	0
Rv1743_1970320	0	Rv0981_1097442	0.0003	Rv2984_3340951	0	Rv1027c_1148762	0.0005	Rv3220c_3596034	0.0003			Rv1747_1975689	0			Rv3246c_3626873	0
Rv1743_1970575	0	Rv0982_1098554	0.0003	Rv2984_3341384	0	Rv1028c_1149924	0.0005	Rv3220c_3596371	0.0003			Rv1747_1976160	0			Rv3246c_3627215	0
Rv1743_1970606	0	Rv0982_1098931	0.0003	Rv2984_3341539	0	Rv1028c_1151082	0.0005	Rv3220c_3596505	0.0003			Rv1813c_2055786	0			Rv3246c_3627228	0
Rv1743_1970665	0	Rv1027c_1148428	0.0003	Rv2984_3341722	0	Rv1028c_1151478	0.0005	Rv3764c_4210105	0.0003			Rv1813c_2056020	0			Rv3764c_4209623	0
Rv1747_1973704	0	Rv1027c_1149097	0.0003	Rv2984_3341907	0	Rv1032c_1157286	0.0005	Rv3764c_4210731	0.0003			Rv1813c_2056076	0			Rv3764c_4209662	0
Rv1747_1974016	0	Rv1028c_1149216	0.0003	Rv2984_3342057	0	Rv1033c_1158703	0.0005	Rv3764c_4210975	0.0003			Rv2027c_2273130	0			Rv3764c_4209705	0
Rv1747_1974088	0	Rv1028c_1149490	0.0003	Rv3132c_3497604	0	Rv1266c_1414221	0.0005	Rv3765c_4211404	0.0003			Rv2027c_2273453	0			Rv3764c_4210541	0
Rv1747_1974133	0	Rv1028c_1150004	0.0003	Rv3132c_3497800	0	Rv1266c_1415319	0.0005	Rv0195_230924	0.0002			Rv2027c_2273648	0			Rv3764c_4210799	0
Rv1747_1974311	0	Rv1032c_1156573	0.0003	Rv3132c_3498087	0	Rv1266c_1415510	0.0005	Rv0195_231076	0.0002			Rv2027c_2273763	0			Rv3765c_4211192	0
Rv1747_1974428	0	Rv1221_1364515	0.0003	Rv3132c_3498119	0	Rv1266c_1415740	0.0005	Rv0490_579585	0.0002			Rv2027c_2273784	0			Rv3765c_4211207	0
Rv1747_1974454	0	Rv1266c_1414454	0.0003	Rv3132c_3498446	0	Rv1368_1541077	0.0005	Rv0490_580448	0.0002			Rv2247_2521258	0			Rv3765c_4211367	0
Rv1747_1974468	0	Rv1675c_1900273	0.0003	Rv3132c_3498576	0	Rv1368_1541214	0.0005	Rv0757_852068	0.0002			Rv2247_2522043	0			Rv3765c_4211618	0
Rv1747_1974476	0	Rv1675c_1900608	0.0003	Rv3132c_3498681	0	Rv1368_1541232	0.0005	Rv0758_852443	0.0002			Rv2710_3023147	0			Rv3849_4323513	0
Rv1747_1974529	0	Rv1690_1915536	0.0003	Rv3132c_3498856	0	Rv1626_1828348	0.0005	Rv0758_852582	0.0002			Rv2984_3342013	0			Rv3849_4323654	0
Rv1747_1974543	0	Rv1690_1915898	0.0003	Rv3132c_3498931	0	Rv1675c_1900487	0.0005	Rv0758_852610	0.0002			Rv3132c_3497697	0			Rv3849_4323744	0
Rv1747_1974716	0	Rv1743_1969132	0.0003	Rv3132c_3499105	0	Rv1675c_1900683	0.0005	Rv0758_853567	0.0002			Rv3132c_3498148	0
Rv1747_1974871	0	Rv1743_1969377	0.0003	Rv3133c_3499340	0	Rv1743_1969273	0.0005	Rv0845_941452	0.0002			Rv3132c_3498276	0
Rv1747_1975126	0	Rv1743_1969918	0.0003	Rv3133c_3499568	0	Rv1743_1969373	0.0005	Rv0845_941875	0.0002			Rv3132c_3498520	0
Rv1747_1975141	0	Rv1743_1970541	0.0003	Rv3133c_3499642	0	Rv1743_1969491	0.0005	Rv0981_1097131	0.0002			Rv3133c_3499700	0
Rv1747_1975196	0	Rv2027c_2273045	0.0003	Rv3133c_3499718	0	Rv1747_1974350	0.0005	Rv1009_1128919	0.0002			Rv3220c_3596824	0
Rv1747_1975492	0	Rv2710_3023219	0.0003	Rv3220c_3596185	0	Rv1813c_2056068	0.0005	Rv1028c_1150453	0.0002			Rv3220c_3597264	0
Rv1747_1976101	0	Rv2984_3340423	0.0003	Rv3220c_3596358	0	Rv2027c_2272864	0.0005	Rv1028c_1151190	0.0002			Rv3245c_3625148	0
Rv1813c_2055838	0	Rv2984_3340998	0.0003	Rv3220c_3596506	0	Rv2247_2521319	0.0005	Rv1028c_1151304	0.0002			Rv3245c_3625542	0
Rv1813c_2055938	0	Rv2984_3341082	0.0003	Rv3220c_3596728	0	Rv2984_3339950	0.0005	Rv1032c_1157052	0.0002			Rv3245c_3625590	0
Rv1813c_2055943	0	Rv2984_3341590	0.0003	Rv3220c_3596739	0	Rv2984_3341308	0.0005	Rv1057_1180153	0.0002			Rv3245c_3625638	0
Rv1813c_2055971	0	Rv3133c_3499529	0.0003	Rv3220c_3596775	0	Rv3132c_3498282	0.0005	Rv1221_1364515	0.0002			Rv3245c_3625720	0
Rv2027c_2272928	0	Rv3220c_3596099	0.0003	Rv3220c_3596874	0	Rv3220c_3596824	0.0005	Rv1221_1365115	0.0002			Rv3245c_3626018	0
Rv2027c_2273213	0	Rv3220c_3596371	0.0003	Rv3220c_3596896	0	Rv3245c_3625078	0.0005	Rv1266c_1414546	0.0002			Rv3245c_3626144	0
Rv2027c_2273217	0	Rv3220c_3596505	0.0003	Rv3220c_3597103	0	Rv3245c_3625581	0.0005	Rv1266c_1414759	0.0002			Rv3245c_3626555	0
Rv2027c_2273240	0	Rv3245c_3625236	0.0003	Rv3220c_3597460	0	Rv3246c_3627215	0.0005	Rv1675c_1900862	0.0002			Rv3246c_3627215	0
Rv2027c_2273300	0	Rv3765c_4211562	0.0003	Rv3245c_3625097	0	Rv3764c_4210755	0.0005	Rv1690_1915606	0.0002			Rv3764c_4209956	0
Rv2027c_2273381	0	Rv0014c_15720	0.0002	Rv3245c_3625507	0	Rv3764c_4210860	0.0005	Rv1743_1969757	0.0002			Rv3764c_4209965	0
Rv2027c_2273515	0	Rv0014c_16409	0.0002	Rv3245c_3625888	0	Rv3765c_4211524	0.0005	Rv1747_1973859	0.0002			Rv3764c_4209987	0
Rv2027c_2273547	0	Rv0014c_16560	0.0002	Rv3245c_3625941	0	Rv3849_4323672	0.0005	Rv2984_3341371	0.0002			Rv3764c_4210088	0
Rv2027c_2273646	0	Rv0014c_16994	0.0002	Rv3245c_3626105	0	Rv3849_4323886	0.0005	Rv3132c_3498464	0.0002			Rv3764c_4210256	0
Rv2027c_2273768	0	Rv0014c_17411	0.0002	Rv3246c_3627137	0	Rv0014c_15639	0.0004	Rv3133c_3499529	0.0002			Rv3764c_4210274	0
Rv2027c_2273828	0	Rv0079_88873	0.0002	Rv3246c_3627336	0	Rv0014c_15694	0.0004	Rv3245c_3625589	0.0002			Rv3764c_4210288	0
Rv2027c_2273981	0	Rv0195_231076	0.0002	Rv3764c_4209649	0	Rv0014c_15904	0.0004	Rv3246c_3627005	0.0002			Rv3764c_4210356	0
Rv2027c_2274290	0	Rv0195_231129	0.0002	Rv3764c_4209666	0	Rv0195_231517	0.0004	Rv3764c_4210931	0.0002			Rv3764c_4210905	0
Rv2247_2520761	0	Rv0195_231507	0.0002	Rv3764c_4209810	0	Rv0491_580976	0.0004	Rv3764c_4210989	0.0002			Rv3764c_4210986	0
Rv2247_2520833	0	Rv0490_580296	0.0002	Rv3764c_4209921	0	Rv0601c_698746	0.0004	Rv3765c_4211266	0.0002			Rv3765c_4211245	0
Rv2247_2520893	0	Rv0491_581396	0.0002	Rv3764c_4210032	0	Rv0601c_698871	0.0004	Rv3765c_4211514	0.0002			Rv3765c_4211323	0
Rv2247_2521012	0	Rv0600c_697949	0.0002	Rv3764c_4210091	0	Rv0602c_699385	0.0004	Rv0014c_16119	0.0001			Rv3849_4323886	0
Rv2247_2521013	0	Rv0601c_698671	0.0002	Rv3764c_4210109	0	Rv0758_852877	0.0004	Rv0014c_16403	0.0001
Rv2247_2521198	0	Rv0757_851736	0.0002	Rv3764c_4210213	0	Rv0758_853360	0.0004	Rv0014c_17436	0.0001
Rv2247_2521211	0	Rv0758_852582	0.0002	Rv3764c_4210297	0	Rv0844c_940461	0.0004	Rv0491_581396	0.0001
Rv2247_2521342	0	Rv0758_852663	0.0002	Rv3764c_4210483	0	Rv0844c_940702	0.0004	Rv0601c_698643	0.0001
Rv2247_2521414	0	Rv0758_852713	0.0002	Rv3764c_4210508	0	Rv0845_941209	0.0004	Rv0602c_699481	0.0001
Rv2247_2521416	0	Rv0758_852856	0.0002	Rv3764c_4210531	0	Rv0902c_1004948	0.0004	Rv0845_941494	0.0001
Rv2247_2521591	0	Rv0758_853429	0.0002	Rv3764c_4210683	0	Rv0902c_1005323	0.0004	Rv0845_941845	0.0001
Rv2247_2521613	0	Rv0758_853564	0.0002	Rv3764c_4210713	0	Rv0903c_1006406	0.0004	Rv0982_1098961	0.0001
Rv2247_2521694	0	Rv0845_941781	0.0002	Rv3764c_4210738	0	Rv0930_1037619	0.0004	Rv1028c_1150004	0.0001
Rv2247_2521717	0	Rv0902c_1004695	0.0002	Rv3764c_4210787	0	Rv0981_1097034	0.0004	Rv1028c_1151054	0.0001
Rv2247_2522084	0	Rv0902c_1005557	0.0002	Rv3764c_4210892	0	Rv0982_1097612	0.0004	Rv1266c_1415827	0.0001
Rv2710_3022604	0	Rv0981_1097127	0.0002	Rv3764c_4210907	0	Rv0982_1097882	0.0004	Rv2027c_2274135	0.0001
Rv2710_3022763	0	Rv0981_1097252	0.0002	Rv3765c_4211268	0	Rv0982_1098415	0.0004	Rv3132c_3498863	0.0001
Rv2710_3022788	0	Rv1028c_1149602	0.0002	Rv3765c_4211661	0	Rv1009_1128627	0.0004	Rv3245c_3626263	0.0001
Rv2710_3022811	0	Rv1028c_1149941	0.0002	Rv3765c_4211690	0	Rv1027c_1148475	0.0004	Rv3849_4323518	0.0001
Rv2710_3023033	0	Rv1028c_1150134	0.0002	Rv3765c_4211782	0	Rv1027c_1148916	0.0004	Rv0014c_15659	0
Rv2710_3023184	0	Rv1028c_1150378	0.0002	Rv3849_4323507	0	Rv1028c_1149446	0.0004	Rv0014c_15688	0
Rv2710_3023216	0	Rv1028c_1150537	0.0002	Rv3849_4323786	0	Rv1028c_1150896	0.0004	Rv0014c_15719	0
Rv2710_3023282	0	Rv1028c_1150868	0.0002	Rv3849_4323876	0	Rv1032c_1156673	0.0004	Rv0014c_15720	0
Rv2984_3339872	0	Rv1028c_1150907	0.0002			Rv1032c_1156731	0.0004	Rv0014c_15795	0
Rv2984_3339956	0	Rv1028c_1150974	0.0002			Rv1032c_1156962	0.0004	Rv0014c_15809	0
Rv2984_3339975	0	Rv1028c_1151173	0.0002			Rv1032c_1157458	0.0004	Rv0014c_15835	0
Rv2984_3340015	0	Rv1028c_1151190	0.0002			Rv1033c_1158204	0.0004	Rv0014c_15846	0
Rv2984_3340051	0	Rv1028c_1151433	0.0002			Rv2710_3023046	0.0004	Rv0014c_15990	0
Rv2984_3340081	0	Rv1032c_1157744	0.0002			Rv2984_3339979	0.0004	Rv0014c_15995	0
Rv2984_3340093	0	Rv1033c_1158257	0.0002			Rv2984_3341138	0.0004	Rv0014c_16047	0
Rv2984_3340172	0	Rv1033c_1158714	0.0002			Rv3132c_3498380	0.0004	Rv0014c_16085	0
Rv2984_3340201	0	Rv1057_1179707	0.0002			Rv3132c_3498607	0.0004	Rv0014c_16089	0
Rv2984_3340345	0	Rv1057_1180480	0.0002			Rv3133c_3499559	0.0004	Rv0014c_16239	0
Rv2984_3340459	0	Rv1266c_1414365	0.0002			Rv3245c_3626224	0.0004	Rv0014c_16246	0
Rv2984_3340468	0	Rv1266c_1414546	0.0002			Rv0014c_16667	0.0003	Rv0014c_16311	0
Rv2984_3340502	0	Rv1266c_1414759	0.0002			Rv0014c_16691	0.0003	Rv0014c_16365	0
Rv2984_3340610	0	Rv1266c_1415038	0.0002			Rv0014c_17108	0.0003	Rv0014c_16395	0
Rv2984_3340838	0	Rv1626_1828737	0.0002			Rv0014c_17188	0.0003	Rv0014c_16400	0
Rv2984_3341125	0	Rv1675c_1900862	0.0002			Rv0014c_17396	0.0003	Rv0014c_16401	0
Rv2984_3341364	0	Rv1690_1915705	0.0002			Rv0081_89664	0.0003	Rv0014c_16409	0
Rv2984_3341404	0	Rv1690_1915733	0.0002			Rv0081_89884	0.0003	Rv0014c_16433	0
Rv3132c_3497586	0	Rv1743_1969870	0.0002			Rv0195_231114	0.0003	Rv0014c_16498	0
Rv3132c_3497907	0	Rv1747_1973677	0.0002			Rv0195_231428	0.0003	Rv0014c_16522	0
Rv3132c_3498036	0	Rv1747_1973859	0.0002			Rv0490_580529	0.0003	Rv0014c_16533	0
Rv3132c_3498429	0	Rv1747_1974919	0.0002			Rv0491_581315	0.0003	Rv0014c_16541	0
Rv3132c_3498479	0	Rv1747_1975731	0.0002			Rv0600c_698133	0.0003	Rv0014c_16564	0
Rv3132c_3498695	0	Rv1747_1975741	0.0002			Rv0600c_698208	0.0003	Rv0014c_16577	0
Rv3132c_3498795	0	Rv1813c_2055943	0.0002			Rv0600c_698209	0.0003	Rv0014c_16607	0
Rv3132c_3499038	0	Rv2027c_2273674	0.0002			Rv0600c_698397	0.0003	Rv0014c_16610	0
Rv3132c_3499074	0	Rv2247_2520818	0.0002			Rv0600c_698408	0.0003	Rv0014c_16673	0
Rv3132c_3499187	0	Rv2247_2521002	0.0002			Rv0601c_698702	0.0003	Rv0014c_16738	0
Rv3132c_3499219	0	Rv3132c_3498826	0.0002			Rv0602c_699250	0.0003	Rv0014c_16743	0
Rv3133c_3499278	0	Rv3220c_3596614	0.0002			Rv0602c_699344	0.0003	Rv0014c_16750	0
Rv3133c_3499514	0	Rv3245c_3626263	0.0002			Rv0758_852471	0.0003	Rv0014c_16781	0
Rv3133c_3499750	0	Rv3245c_3626548	0.0002			Rv0758_852634	0.0003	Rv0014c_16801	0
Rv3133c_3499762	0	Rv3764c_4210180	0.0002			Rv0758_852834	0.0003	Rv0014c_16832	0
Rv3220c_3596066	0	Rv0014c_15835	0.0001			Rv0758_852887	0.0003	Rv0014c_16970	0
Rv3220c_3596227	0	Rv0014c_15846	0.0001			Rv0758_853043	0.0003	Rv0014c_17018	0
Rv3220c_3596364	0	Rv0014c_16311	0.0001			Rv0758_853190	0.0003	Rv0014c_17215	0
Rv3220c_3596383	0	Rv0014c_16533	0.0001			Rv0758_853412	0.0003	Rv0014c_17306	0
Rv3220c_3596416	0	Rv0014c_17328	0.0001			Rv0758_853455	0.0003	Rv0014c_17328	0
Rv3220c_3596431	0	Rv0079_88311	0.0001			Rv0758_853687	0.0003	Rv0014c_17342	0
Rv3220c_3597073	0	Rv0195_230910	0.0001			Rv0844c_940491	0.0003	Rv0014c_17357	0
Rv3220c_3597199	0	Rv0195_230924	0.0001			Rv0845_941244	0.0003	Rv0014c_17411	0
Rv3220c_3597349	0	Rv0195_231089	0.0001			Rv0845_941316	0.0003	Rv0014c_17435	0
Rv3245c_3625065	0	Rv0195_231281	0.0001			Rv0845_941619	0.0003	Rv0014c_17444	0
Rv3245c_3625485	0	Rv0490_579456	0.0001			Rv0902c_1004972	0.0003	Rv0014c_17447	0
Rv3245c_3625795	0	Rv0491_580977	0.0001			Rv0902c_1005178	0.0003	Rv0079_88228	0
Rv3245c_3625950	0	Rv0491_580991	0.0001			Rv0903c_1005887	0.0003	Rv0079_88290	0
Rv3245c_3626236	0	Rv0600c_698032	0.0001			Rv0903c_1006080	0.0003	Rv0079_88329	0
Rv3245c_3626451	0	Rv0602c_699685	0.0001			Rv0903c_1006166	0.0003	Rv0079_88353	0
Rv3245c_3626467	0	Rv0757_851762	0.0001			Rv0930_1037030	0.0003	Rv0079_88383	0
Rv3245c_3626584	0	Rv0757_851878	0.0001			Rv0930_1037047	0.0003	Rv0079_88434	0
Rv3246c_3627004	0	Rv0757_852246	0.0001			Rv0930_1037073	0.0003	Rv0079_88493	0
Rv3246c_3627092	0	Rv0758_852721	0.0001			Rv0930_1037498	0.0003	Rv0079_88525	0
Rv3246c_3627260	0	Rv0758_853066	0.0001			Rv0930_1037773	0.0003	Rv0079_88642	0
Rv3764c_4209750	0	Rv0758_853263	0.0001			Rv0981_1097010	0.0003	Rv0079_88671	0
Rv3764c_4209757	0	Rv0758_853360	0.0001			Rv0981_1097136	0.0003	Rv0079_88698	0
Rv3764c_4209878	0	Rv0758_853389	0.0001			Rv0981_1097410	0.0003	Rv0079_88758	0
Rv3764c_4209909	0	Rv0844c_940875	0.0001			Rv0982_1097865	0.0003	Rv0079_88765	0
Rv3764c_4210051	0	Rv0845_941232	0.0001			Rv0982_1098420	0.0003	Rv0079_88767	0
Rv3764c_4210085	0	Rv0845_941494	0.0001			Rv0982_1098664	0.0003	Rv0079_88908	0
Rv3764c_4210274	0	Rv0845_941845	0.0001			Rv1009_1128402	0.0003	Rv0079_88919	0
Rv3764c_4210379	0	Rv0845_942261	0.0001			Rv1009_1128837	0.0003	Rv0079_88926	0
Rv3764c_4210538	0	Rv0902c_1004861	0.0001			Rv1009_1128895	0.0003	Rv0079_88944	0
Rv3764c_4210765	0	Rv0930_1037911	0.0001			Rv1009_1129071	0.0003	Rv0079_88983	0
Rv3764c_4210876	0	Rv0981_1097151	0.0001			Rv1027c_1149035	0.0003	Rv0081_89596	0
Rv3764c_4210926	0	Rv0982_1097849	0.0001			Rv1028c_1149551	0.0003	Rv0081_89618	0
Rv3764c_4210964	0	Rv0982_1098287	0.0001			Rv1028c_1149574	0.0003	Rv0081_89672	0
Rv3765c_4211089	0	Rv0982_1098586	0.0001			Rv1028c_1149631	0.0003	Rv0081_89676	0
Rv3765c_4211178	0	Rv0982_1098824	0.0001			Rv1028c_1149823	0.0003	Rv0081_89678	0
Rv3765c_4211206	0	Rv1009_1128268	0.0001			Rv1028c_1150428	0.0003	Rv0081_89709	0
Rv3765c_4211325	0	Rv1027c_1148614	0.0001			Rv1028c_1151191	0.0003	Rv0081_89789	0
Rv3765c_4211355	0	Rv1027c_1148794	0.0001			Rv1028c_1151287	0.0003	Rv0081_89896	0
Rv3765c_4211404	0	Rv1028c_1150223	0.0001			Rv1032c_1156430	0.0003	Rv0081_89909	0
Rv3765c_4211598	0	Rv1028c_1150349	0.0001			Rv1032c_1157812	0.0003	Rv0195_230910	0
Rv3765c_4211671	0	Rv1028c_1150625	0.0001			Rv1032c_1157943	0.0003	Rv0195_230921	0
Rv3765c_4211700	0	Rv1028c_1150747	0.0001			Rv1033c_1158109	0.0003	Rv0195_230925	0
Rv3765c_4211711	0	Rv1032c_1157710	0.0001			Rv1033c_1158467	0.0003	Rv0195_230962	0
Rv3849_4323552	0	Rv1032c_1157763	0.0001			Rv1057_1179703	0.0003	Rv0195_230974	0
Rv3849_4323568	0	Rv1033c_1158019	0.0001			Rv1057_1179726	0.0003	Rv0195_230995	0
Rv3849_4323593	0	Rv1033c_1158658	0.0001			Rv1057_1180103	0.0003	Rv0195_231026	0
Rv3849_4323608	0	Rv1057_1180134	0.0001			Rv1057_1180213	0.0003	Rv0195_231089	0
Rv3849_4323669	0	Rv1057_1180153	0.0001			Rv1221_1364789	0.0003	Rv0195_231114	0
Rv3849_4323733	0	Rv1221_1364553	0.0001			Rv1221_1364810	0.0003	Rv0195_231129	0
Rv3849_4323754	0	Rv1266c_1415681	0.0001			Rv1266c_1414487	0.0003	Rv0195_231131	0
Rv3849_4323787	0	Rv1266c_1415735	0.0001			Rv1266c_1414919	0.0003	Rv0195_231170	0
Rv3849_4323872	0	Rv1266c_1415827	0.0001			Rv1266c_1414949	0.0003	Rv0195_231268	0
		Rv1368_1541436	0.0001			Rv1368_1541145	0.0003	Rv0195_231271	0
		Rv1675c_1900766	0.0001			Rv1368_1541236	0.0003	Rv0195_231281	0
		Rv1743_1969274	0.0001			Rv1368_1541351	0.0003	Rv0195_231300	0
		Rv1743_1969289	0.0001			Rv1626_1828264	0.0003	Rv0195_231350	0
		Rv1743_1969324	0.0001			Rv1626_1828542	0.0003	Rv0195_231412	0
		Rv1743_1969355	0.0001			Rv1626_1828599	0.0003	Rv0195_231413	0
		Rv1743_1969594	0.0001			Rv1675c_1900448	0.0003	Rv0195_231507	0
		Rv1743_1969728	0.0001			Rv1675c_1900466	0.0003	Rv0490_579357	0
		Rv1743_1969991	0.0001			Rv1675c_1900607	0.0003	Rv0490_579380	0
		Rv1747_1973714	0.0001			Rv1743_1969410	0.0003	Rv0490_579446	0
		Rv1747_1973795	0.0001			Rv1743_1969607	0.0003	Rv0490_579531	0
		Rv1747_1974457	0.0001			Rv1743_1969725	0.0003	Rv0490_579552	0
		Rv1747_1974844	0.0001			Rv1747_1973862	0.0003	Rv0490_579644	0
		Rv1813c_2055853	0.0001			Rv1747_1973954	0.0003	Rv0490_579675	0
		Rv2027c_2273229	0.0001			Rv1747_1974086	0.0003	Rv0490_579701	0
		Rv2027c_2273678	0.0001			Rv1747_1975353	0.0003	Rv0490_579740	0
		Rv2027c_2274135	0.0001			Rv1747_1975702	0.0003	Rv0490_579902	0
		Rv2027c_2274496	0.0001			Rv1813c_2055786	0.0003	Rv0490_579964	0
		Rv2710_3023201	0.0001			Rv1813c_2056020	0.0003	Rv0490_580023	0
		Rv2710_3023273	0.0001			Rv1813c_2056060	0.0003	Rv0490_580042	0
		Rv2984_3339920	0.0001			Rv2027c_2273116	0.0003	Rv0490_580077	0
		Rv2984_3340477	0.0001			Rv2027c_2273219	0.0003	Rv0490_580093	0
		Rv2984_3340926	0.0001			Rv2027c_2273389	0.0003	Rv0490_580260	0
		Rv3132c_3498187	0.0001			Rv2027c_2273885	0.0003	Rv0490_580290	0
		Rv3132c_3498198	0.0001			Rv2027c_2274206	0.0003	Rv0490_580312	0
		Rv3132c_3498966	0.0001			Rv2710_3022698	0.0003	Rv0490_580396	0
		Rv3132c_3499018	0.0001			Rv2710_3023392	0.0003	Rv0490_580409	0
		Rv3133c_3499848	0.0001			Rv2984_3340332	0.0003	Rv0490_580456	0
		Rv3245c_3625095	0.0001			Rv2984_3340871	0.0003	Rv0490_580552	0
		Rv3245c_3626230	0.0001			Rv2984_3340937	0.0003	Rv0491_580817	0
		Rv3245c_3626417	0.0001			Rv2984_3340942	0.0003	Rv0491_580845	0
		Rv3245c_3626545	0.0001			Rv2984_3341462	0.0003	Rv0491_580874	0
		Rv3246c_3627269	0.0001			Rv3132c_3497994	0.0003	Rv0491_580888	0
		Rv3764c_4210622	0.0001			Rv3132c_3498272	0.0003	Rv0491_580977	0
		Rv3764c_4210772	0.0001			Rv3132c_3498408	0.0003	Rv0491_581023	0
		Rv3765c_4211428	0.0001			Rv3132c_3498418	0.0003	Rv0491_581034	0
		Rv3765c_4211574	0.0001			Rv3132c_3499181	0.0003	Rv0491_581154	0
		Rv0014c_15640	0			Rv3220c_3596103	0.0003	Rv0491_581179	0
		Rv0014c_15647	0			Rv3220c_3596281	0.0003	Rv0491_581232	0
		Rv0014c_15659	0			Rv3220c_3596408	0.0003	Rv0491_581481	0
		Rv0014c_15674	0			Rv3245c_3625005	0.0003	Rv0600c_698032	0
		Rv0014c_15688	0			Rv3245c_3625148	0.0003	Rv0600c_698057	0
		Rv0014c_15719	0			Rv3245c_3626226	0.0003	Rv0600c_698099	0
		Rv0014c_15795	0			Rv3245c_3626555	0.0003	Rv0600c_698100	0
		Rv0014c_15890	0			Rv3246c_3626909	0.0003	Rv0600c_698114	0
		Rv0014c_15990	0			Rv3246c_3627011	0.0003	Rv0600c_698197	0
		Rv0014c_15995	0			Rv3764c_4209642	0.0003	Rv0600c_698234	0
		Rv0014c_16026	0			Rv3764c_4210256	0.0003	Rv0600c_698281	0
		Rv0014c_16085	0			Rv3765c_4211112	0.0003	Rv0600c_698295	0
		Rv0014c_16119	0			Rv0014c_15771	0.0002	Rv0600c_698336	0
		Rv0014c_16190	0			Rv0014c_15934	0.0002	Rv0600c_698352	0
		Rv0014c_16246	0			Rv0014c_16025	0.0002	Rv0600c_698387	0
		Rv0014c_16316	0			Rv0014c_16219	0.0002	Rv0600c_698396	0
		Rv0014c_16352	0			Rv0014c_16435	0.0002	Rv0601c_698538	0
		Rv0014c_16365	0			Rv0014c_16603	0.0002	Rv0601c_698616	0
		Rv0014c_16395	0			Rv0081_89767	0.0002	Rv0601c_698621	0
		Rv0014c_16400	0			Rv0195_231004	0.0002	Rv0601c_698660	0
		Rv0014c_16401	0			Rv0195_231303	0.0002	Rv0601c_698662	0
		Rv0014c_16403	0			Rv0195_231442	0.0002	Rv0601c_698671	0
		Rv0014c_16433	0			Rv0490_579569	0.0002	Rv0601c_698693	0
		Rv0014c_16498	0			Rv0490_580156	0.0002	Rv0601c_698810	0
		Rv0014c_16517	0			Rv0491_581030	0.0002	Rv0601c_698871	0
		Rv0014c_16522	0			Rv0491_581444	0.0002	Rv0601c_698877	0
		Rv0014c_16541	0			Rv0600c_697975	0.0002	Rv0601c_698886	0
		Rv0014c_16564	0			Rv0600c_698303	0.0002	Rv0601c_698921	0
		Rv0014c_16577	0			Rv0602c_699575	0.0002	Rv0601c_698950	0
		Rv0014c_16607	0			Rv0757_852208	0.0002	Rv0602c_699074	0
		Rv0014c_16610	0			Rv0757_852346	0.0002	Rv0602c_699217	0
		Rv0014c_16640	0			Rv0758_852460	0.0002	Rv0602c_699227	0
		Rv0014c_16737	0			Rv0758_853218	0.0002	Rv0602c_699240	0
		Rv0014c_16738	0			Rv0758_853361	0.0002	Rv0602c_699362	0
		Rv0014c_16743	0			Rv0758_853429	0.0002	Rv0602c_699364	0
		Rv0014c_16781	0			Rv0758_853540	0.0002	Rv0602c_699393	0
		Rv0014c_16801	0			Rv0758_853654	0.0002	Rv0602c_699465	0
		Rv0014c_16832	0			Rv0758_853736	0.0002	Rv0602c_699609	0
		Rv0014c_16835	0			Rv0844c_940682	0.0002	Rv0602c_699617	0
		Rv0014c_16957	0			Rv0844c_940722	0.0002	Rv0602c_699656	0
		Rv0014c_16970	0			Rv0902c_1004679	0.0002	Rv0602c_699663	0
		Rv0014c_16987	0			Rv0902c_1005056	0.0002	Rv0602c_699685	0
		Rv0014c_17009	0			Rv0903c_1006146	0.0002	Rv0602c_699698	0
		Rv0014c_17018	0			Rv0930_1037760	0.0002	Rv0602c_699732	0
		Rv0014c_17215	0			Rv0930_1037803	0.0002	Rv0602c_699757	0
		Rv0014c_17342	0			Rv0982_1097711	0.0002	Rv0602c_699784	0
		Rv0014c_17435	0			Rv0982_1098813	0.0002	Rv0757_851649	0
		Rv0014c_17436	0			Rv0982_1098865	0.0002	Rv0757_851677	0
		Rv0014c_17444	0			Rv0982_1098973	0.0002	Rv0757_851693	0
		Rv0014c_17447	0			Rv1027c_1148920	0.0002	Rv0757_851732	0
		Rv0014c_17448	0			Rv1028c_1149431	0.0002	Rv0757_851755	0
		Rv0079_88228	0			Rv1028c_1149489	0.0002	Rv0757_851844	0
		Rv0079_88290	0			Rv1028c_1149678	0.0002	Rv0757_851857	0
		Rv0079_88329	0			Rv1028c_1150235	0.0002	Rv0757_851888	0
		Rv0079_88353	0			Rv1028c_1150262	0.0002	Rv0757_851910	0
		Rv0079_88362	0			Rv1028c_1150788	0.0002	Rv0757_851980	0
		Rv0079_88383	0			Rv1028c_1150793	0.0002	Rv0757_852052	0
		Rv0079_88493	0			Rv1028c_1150819	0.0002	Rv0757_852124	0
		Rv0079_88518	0			Rv1028c_1151222	0.0002	Rv0757_852135	0
		Rv0079_88525	0			Rv1028c_1151639	0.0002	Rv0757_852219	0
		Rv0079_88642	0			Rv1032c_1157473	0.0002	Rv0757_852239	0
		Rv0079_88671	0			Rv1033c_1158198	0.0002	Rv0757_852246	0
		Rv0079_88698	0			Rv1057_1179727	0.0002	Rv0757_852322	0
		Rv0079_88749	0			Rv1057_1179853	0.0002	Rv0757_852342	0
		Rv0079_88758	0			Rv1057_1180072	0.0002	Rv0758_852403	0
		Rv0079_88767	0			Rv1057_1180220	0.0002	Rv0758_852496	0
		Rv0079_88819	0			Rv1057_1180375	0.0002	Rv0758_852500	0
		Rv0079_88864	0			Rv1266c_1414200	0.0002	Rv0758_852544	0
		Rv0079_88887	0			Rv1266c_1414233	0.0002	Rv0758_852595	0
		Rv0079_88908	0			Rv1266c_1414497	0.0002	Rv0758_852600	0
		Rv0079_88926	0			Rv1266c_1414676	0.0002	Rv0758_852607	0
		Rv0079_88944	0			Rv1266c_1415793	0.0002	Rv0758_852662	0
		Rv0079_88947	0			Rv1266c_1415838	0.0002	Rv0758_852663	0
		Rv0079_88983	0			Rv1368_1541318	0.0002	Rv0758_852687	0
		Rv0081_89596	0			Rv1368_1541490	0.0002	Rv0758_852690	0
		Rv0081_89618	0			Rv1368_1541769	0.0002	Rv0758_852709	0
		Rv0081_89672	0			Rv1626_1828443	0.0002	Rv0758_852713	0
		Rv0081_89678	0			Rv1626_1828675	0.0002	Rv0758_852721	0
		Rv0081_89709	0			Rv1626_1828791	0.0002	Rv0758_852754	0
		Rv0081_89789	0			Rv1675c_1900498	0.0002	Rv0758_852780	0
		Rv0081_89896	0			Rv1675c_1900613	0.0002	Rv0758_852823	0
		Rv0081_89909	0			Rv1743_1969262	0.0002	Rv0758_852831	0
		Rv0195_230921	0			Rv1743_1969324	0.0002	Rv0758_852849	0
		Rv0195_230925	0			Rv1743_1969865	0.0002	Rv0758_852851	0
		Rv0195_230962	0			Rv1743_1970605	0.0002	Rv0758_852853	0
		Rv0195_230974	0			Rv1747_1974108	0.0002	Rv0758_852856	0
		Rv0195_230995	0			Rv1747_1974348	0.0002	Rv0758_852865	0
		Rv0195_231026	0			Rv1747_1974487	0.0002	Rv0758_852877	0
		Rv0195_231114	0			Rv1747_1975489	0.0002	Rv0758_852882	0
		Rv0195_231131	0			Rv1747_1975794	0.0002	Rv0758_852885	0
		Rv0195_231170	0			Rv1813c_2055960	0.0002	Rv0758_852910	0
		Rv0195_231268	0			Rv1813c_2056076	0.0002	Rv0758_852931	0
		Rv0195_231271	0			Rv2027c_2273421	0.0002	Rv0758_852942	0
		Rv0195_231300	0			Rv2027c_2273648	0.0002	Rv0758_852970	0
		Rv0195_231350	0			Rv2027c_2274157	0.0002	Rv0758_852976	0
		Rv0195_231397	0			Rv2027c_2274184	0.0002	Rv0758_852984	0
		Rv0490_579380	0			Rv2247_2520799	0.0002	Rv0758_852997	0
		Rv0490_579509	0			Rv2247_2521570	0.0002	Rv0758_853038	0
		Rv0490_579644	0			Rv2247_2522097	0.0002	Rv0758_853040	0
		Rv0490_579675	0			Rv2710_3022493	0.0002	Rv0758_853084	0
		Rv0490_579701	0			Rv2710_3023045	0.0002	Rv0758_853089	0
		Rv0490_579902	0			Rv2984_3340649	0.0002	Rv0758_853090	0
		Rv0490_579964	0			Rv2984_3340902	0.0002	Rv0758_853139	0
		Rv0490_580023	0			Rv2984_3340930	0.0002	Rv0758_853150	0
		Rv0490_580077	0			Rv2984_3340957	0.0002	Rv0758_853164	0
		Rv0490_580093	0			Rv2984_3341866	0.0002	Rv0758_853185	0
		Rv0490_580260	0			Rv3132c_3497697	0.0002	Rv0758_853192	0
		Rv0490_580290	0			Rv3132c_3497870	0.0002	Rv0758_853212	0
		Rv0490_580312	0			Rv3132c_3498371	0.0002	Rv0758_853243	0
		Rv0490_580326	0			Rv3132c_3498640	0.0002	Rv0758_853267	0
		Rv0490_580361	0			Rv3132c_3498706	0.0002	Rv0758_853276	0
		Rv0490_580396	0			Rv3132c_3498714	0.0002	Rv0758_853314	0
		Rv0490_580409	0			Rv3132c_3499078	0.0002	Rv0758_853360	0
		Rv0490_580456	0			Rv3132c_3499130	0.0002	Rv0758_853379	0
		Rv0490_580537	0			Rv3220c_3596703	0.0002	Rv0758_853389	0
		Rv0490_580546	0			Rv3245c_3625112	0.0002	Rv0758_853429	0
		Rv0490_580552	0			Rv3245c_3625542	0.0002	Rv0758_853453	0
		Rv0491_580817	0			Rv3245c_3625941	0.0002	Rv0758_853456	0
		Rv0491_580845	0			Rv3764c_4210557	0.0002	Rv0758_853459	0
		Rv0491_580874	0			Rv3764c_4210676	0.0002	Rv0758_853506	0
		Rv0491_580888	0			Rv3765c_4211616	0.0002	Rv0758_853531	0
		Rv0491_580924	0			Rv3849_4323577	0.0002	Rv0758_853540	0
		Rv0491_580978	0			Rv0014c_15899	0.0001	Rv0758_853563	0
		Rv0491_581023	0			Rv0014c_16026	0.0001	Rv0758_853660	0
		Rv0491_581034	0			Rv0014c_16438	0.0001	Rv0758_853668	0
		Rv0491_581037	0			Rv0014c_16582	0.0001	Rv0758_853675	0
		Rv0491_581154	0			Rv0014c_17300	0.0001	Rv0758_853680	0
		Rv0491_581179	0			Rv0079_88486	0.0001	Rv0758_853684	0
		Rv0491_581232	0			Rv0195_231123	0.0001	Rv0758_853739	0
		Rv0491_581481	0			Rv0195_231139	0.0001	Rv0758_853762	0
		Rv0600c_698057	0			Rv0490_579365	0.0001	Rv0758_853788	0
		Rv0600c_698096	0			Rv0601c_698656	0.0001	Rv0844c_940469	0
		Rv0600c_698099	0			Rv0757_851751	0.0001	Rv0844c_940575	0
		Rv0600c_698102	0			Rv0757_852048	0.0001	Rv0844c_940597	0
		Rv0600c_698105	0			Rv0758_852624	0.0001	Rv0844c_940602	0
		Rv0600c_698109	0			Rv0758_853660	0.0001	Rv0844c_940607	0
		Rv0600c_698114	0			Rv0758_853666	0.0001	Rv0844c_940654	0
		Rv0600c_698197	0			Rv0844c_940604	0.0001	Rv0844c_940693	0
		Rv0600c_698281	0			Rv0844c_940762	0.0001	Rv0844c_940829	0
		Rv0600c_698383	0			Rv0844c_940838	0.0001	Rv0844c_940848	0
		Rv0600c_698387	0			Rv0845_941242	0.0001	Rv0844c_940854	0
		Rv0600c_698396	0			Rv0845_942173	0.0001	Rv0844c_940875	0
		Rv0601c_698528	0			Rv0902c_1004951	0.0001	Rv0844c_940977	0
		Rv0601c_698538	0			Rv0902c_1005518	0.0001	Rv0844c_941082	0
		Rv0601c_698616	0			Rv0903c_1006083	0.0001	Rv0845_941197	0
		Rv0601c_698621	0			Rv0930_1037012	0.0001	Rv0845_941203	0
		Rv0601c_698643	0			Rv0930_1037807	0.0001	Rv0845_941221	0
		Rv0601c_698660	0			Rv0930_1037861	0.0001	Rv0845_941244	0
		Rv0601c_698662	0			Rv0982_1098359	0.0001	Rv0845_941247	0
		Rv0601c_698693	0			Rv1009_1128353	0.0001	Rv0845_941253	0
		Rv0601c_698740	0			Rv1009_1128637	0.0001	Rv0845_941290	0
		Rv0601c_698764	0			Rv1028c_1149967	0.0001	Rv0845_941324	0
		Rv0601c_698871	0			Rv1028c_1150560	0.0001	Rv0845_941378	0
		Rv0601c_698886	0			Rv1033c_1158494	0.0001	Rv0845_941479	0
		Rv0601c_698921	0			Rv1057_1180574	0.0001	Rv0845_941608	0
		Rv0601c_698950	0			Rv1626_1828737	0.0001	Rv0845_941641	0
		Rv0602c_699074	0			Rv1675c_1900257	0.0001	Rv0845_941642	0
		Rv0602c_699217	0			Rv1675c_1900738	0.0001	Rv0845_941646	0
		Rv0602c_699227	0			Rv1743_1969201	0.0001	Rv0845_941674	0
		Rv0602c_699298	0			Rv1743_1969835	0.0001	Rv0845_941734	0
		Rv0602c_699362	0			Rv1743_1970560	0.0001	Rv0845_941745	0
		Rv0602c_699364	0			Rv1743_1970564	0.0001	Rv0845_941827	0
		Rv0602c_699393	0			Rv1747_1974658	0.0001	Rv0845_941934	0
		Rv0602c_699465	0			Rv1747_1975817	0.0001	Rv0845_941950	0
		Rv0602c_699481	0			Rv1813c_2055855	0.0001	Rv0845_941988	0
		Rv0602c_699539	0			Rv2027c_2273259	0.0001	Rv0845_942054	0
		Rv0602c_699609	0			Rv2027c_2273762	0.0001	Rv0845_942057	0
		Rv0602c_699617	0			Rv2027c_2274294	0.0001	Rv0845_942181	0
		Rv0602c_699656	0			Rv3132c_3497650	0.0001	Rv0845_942244	0
		Rv0602c_699663	0			Rv3132c_3498127	0.0001	Rv0845_942246	0
		Rv0602c_699757	0			Rv3132c_3498666	0.0001	Rv0845_942261	0
		Rv0602c_699784	0			Rv3245c_3624939	0.0001	Rv0845_942283	0
		Rv0757_851649	0			Rv3245c_3626428	0.0001	Rv0845_942294	0
		Rv0757_851668	0			Rv3764c_4210960	0.0001	Rv0845_942334	0
		Rv0757_851677	0			Rv3765c_4211571	0.0001	Rv0845_942340	0
		Rv0757_851693	0			Rv0014c_15608	0	Rv0845_942400	0
		Rv0757_851732	0			Rv0014c_15662	0	Rv0845_942409	0
		Rv0757_851755	0			Rv0014c_15677	0	Rv0845_942438	0
		Rv0757_851824	0			Rv0014c_15728	0	Rv0845_942457	0
		Rv0757_851844	0			Rv0014c_15748	0	Rv0902c_1004606	0
		Rv0757_851857	0			Rv0014c_15779	0	Rv0902c_1004741	0
		Rv0757_851888	0			Rv0014c_15780	0	Rv0902c_1004823	0
		Rv0757_851980	0			Rv0014c_15785	0	Rv0902c_1004861	0
		Rv0757_852019	0			Rv0014c_15797	0	Rv0902c_1004918	0
		Rv0757_852052	0			Rv0014c_15814	0	Rv0902c_1004927	0
		Rv0757_852068	0			Rv0014c_15840	0	Rv0902c_1004984	0
		Rv0757_852124	0			Rv0014c_15843	0	Rv0902c_1005050	0
		Rv0757_852135	0			Rv0014c_15890	0	Rv0902c_1005098	0
		Rv0757_852219	0			Rv0014c_15893	0	Rv0902c_1005101	0
		Rv0757_852239	0			Rv0014c_15917	0	Rv0902c_1005266	0
		Rv0757_852296	0			Rv0014c_15928	0	Rv0902c_1005472	0
		Rv0757_852322	0			Rv0014c_15976	0	Rv0902c_1005518	0
		Rv0757_852342	0			Rv0014c_15977	0	Rv0902c_1005539	0
		Rv0758_852403	0			Rv0014c_16040	0	Rv0902c_1005545	0
		Rv0758_852438	0			Rv0014c_16061	0	Rv0902c_1005557	0
		Rv0758_852450	0			Rv0014c_16067	0	Rv0902c_1005694	0
		Rv0758_852474	0			Rv0014c_16069	0	Rv0903c_1006233	0
		Rv0758_852496	0			Rv0014c_16100	0	Rv0903c_1006341	0
		Rv0758_852500	0			Rv0014c_16120	0	Rv0903c_1006356	0
		Rv0758_852529	0			Rv0014c_16122	0	Rv0903c_1006487	0
		Rv0758_852544	0			Rv0014c_16137	0	Rv0903c_1006549	0
		Rv0758_852554	0			Rv0014c_16170	0	Rv0930_1037003	0
		Rv0758_852595	0			Rv0014c_16238	0	Rv0930_1037261	0
		Rv0758_852600	0			Rv0014c_16244	0	Rv0930_1037473	0
		Rv0758_852607	0			Rv0014c_16252	0	Rv0930_1037519	0
		Rv0758_852610	0			Rv0014c_16256	0	Rv0930_1037580	0
		Rv0758_852616	0			Rv0014c_16270	0	Rv0930_1037705	0
		Rv0758_852682	0			Rv0014c_16287	0	Rv0930_1037715	0
		Rv0758_852690	0			Rv0014c_16309	0	Rv0930_1037840	0
		Rv0758_852709	0			Rv0014c_16310	0	Rv0930_1037911	0
		Rv0758_852754	0			Rv0014c_16331	0	Rv0981_1096898	0
		Rv0758_852780	0			Rv0014c_16333	0	Rv0981_1096912	0
		Rv0758_852822	0			Rv0014c_16344	0	Rv0981_1096938	0
		Rv0758_852823	0			Rv0014c_16352	0	Rv0981_1096961	0
		Rv0758_852831	0			Rv0014c_16358	0	Rv0981_1097033	0
		Rv0758_852849	0			Rv0014c_16406	0	Rv0981_1097127	0
		Rv0758_852851	0			Rv0014c_16418	0	Rv0981_1097151	0
		Rv0758_852853	0			Rv0014c_16425	0	Rv0981_1097220	0
		Rv0758_852882	0			Rv0014c_16436	0	Rv0981_1097234	0
		Rv0758_852910	0			Rv0014c_16479	0	Rv0981_1097244	0
		Rv0758_852931	0			Rv0014c_16507	0	Rv0981_1097264	0
		Rv0758_852942	0			Rv0014c_16526	0	Rv0981_1097359	0
		Rv0758_852946	0			Rv0014c_16549	0	Rv0982_1097563	0
		Rv0758_852970	0			Rv0014c_16558	0	Rv0982_1097631	0
		Rv0758_852976	0			Rv0014c_16583	0	Rv0982_1097636	0
		Rv0758_852984	0			Rv0014c_16599	0	Rv0982_1097654	0
		Rv0758_852997	0			Rv0014c_16610	0	Rv0982_1097702	0
		Rv0758_853020	0			Rv0014c_16660	0	Rv0982_1097717	0
		Rv0758_853038	0			Rv0014c_16703	0	Rv0982_1097785	0
		Rv0758_853040	0			Rv0014c_16734	0	Rv0982_1097849	0
		Rv0758_853057	0			Rv0014c_16736	0	Rv0982_1097899	0
		Rv0758_853084	0			Rv0014c_16756	0	Rv0982_1097960	0
		Rv0758_853089	0			Rv0014c_16780	0	Rv0982_1097984	0
		Rv0758_853090	0			Rv0014c_16805	0	Rv0982_1098108	0
		Rv0758_853139	0			Rv0014c_16807	0	Rv0982_1098215	0
		Rv0758_853150	0			Rv0014c_16808	0	Rv0982_1098221	0
		Rv0758_853164	0			Rv0014c_16815	0	Rv0982_1098287	0
		Rv0758_853185	0			Rv0014c_16829	0	Rv0982_1098320	0
		Rv0758_853192	0			Rv0014c_16850	0	Rv0982_1098322	0
		Rv0758_853212	0			Rv0014c_16900	0	Rv0982_1098328	0
		Rv0758_853217	0			Rv0014c_16903	0	Rv0982_1098332	0
		Rv0758_853225	0			Rv0014c_16904	0	Rv0982_1098333	0
		Rv0758_853243	0			Rv0014c_16982	0	Rv0982_1098386	0
		Rv0758_853267	0			Rv0014c_16985	0	Rv0982_1098523	0
		Rv0758_853276	0			Rv0014c_16986	0	Rv0982_1098535	0
		Rv0758_853314	0			Rv0014c_16987	0	Rv0982_1098536	0
		Rv0758_853335	0			Rv0014c_17007	0	Rv0982_1098586	0
		Rv0758_853366	0			Rv0014c_17018	0	Rv0982_1098640	0
		Rv0758_853447	0			Rv0014c_17027	0	Rv0982_1098723	0
		Rv0758_853453	0			Rv0014c_17046	0	Rv0982_1098804	0
		Rv0758_853456	0			Rv0014c_17072	0	Rv0982_1098824	0
		Rv0758_853459	0			Rv0014c_17115	0	Rv0982_1098832	0
		Rv0758_853531	0			Rv0014c_17156	0	Rv0982_1098931	0
		Rv0758_853540	0			Rv0014c_17171	0	Rv0982_1098945	0
		Rv0758_853567	0			Rv0014c_17198	0	Rv0982_1098953	0
		Rv0758_853660	0			Rv0014c_17225	0	Rv1009_1128103	0
		Rv0758_853668	0			Rv0014c_17263	0	Rv1009_1128198	0
		Rv0758_853675	0			Rv0014c_17266	0	Rv1009_1128268	0
		Rv0758_853680	0			Rv0014c_17335	0	Rv1009_1128300	0
		Rv0758_853681	0			Rv0014c_17366	0	Rv1009_1128361	0
		Rv0758_853684	0			Rv0014c_17378	0	Rv1009_1128451	0
		Rv0758_853739	0			Rv0014c_17416	0	Rv1009_1128466	0
		Rv0758_853762	0			Rv0014c_17458	0	Rv1009_1128584	0
		Rv0758_853788	0			Rv0079_88261	0	Rv1009_1128610	0
		Rv0844c_940469	0			Rv0079_88392	0	Rv1009_1128632	0
		Rv0844c_940522	0			Rv0079_88401	0	Rv1009_1128688	0
		Rv0844c_940575	0			Rv0079_88404	0	Rv1009_1128868	0
		Rv0844c_940602	0			Rv0079_88438	0	Rv1009_1128886	0
		Rv0844c_940607	0			Rv0079_88472	0	Rv1009_1128974	0
		Rv0844c_940638	0			Rv0079_88567	0	Rv1009_1129016	0
		Rv0844c_940654	0			Rv0079_88664	0	Rv1009_1129122	0
		Rv0844c_940663	0			Rv0079_88686	0	Rv1009_1129124	0
		Rv0844c_940693	0			Rv0079_88707	0	Rv1009_1129141	0
		Rv0844c_940758	0			Rv0079_88722	0	Rv1027c_1148497	0
		Rv0844c_940829	0			Rv0079_88723	0	Rv1027c_1148547	0
		Rv0844c_940854	0			Rv0079_88797	0	Rv1027c_1148555	0
		Rv0844c_940977	0			Rv0079_88806	0	Rv1027c_1148578	0
		Rv0844c_941008	0			Rv0079_88809	0	Rv1027c_1148591	0
		Rv0844c_941082	0			Rv0079_88820	0	Rv1027c_1148614	0
		Rv0845_941197	0			Rv0079_88830	0	Rv1027c_1148668	0
		Rv0845_941221	0			Rv0079_88850	0	Rv1027c_1148794	0
		Rv0845_941244	0			Rv0079_88853	0	Rv1027c_1148824	0
		Rv0845_941247	0			Rv0079_88951	0	Rv1027c_1148905	0
		Rv0845_941253	0			Rv0079_88989	0	Rv1027c_1148940	0
		Rv0845_941324	0			Rv0081_89634	0	Rv1027c_1148948	0
		Rv0845_941378	0			Rv0081_89637	0	Rv1027c_1148950	0
		Rv0845_941479	0			Rv0081_89659	0	Rv1027c_1148953	0
		Rv0845_941608	0			Rv0081_89661	0	Rv1027c_1149003	0
		Rv0845_941641	0			Rv0081_89668	0	Rv1027c_1149036	0
		Rv0845_941642	0			Rv0081_89687	0	Rv1027c_1149067	0
		Rv0845_941674	0			Rv0081_89724	0	Rv1028c_1149222	0
		Rv0845_941745	0			Rv0081_89754	0	Rv1028c_1149244	0
		Rv0845_941771	0			Rv0081_89759	0	Rv1028c_1149252	0
		Rv0845_941827	0			Rv0081_89771	0	Rv1028c_1149253	0
		Rv0845_941907	0			Rv0081_89782	0	Rv1028c_1149298	0
		Rv0845_941934	0			Rv0081_89791	0	Rv1028c_1149307	0
		Rv0845_941950	0			Rv0081_89841	0	Rv1028c_1149466	0
		Rv0845_941988	0			Rv0081_89848	0	Rv1028c_1149500	0
		Rv0845_942054	0			Rv0081_89873	0	Rv1028c_1149534	0
		Rv0845_942181	0			Rv0081_89875	0	Rv1028c_1149551	0
		Rv0845_942196	0			Rv0081_89902	0	Rv1028c_1149556	0
		Rv0845_942244	0			Rv0081_89904	0	Rv1028c_1149564	0
		Rv0845_942246	0			Rv0195_230965	0	Rv1028c_1149629	0
		Rv0845_942283	0			Rv0195_231010	0	Rv1028c_1149638	0
		Rv0845_942294	0			Rv0195_231011	0	Rv1028c_1149742	0
		Rv0845_942334	0			Rv0195_231037	0	Rv1028c_1149807	0
		Rv0845_942340	0			Rv0195_231067	0	Rv1028c_1149809	0
		Rv0845_942400	0			Rv0195_231091	0	Rv1028c_1149926	0
		Rv0845_942409	0			Rv0195_231136	0	Rv1028c_1149979	0
		Rv0845_942432	0			Rv0195_231155	0	Rv1028c_1150061	0
		Rv0845_942438	0			Rv0195_231204	0	Rv1028c_1150134	0
		Rv0845_942457	0			Rv0195_231209	0	Rv1028c_1150137	0
		Rv0902c_1004741	0			Rv0195_231269	0	Rv1028c_1150220	0
		Rv0902c_1004918	0			Rv0195_231277	0	Rv1028c_1150223	0
		Rv0902c_1004926	0			Rv0195_231287	0	Rv1028c_1150281	0
		Rv0902c_1004927	0			Rv0195_231300	0	Rv1028c_1150349	0
		Rv0902c_1004984	0			Rv0195_231315	0	Rv1028c_1150378	0
		Rv0902c_1005050	0			Rv0195_231323	0	Rv1028c_1150403	0
		Rv0902c_1005098	0			Rv0195_231370	0	Rv1028c_1150441	0
		Rv0902c_1005164	0			Rv0195_231379	0	Rv1028c_1150532	0
		Rv0902c_1005266	0			Rv0195_231390	0	Rv1028c_1150537	0
		Rv0902c_1005290	0			Rv0195_231461	0	Rv1028c_1150545	0
		Rv0902c_1005472	0			Rv0195_231462	0	Rv1028c_1150567	0
		Rv0902c_1005518	0			Rv0195_231478	0	Rv1028c_1150578	0
		Rv0902c_1005539	0			Rv0195_231521	0	Rv1028c_1150625	0
		Rv0902c_1005545	0			Rv0490_579389	0	Rv1028c_1150628	0
		Rv0902c_1005694	0			Rv0490_579396	0	Rv1028c_1150644	0
		Rv0902c_1005702	0			Rv0490_579452	0	Rv1028c_1150664	0
		Rv0902c_1005834	0			Rv0490_579516	0	Rv1028c_1150666	0
		Rv0903c_1006233	0			Rv0490_579518	0	Rv1028c_1150694	0
		Rv0903c_1006262	0			Rv0490_579540	0	Rv1028c_1150709	0
		Rv0903c_1006341	0			Rv0490_579546	0	Rv1028c_1150744	0
		Rv0903c_1006356	0			Rv0490_579573	0	Rv1028c_1150747	0
		Rv0903c_1006487	0			Rv0490_579578	0	Rv1028c_1150788	0
		Rv0903c_1006549	0			Rv0490_579688	0	Rv1028c_1150794	0
		Rv0903c_1006560	0			Rv0490_579714	0	Rv1028c_1150821	0
		Rv0930_1037003	0			Rv0490_579762	0	Rv1028c_1150856	0
		Rv0930_1037161	0			Rv0490_579822	0	Rv1028c_1150868	0
		Rv0930_1037261	0			Rv0490_579828	0	Rv1028c_1150869	0
		Rv0930_1037271	0			Rv0490_579885	0	Rv1028c_1150907	0
		Rv0930_1037385	0			Rv0490_580018	0	Rv1028c_1150983	0
		Rv0930_1037452	0			Rv0490_580054	0	Rv1028c_1151024	0
		Rv0930_1037459	0			Rv0490_580081	0	Rv1028c_1151074	0
		Rv0930_1037473	0			Rv0490_580094	0	Rv1028c_1151091	0
		Rv0930_1037482	0			Rv0490_580189	0	Rv1028c_1151117	0
		Rv0930_1037519	0			Rv0490_580245	0	Rv1028c_1151143	0
		Rv0930_1037580	0			Rv0490_580506	0	Rv1028c_1151153	0
		Rv0930_1037705	0			Rv0490_580545	0	Rv1028c_1151181	0
		Rv0930_1037715	0			Rv0490_580576	0	Rv1028c_1151198	0
		Rv0930_1037840	0			Rv0491_580815	0	Rv1028c_1151218	0
		Rv0930_1037865	0			Rv0491_580950	0	Rv1028c_1151251	0
		Rv0930_1037892	0			Rv0491_581023	0	Rv1028c_1151315	0
		Rv0981_1096890	0			Rv0491_581079	0	Rv1028c_1151319	0
		Rv0981_1096898	0			Rv0491_581243	0	Rv1028c_1151369	0
		Rv0981_1096912	0			Rv0491_581351	0	Rv1028c_1151370	0
		Rv0981_1096938	0			Rv0491_581364	0	Rv1028c_1151377	0
		Rv0981_1096961	0			Rv0491_581405	0	Rv1028c_1151413	0
		Rv0981_1097020	0			Rv0600c_697964	0	Rv1028c_1151433	0
		Rv0981_1097033	0			Rv0600c_698043	0	Rv1028c_1151510	0
		Rv0981_1097100	0			Rv0600c_698054	0	Rv1028c_1151561	0
		Rv0981_1097131	0			Rv0600c_698059	0	Rv1028c_1151613	0
		Rv0981_1097168	0			Rv0600c_698060	0	Rv1028c_1151620	0
		Rv0981_1097234	0			Rv0600c_698077	0	Rv1028c_1151636	0
		Rv0981_1097238	0			Rv0600c_698094	0	Rv1032c_1156487	0
		Rv0981_1097244	0			Rv0600c_698096	0	Rv1032c_1156501	0
		Rv0981_1097264	0			Rv0600c_698150	0	Rv1032c_1156572	0
		Rv0981_1097359	0			Rv0600c_698196	0	Rv1032c_1156722	0
		Rv0981_1097478	0			Rv0600c_698223	0	Rv1032c_1156754	0
		Rv0982_1097563	0			Rv0600c_698224	0	Rv1032c_1156795	0
		Rv0982_1097631	0			Rv0600c_698292	0	Rv1032c_1156906	0
		Rv0982_1097636	0			Rv0600c_698319	0	Rv1032c_1156982	0
		Rv0982_1097654	0			Rv0600c_698335	0	Rv1032c_1157070	0
		Rv0982_1097684	0			Rv0600c_698338	0	Rv1032c_1157094	0
		Rv0982_1097685	0			Rv0600c_698344	0	Rv1032c_1157117	0
		Rv0982_1097688	0			Rv0600c_698391	0	Rv1032c_1157208	0
		Rv0982_1097702	0			Rv0600c_698398	0	Rv1032c_1157391	0
		Rv0982_1097717	0			Rv0601c_698591	0	Rv1032c_1157433	0
		Rv0982_1097785	0			Rv0601c_698631	0	Rv1032c_1157497	0
		Rv0982_1097791	0			Rv0601c_698659	0	Rv1032c_1157543	0
		Rv0982_1097924	0			Rv0601c_698676	0	Rv1032c_1157630	0
		Rv0982_1097960	0			Rv0601c_698683	0	Rv1032c_1157655	0
		Rv0982_1097984	0			Rv0601c_698717	0	Rv1032c_1157685	0
		Rv0982_1098098	0			Rv0601c_698726	0	Rv1032c_1157692	0
		Rv0982_1098215	0			Rv0601c_698750	0	Rv1032c_1157710	0
		Rv0982_1098221	0			Rv0601c_698763	0	Rv1032c_1157744	0
		Rv0982_1098320	0			Rv0601c_698787	0	Rv1032c_1157763	0
		Rv0982_1098322	0			Rv0601c_698811	0	Rv1032c_1157765	0
		Rv0982_1098328	0			Rv0601c_698828	0	Rv1032c_1157787	0
		Rv0982_1098333	0			Rv0601c_698985	0	Rv1032c_1157846	0
		Rv0982_1098386	0			Rv0602c_699061	0	Rv1032c_1157892	0
		Rv0982_1098535	0			Rv0602c_699069	0	Rv1032c_1157938	0
		Rv0982_1098536	0			Rv0602c_699074	0	Rv1033c_1157979	0
		Rv0982_1098640	0			Rv0602c_699075	0	Rv1033c_1158133	0
		Rv0982_1098723	0			Rv0602c_699104	0	Rv1033c_1158224	0
		Rv0982_1098804	0			Rv0602c_699108	0	Rv1033c_1158257	0
		Rv0982_1098807	0			Rv0602c_699195	0	Rv1033c_1158258	0
		Rv0982_1098832	0			Rv0602c_699240	0	Rv1033c_1158268	0
		Rv0982_1098872	0			Rv0602c_699248	0	Rv1033c_1158277	0
		Rv0982_1098945	0			Rv0602c_699290	0	Rv1033c_1158413	0
		Rv0982_1098953	0			Rv0602c_699321	0	Rv1033c_1158452	0
		Rv1009_1128103	0			Rv0602c_699453	0	Rv1033c_1158604	0
		Rv1009_1128361	0			Rv0602c_699501	0	Rv1033c_1158703	0
		Rv1009_1128451	0			Rv0602c_699571	0	Rv1057_1179429	0
		Rv1009_1128610	0			Rv0602c_699593	0	Rv1057_1179463	0
		Rv1009_1128632	0			Rv0602c_699596	0	Rv1057_1179497	0
		Rv1009_1128648	0			Rv0602c_699610	0	Rv1057_1179552	0
		Rv1009_1128688	0			Rv0602c_699617	0	Rv1057_1179565	0
		Rv1009_1128783	0			Rv0602c_699636	0	Rv1057_1179626	0
		Rv1009_1128868	0			Rv0602c_699702	0	Rv1057_1179638	0
		Rv1009_1128882	0			Rv0602c_699708	0	Rv1057_1179717	0
		Rv1009_1128886	0			Rv0602c_699713	0	Rv1057_1179770	0
		Rv1009_1128904	0			Rv0602c_699744	0	Rv1057_1179816	0
		Rv1009_1128919	0			Rv0602c_699761	0	Rv1057_1179887	0
		Rv1009_1128968	0			Rv0602c_699775	0	Rv1057_1179922	0
		Rv1009_1128974	0			Rv0602c_699798	0	Rv1057_1180036	0
		Rv1009_1129016	0			Rv0602c_699799	0	Rv1057_1180048	0
		Rv1009_1129122	0			Rv0757_851634	0	Rv1057_1180066	0
		Rv1009_1129124	0			Rv0757_851672	0	Rv1057_1180072	0
		Rv1009_1129141	0			Rv0757_851676	0	Rv1057_1180082	0
		Rv1027c_1148437	0			Rv0757_851681	0	Rv1057_1180093	0
		Rv1027c_1148440	0			Rv0757_851694	0	Rv1057_1180212	0
		Rv1027c_1148497	0			Rv0757_851696	0	Rv1057_1180227	0
		Rv1027c_1148547	0			Rv0757_851802	0	Rv1057_1180311	0
		Rv1027c_1148555	0			Rv0757_851826	0	Rv1057_1180447	0
		Rv1027c_1148582	0			Rv0757_851870	0	Rv1057_1180476	0
		Rv1027c_1148591	0			Rv0757_851882	0	Rv1057_1180531	0
		Rv1027c_1148809	0			Rv0757_851889	0	Rv1221_1364480	0
		Rv1027c_1148824	0			Rv0757_851919	0	Rv1221_1364497	0
		Rv1027c_1148940	0			Rv0757_851979	0	Rv1221_1364540	0
		Rv1027c_1148948	0			Rv0757_851982	0	Rv1221_1364544	0
		Rv1027c_1148950	0			Rv0757_852024	0	Rv1221_1364553	0
		Rv1027c_1148953	0			Rv0757_852119	0	Rv1221_1364575	0
		Rv1027c_1149036	0			Rv0757_852246	0	Rv1221_1364649	0
		Rv1027c_1149067	0			Rv0758_852399	0	Rv1221_1364655	0
		Rv1028c_1149185	0			Rv0758_852411	0	Rv1221_1364694	0
		Rv1028c_1149222	0			Rv0758_852438	0	Rv1221_1364768	0
		Rv1028c_1149244	0			Rv0758_852447	0	Rv1221_1364777	0
		Rv1028c_1149252	0			Rv0758_852448	0	Rv1221_1364787	0
		Rv1028c_1149253	0			Rv0758_852493	0	Rv1221_1364802	0
		Rv1028c_1149298	0			Rv0758_852530	0	Rv1221_1364861	0
		Rv1028c_1149307	0			Rv0758_852538	0	Rv1221_1364878	0
		Rv1028c_1149313	0			Rv0758_852543	0	Rv1221_1364976	0
		Rv1028c_1149466	0			Rv0758_852564	0	Rv1221_1365033	0
		Rv1028c_1149500	0			Rv0758_852581	0	Rv1221_1365128	0
		Rv1028c_1149503	0			Rv0758_852582	0	Rv1221_1365133	0
		Rv1028c_1149534	0			Rv0758_852595	0	Rv1221_1365163	0
		Rv1028c_1149551	0			Rv0758_852616	0	Rv1266c_1414003	0
		Rv1028c_1149556	0			Rv0758_852618	0	Rv1266c_1414028	0
		Rv1028c_1149563	0			Rv0758_852628	0	Rv1266c_1414205	0
		Rv1028c_1149564	0			Rv0758_852662	0	Rv1266c_1414255	0
		Rv1028c_1149629	0			Rv0758_852679	0	Rv1266c_1414287	0
		Rv1028c_1149638	0			Rv0758_852682	0	Rv1266c_1414298	0
		Rv1028c_1149680	0			Rv0758_852688	0	Rv1266c_1414318	0
		Rv1028c_1149742	0			Rv0758_852689	0	Rv1266c_1414352	0
		Rv1028c_1149807	0			Rv0758_852709	0	Rv1266c_1414353	0
		Rv1028c_1149809	0			Rv0758_852711	0	Rv1266c_1414410	0
		Rv1028c_1149926	0			Rv0758_852722	0	Rv1266c_1414456	0
		Rv1028c_1149979	0			Rv0758_852726	0	Rv1266c_1414603	0
		Rv1028c_1150001	0			Rv0758_852727	0	Rv1266c_1414619	0
		Rv1028c_1150061	0			Rv0758_852742	0	Rv1266c_1414710	0
		Rv1028c_1150137	0			Rv0758_852782	0	Rv1266c_1414848	0
		Rv1028c_1150220	0			Rv0758_852783	0	Rv1266c_1414893	0
		Rv1028c_1150270	0			Rv0758_852784	0	Rv1266c_1414934	0
		Rv1028c_1150281	0			Rv0758_852799	0	Rv1266c_1414939	0
		Rv1028c_1150403	0			Rv0758_852814	0	Rv1266c_1414991	0
		Rv1028c_1150441	0			Rv0758_852830	0	Rv1266c_1415038	0
		Rv1028c_1150532	0			Rv0758_852835	0	Rv1266c_1415044	0
		Rv1028c_1150545	0			Rv0758_852840	0	Rv1266c_1415046	0
		Rv1028c_1150567	0			Rv0758_852874	0	Rv1266c_1415076	0
		Rv1028c_1150628	0			Rv0758_852878	0	Rv1266c_1415127	0
		Rv1028c_1150644	0			Rv0758_852930	0	Rv1266c_1415146	0
		Rv1028c_1150660	0			Rv0758_852931	0	Rv1266c_1415200	0
		Rv1028c_1150664	0			Rv0758_852934	0	Rv1266c_1415223	0
		Rv1028c_1150666	0			Rv0758_852942	0	Rv1266c_1415260	0
		Rv1028c_1150694	0			Rv0758_852970	0	Rv1266c_1415267	0
		Rv1028c_1150698	0			Rv0758_852977	0	Rv1266c_1415304	0
		Rv1028c_1150709	0			Rv0758_853020	0	Rv1266c_1415321	0
		Rv1028c_1150744	0			Rv0758_853038	0	Rv1266c_1415357	0
		Rv1028c_1150776	0			Rv0758_853059	0	Rv1266c_1415404	0
		Rv1028c_1150788	0			Rv0758_853078	0	Rv1266c_1415476	0
		Rv1028c_1150794	0			Rv0758_853094	0	Rv1266c_1415487	0
		Rv1028c_1150821	0			Rv0758_853096	0	Rv1266c_1415661	0
		Rv1028c_1150842	0			Rv0758_853126	0	Rv1266c_1415681	0
		Rv1028c_1150856	0			Rv0758_853148	0	Rv1266c_1415735	0
		Rv1028c_1150869	0			Rv0758_853152	0	Rv1266c_1415829	0
		Rv1028c_1150983	0			Rv0758_853163	0	Rv1368_1541023	0
		Rv1028c_1150990	0			Rv0758_853189	0	Rv1368_1541032	0
		Rv1028c_1151024	0			Rv0758_853200	0	Rv1368_1541042	0
		Rv1028c_1151074	0			Rv0758_853206	0	Rv1368_1541075	0
		Rv1028c_1151091	0			Rv0758_853213	0	Rv1368_1541145	0
		Rv1028c_1151095	0			Rv0758_853224	0	Rv1368_1541150	0
		Rv1028c_1151117	0			Rv0758_853231	0	Rv1368_1541217	0
		Rv1028c_1151143	0			Rv0758_853250	0	Rv1368_1541436	0
		Rv1028c_1151153	0			Rv0758_853267	0	Rv1368_1541451	0
		Rv1028c_1151181	0			Rv0758_853270	0	Rv1368_1541472	0
		Rv1028c_1151198	0			Rv0758_853275	0	Rv1368_1541523	0
		Rv1028c_1151218	0			Rv0758_853276	0	Rv1368_1541564	0
		Rv1028c_1151251	0			Rv0758_853366	0	Rv1368_1541617	0
		Rv1028c_1151315	0			Rv0758_853377	0	Rv1368_1541629	0
		Rv1028c_1151319	0			Rv0758_853378	0	Rv1368_1541720	0
		Rv1028c_1151343	0			Rv0758_853383	0	Rv1368_1541723	0
		Rv1028c_1151369	0			Rv0758_853389	0	Rv1368_1541776	0
		Rv1028c_1151370	0			Rv0758_853396	0	Rv1626_1828184	0
		Rv1028c_1151377	0			Rv0758_853443	0	Rv1626_1828188	0
		Rv1028c_1151396	0			Rv0758_853452	0	Rv1626_1828263	0
		Rv1028c_1151413	0			Rv0758_853458	0	Rv1626_1828267	0
		Rv1028c_1151468	0			Rv0758_853469	0	Rv1626_1828283	0
		Rv1028c_1151510	0			Rv0758_853508	0	Rv1626_1828310	0
		Rv1028c_1151557	0			Rv0758_853541	0	Rv1626_1828386	0
		Rv1028c_1151613	0			Rv0758_853557	0	Rv1626_1828422	0
		Rv1028c_1151620	0			Rv0758_853563	0	Rv1626_1828432	0
		Rv1028c_1151627	0			Rv0758_853564	0	Rv1626_1828535	0
		Rv1028c_1151636	0			Rv0758_853570	0	Rv1626_1828582	0
		Rv1028c_1151648	0			Rv0758_853588	0	Rv1626_1828607	0
		Rv1032c_1156449	0			Rv0758_853622	0	Rv1626_1828620	0
		Rv1032c_1156487	0			Rv0758_853653	0	Rv1626_1828737	0
		Rv1032c_1156501	0			Rv0758_853664	0	Rv1626_1828785	0
		Rv1032c_1156572	0			Rv0758_853671	0	Rv1675c_1900264	0
		Rv1032c_1156619	0			Rv0758_853684	0	Rv1675c_1900379	0
		Rv1032c_1156722	0			Rv0758_853690	0	Rv1675c_1900475	0
		Rv1032c_1156754	0			Rv0758_853697	0	Rv1675c_1900492	0
		Rv1032c_1156795	0			Rv0758_853797	0	Rv1675c_1900557	0
		Rv1032c_1156906	0			Rv0758_853822	0	Rv1675c_1900574	0
		Rv1032c_1156963	0			Rv0844c_940584	0	Rv1675c_1900737	0
		Rv1032c_1156982	0			Rv0844c_940704	0	Rv1675c_1900765	0
		Rv1032c_1157070	0			Rv0844c_940714	0	Rv1675c_1900766	0
		Rv1032c_1157094	0			Rv0844c_940730	0	Rv1675c_1900783	0
		Rv1032c_1157117	0			Rv0844c_940822	0	Rv1675c_1900794	0
		Rv1032c_1157208	0			Rv0844c_940840	0	Rv1675c_1900837	0
		Rv1032c_1157359	0			Rv0844c_940870	0	Rv1675c_1900839	0
		Rv1032c_1157391	0			Rv0844c_940890	0	Rv1675c_1900913	0
		Rv1032c_1157433	0			Rv0844c_940915	0	Rv1675c_1900930	0
		Rv1032c_1157497	0			Rv0844c_940917	0	Rv1675c_1900952	0
		Rv1032c_1157543	0			Rv0844c_940948	0	Rv1675c_1900962	0
		Rv1032c_1157630	0			Rv0844c_940966	0	Rv1690_1915544	0
		Rv1032c_1157647	0			Rv0844c_940974	0	Rv1690_1915546	0
		Rv1032c_1157655	0			Rv0844c_940989	0	Rv1690_1915623	0
		Rv1032c_1157685	0			Rv0844c_941017	0	Rv1690_1915626	0
		Rv1032c_1157692	0			Rv0845_941190	0	Rv1690_1915670	0
		Rv1032c_1157765	0			Rv0845_941271	0	Rv1690_1915699	0
		Rv1032c_1157787	0			Rv0845_941277	0	Rv1690_1915705	0
		Rv1032c_1157846	0			Rv0845_941311	0	Rv1690_1915733	0
		Rv1032c_1157892	0			Rv0845_941328	0	Rv1690_1915737	0
		Rv1032c_1157938	0			Rv0845_941383	0	Rv1690_1915758	0
		Rv1033c_1157976	0			Rv0845_941512	0	Rv1690_1915768	0
		Rv1033c_1157979	0			Rv0845_941538	0	Rv1690_1915790	0
		Rv1033c_1158057	0			Rv0845_941580	0	Rv1690_1915857	0
		Rv1033c_1158133	0			Rv0845_941587	0	Rv1690_1915872	0
		Rv1033c_1158224	0			Rv0845_941589	0	Rv1690_1915898	0
		Rv1033c_1158258	0			Rv0845_941610	0	Rv1743_1969224	0
		Rv1033c_1158277	0			Rv0845_941687	0	Rv1743_1969274	0
		Rv1033c_1158413	0			Rv0845_941697	0	Rv1743_1969285	0
		Rv1033c_1158422	0			Rv0845_941766	0	Rv1743_1969289	0
		Rv1033c_1158452	0			Rv0845_941800	0	Rv1743_1969324	0
		Rv1033c_1158482	0			Rv0845_941813	0	Rv1743_1969355	0
		Rv1033c_1158595	0			Rv0845_941834	0	Rv1743_1969377	0
		Rv1033c_1158604	0			Rv0845_941947	0	Rv1743_1969400	0
		Rv1033c_1158703	0			Rv0845_941996	0	Rv1743_1969425	0
		Rv1057_1179429	0			Rv0845_941999	0	Rv1743_1969445	0
		Rv1057_1179463	0			Rv0845_942021	0	Rv1743_1969470	0
		Rv1057_1179497	0			Rv0845_942050	0	Rv1743_1969506	0
		Rv1057_1179552	0			Rv0845_942061	0	Rv1743_1969538	0
		Rv1057_1179565	0			Rv0845_942089	0	Rv1743_1969546	0
		Rv1057_1179626	0			Rv0845_942102	0	Rv1743_1969580	0
		Rv1057_1179638	0			Rv0845_942113	0	Rv1743_1969586	0
		Rv1057_1179641	0			Rv0845_942161	0	Rv1743_1969594	0
		Rv1057_1179717	0			Rv0845_942236	0	Rv1743_1969611	0
		Rv1057_1179770	0			Rv0845_942261	0	Rv1743_1969644	0
		Rv1057_1179791	0			Rv0845_942326	0	Rv1743_1969671	0
		Rv1057_1179816	0			Rv0845_942343	0	Rv1743_1969735	0
		Rv1057_1179887	0			Rv0845_942363	0	Rv1743_1969741	0
		Rv1057_1179900	0			Rv0845_942422	0	Rv1743_1969785	0
		Rv1057_1180025	0			Rv0902c_1004513	0	Rv1743_1969894	0
		Rv1057_1180036	0			Rv0902c_1004542	0	Rv1743_1969918	0
		Rv1057_1180048	0			Rv0902c_1004606	0	Rv1743_1969962	0
		Rv1057_1180066	0			Rv0902c_1004657	0	Rv1743_1969991	0
		Rv1057_1180072	0			Rv0902c_1004696	0	Rv1743_1970099	0
		Rv1057_1180197	0			Rv0902c_1004705	0	Rv1743_1970193	0
		Rv1057_1180227	0			Rv0902c_1004713	0	Rv1743_1970248	0
		Rv1057_1180250	0			Rv0902c_1004729	0	Rv1743_1970282	0
		Rv1057_1180447	0			Rv0902c_1004760	0	Rv1743_1970316	0
		Rv1057_1180476	0			Rv0902c_1004765	0	Rv1743_1970323	0
		Rv1057_1180531	0			Rv0902c_1004777	0	Rv1743_1970403	0
		Rv1057_1180561	0			Rv0902c_1004801	0	Rv1743_1970419	0
		Rv1221_1364480	0			Rv0902c_1004897	0	Rv1743_1970431	0
		Rv1221_1364497	0			Rv0902c_1005042	0	Rv1743_1970491	0
		Rv1221_1364536	0			Rv0902c_1005068	0	Rv1743_1970518	0
		Rv1221_1364540	0			Rv0902c_1005122	0	Rv1743_1970563	0
		Rv1221_1364544	0			Rv0902c_1005170	0	Rv1743_1970567	0
		Rv1221_1364575	0			Rv0902c_1005271	0	Rv1743_1970651	0
		Rv1221_1364649	0			Rv0902c_1005326	0	Rv1743_1970671	0
		Rv1221_1364655	0			Rv0902c_1005332	0	Rv1743_1970683	0
		Rv1221_1364694	0			Rv0902c_1005366	0	Rv1747_1973687	0
		Rv1221_1364766	0			Rv0902c_1005404	0	Rv1747_1973714	0
		Rv1221_1364768	0			Rv0902c_1005440	0	Rv1747_1973749	0
		Rv1221_1364777	0			Rv0902c_1005491	0	Rv1747_1973795	0
		Rv1221_1364787	0			Rv0902c_1005537	0	Rv1747_1973802	0
		Rv1221_1364829	0			Rv0902c_1005589	0	Rv1747_1973821	0
		Rv1221_1364861	0			Rv0902c_1005590	0	Rv1747_1973932	0
		Rv1221_1364878	0			Rv0902c_1005677	0	Rv1747_1973946	0
		Rv1221_1364976	0			Rv0902c_1005694	0	Rv1747_1973987	0
		Rv1221_1365030	0			Rv0902c_1005698	0	Rv1747_1974002	0
		Rv1221_1365033	0			Rv0902c_1005725	0	Rv1747_1974036	0
		Rv1221_1365128	0			Rv0902c_1005752	0	Rv1747_1974110	0
		Rv1221_1365133	0			Rv0902c_1005812	0	Rv1747_1974194	0
		Rv1221_1365163	0			Rv0903c_1005855	0	Rv1747_1974196	0
		Rv1266c_1414003	0			Rv0903c_1005859	0	Rv1747_1974392	0
		Rv1266c_1414028	0			Rv0903c_1006020	0	Rv1747_1974457	0
		Rv1266c_1414035	0			Rv0903c_1006092	0	Rv1747_1974459	0
		Rv1266c_1414205	0			Rv0903c_1006133	0	Rv1747_1974523	0
		Rv1266c_1414255	0			Rv0903c_1006203	0	Rv1747_1974536	0
		Rv1266c_1414280	0			Rv0903c_1006274	0	Rv1747_1974539	0
		Rv1266c_1414287	0			Rv0903c_1006284	0	Rv1747_1974543	0
		Rv1266c_1414289	0			Rv0903c_1006320	0	Rv1747_1974599	0
		Rv1266c_1414298	0			Rv0903c_1006414	0	Rv1747_1974624	0
		Rv1266c_1414318	0			Rv0903c_1006421	0	Rv1747_1974626	0
		Rv1266c_1414352	0			Rv0903c_1006471	0	Rv1747_1974844	0
		Rv1266c_1414353	0			Rv0903c_1006505	0	Rv1747_1974887	0
		Rv1266c_1414410	0			Rv0903c_1006529	0	Rv1747_1975015	0
		Rv1266c_1414456	0			Rv0903c_1006545	0	Rv1747_1975055	0
		Rv1266c_1414552	0			Rv0930_1037086	0	Rv1747_1975183	0
		Rv1266c_1414603	0			Rv0930_1037089	0	Rv1747_1975249	0
		Rv1266c_1414619	0			Rv0930_1037092	0	Rv1747_1975254	0
		Rv1266c_1414710	0			Rv0930_1037168	0	Rv1747_1975282	0
		Rv1266c_1414721	0			Rv0930_1037219	0	Rv1747_1975400	0
		Rv1266c_1414786	0			Rv0930_1037231	0	Rv1747_1975406	0
		Rv1266c_1414848	0			Rv0930_1037252	0	Rv1747_1975411	0
		Rv1266c_1414893	0			Rv0930_1037427	0	Rv1747_1975415	0
		Rv1266c_1414934	0			Rv0930_1037432	0	Rv1747_1975456	0
		Rv1266c_1414939	0			Rv0930_1037469	0	Rv1747_1975631	0
		Rv1266c_1414979	0			Rv0930_1037484	0	Rv1747_1975723	0
		Rv1266c_1414991	0			Rv0930_1037632	0	Rv1747_1975876	0
		Rv1266c_1415041	0			Rv0930_1037690	0	Rv1747_1976030	0
		Rv1266c_1415044	0			Rv0930_1037703	0	Rv1747_1976072	0
		Rv1266c_1415046	0			Rv0930_1037733	0	Rv1747_1976165	0
		Rv1266c_1415053	0			Rv0930_1037736	0	Rv1747_1976173	0
		Rv1266c_1415076	0			Rv0930_1037739	0	Rv1747_1976182	0
		Rv1266c_1415126	0			Rv0930_1037748	0	Rv1747_1976217	0
		Rv1266c_1415127	0			Rv0930_1037786	0	Rv1813c_2055728	0
		Rv1266c_1415146	0			Rv0930_1037836	0	Rv1813c_2055745	0
		Rv1266c_1415223	0			Rv0930_1037893	0	Rv1813c_2055750	0
		Rv1266c_1415260	0			Rv0930_1037905	0	Rv1813c_2055751	0
		Rv1266c_1415267	0			Rv0981_1096962	0	Rv1813c_2055823	0
		Rv1266c_1415304	0			Rv0981_1096984	0	Rv1813c_2055853	0
		Rv1266c_1415321	0			Rv0981_1097035	0	Rv1813c_2055919	0
		Rv1266c_1415357	0			Rv0981_1097211	0	Rv1813c_2055933	0
		Rv1266c_1415404	0			Rv0981_1097214	0	Rv1813c_2055943	0
		Rv1266c_1415476	0			Rv0981_1097217	0	Rv1813c_2055946	0
		Rv1266c_1415487	0			Rv0981_1097233	0	Rv1813c_2055961	0
		Rv1266c_1415661	0			Rv0981_1097259	0	Rv2027c_2272812	0
		Rv1266c_1415829	0			Rv0981_1097344	0	Rv2027c_2272827	0
		Rv1368_1541023	0			Rv0981_1097387	0	Rv2027c_2272903	0
		Rv1368_1541032	0			Rv0981_1097412	0	Rv2027c_2272910	0
		Rv1368_1541042	0			Rv0982_1097519	0	Rv2027c_2272944	0
		Rv1368_1541070	0			Rv0982_1097523	0	Rv2027c_2272948	0
		Rv1368_1541075	0			Rv0982_1097529	0	Rv2027c_2272954	0
		Rv1368_1541145	0			Rv0982_1097530	0	Rv2027c_2273109	0
		Rv1368_1541150	0			Rv0982_1097563	0	Rv2027c_2273124	0
		Rv1368_1541172	0			Rv0982_1097564	0	Rv2027c_2273127	0
		Rv1368_1541217	0			Rv0982_1097576	0	Rv2027c_2273166	0
		Rv1368_1541426	0			Rv0982_1097678	0	Rv2027c_2273229	0
		Rv1368_1541451	0			Rv0982_1097695	0	Rv2027c_2273305	0
		Rv1368_1541472	0			Rv0982_1097705	0	Rv2027c_2273367	0
		Rv1368_1541523	0			Rv0982_1097730	0	Rv2027c_2273369	0
		Rv1368_1541564	0			Rv0982_1097799	0	Rv2027c_2273381	0
		Rv1368_1541617	0			Rv0982_1097844	0	Rv2027c_2273467	0
		Rv1368_1541629	0			Rv0982_1097903	0	Rv2027c_2273493	0
		Rv1368_1541720	0			Rv0982_1097973	0	Rv2027c_2273528	0
		Rv1368_1541723	0			Rv0982_1097974	0	Rv2027c_2273590	0
		Rv1368_1541776	0			Rv0982_1098023	0	Rv2027c_2273678	0
		Rv1626_1828184	0			Rv0982_1098089	0	Rv2027c_2273773	0
		Rv1626_1828188	0			Rv0982_1098110	0	Rv2027c_2273841	0
		Rv1626_1828263	0			Rv0982_1098249	0	Rv2027c_2273951	0
		Rv1626_1828267	0			Rv0982_1098308	0	Rv2027c_2273995	0
		Rv1626_1828283	0			Rv0982_1098320	0	Rv2027c_2274010	0
		Rv1626_1828310	0			Rv0982_1098365	0	Rv2027c_2274092	0
		Rv1626_1828386	0			Rv0982_1098468	0	Rv2027c_2274272	0
		Rv1626_1828422	0			Rv0982_1098485	0	Rv2027c_2274354	0
		Rv1626_1828432	0			Rv0982_1098541	0	Rv2027c_2274448	0
		Rv1626_1828535	0			Rv0982_1098578	0	Rv2027c_2274468	0
		Rv1626_1828569	0			Rv0982_1098621	0	Rv2027c_2274496	0
		Rv1626_1828582	0			Rv0982_1098653	0	Rv2247_2520764	0
		Rv1626_1828607	0			Rv0982_1098689	0	Rv2247_2520771	0
		Rv1626_1828620	0			Rv0982_1098761	0	Rv2247_2520776	0
		Rv1626_1828759	0			Rv0982_1098772	0	Rv2247_2520777	0
		Rv1626_1828785	0			Rv0982_1098830	0	Rv2247_2520799	0
		Rv1675c_1900264	0			Rv0982_1098842	0	Rv2247_2520856	0
		Rv1675c_1900379	0			Rv0982_1098925	0	Rv2247_2520857	0
		Rv1675c_1900475	0			Rv0982_1098935	0	Rv2247_2520978	0
		Rv1675c_1900492	0			Rv0982_1098938	0	Rv2247_2520983	0
		Rv1675c_1900557	0			Rv0982_1098971	0	Rv2247_2521171	0
		Rv1675c_1900574	0			Rv0982_1099006	0	Rv2247_2521379	0
		Rv1675c_1900634	0			Rv1009_1128108	0	Rv2247_2521589	0
		Rv1675c_1900635	0			Rv1009_1128139	0	Rv2247_2521840	0
		Rv1675c_1900737	0			Rv1009_1128162	0	Rv2247_2521898	0
		Rv1675c_1900744	0			Rv1009_1128200	0	Rv2247_2521951	0
		Rv1675c_1900765	0			Rv1009_1128276	0	Rv2247_2522124	0
		Rv1675c_1900783	0			Rv1009_1128301	0	Rv2710_3022506	0
		Rv1675c_1900794	0			Rv1009_1128374	0	Rv2710_3022521	0
		Rv1675c_1900837	0			Rv1009_1128441	0	Rv2710_3022571	0
		Rv1675c_1900839	0			Rv1009_1128464	0	Rv2710_3022583	0
		Rv1675c_1900913	0			Rv1009_1128468	0	Rv2710_3022706	0
		Rv1675c_1900930	0			Rv1009_1128502	0	Rv2710_3022835	0
		Rv1675c_1900952	0			Rv1009_1128510	0	Rv2710_3022937	0
		Rv1675c_1900962	0			Rv1009_1128525	0	Rv2710_3023075	0
		Rv1690_1915540	0			Rv1009_1128552	0	Rv2710_3023093	0
		Rv1690_1915544	0			Rv1009_1128554	0	Rv2710_3023096	0
		Rv1690_1915546	0			Rv1009_1128558	0	Rv2710_3023180	0
		Rv1690_1915579	0			Rv1009_1128585	0	Rv2710_3023201	0
		Rv1690_1915623	0			Rv1009_1128681	0	Rv2710_3023273	0
		Rv1690_1915626	0			Rv1009_1128730	0	Rv2710_3023393	0
		Rv1690_1915699	0			Rv1009_1128739	0	Rv2710_3023408	0
		Rv1690_1915758	0			Rv1009_1128761	0	Rv2984_3339896	0
		Rv1690_1915768	0			Rv1009_1128769	0	Rv2984_3339909	0
		Rv1690_1915790	0			Rv1009_1128806	0	Rv2984_3340110	0
		Rv1690_1915857	0			Rv1009_1128829	0	Rv2984_3340135	0
		Rv1743_1969224	0			Rv1009_1128868	0	Rv2984_3340153	0
		Rv1743_1969252	0			Rv1009_1128916	0	Rv2984_3340256	0
		Rv1743_1969285	0			Rv1009_1128925	0	Rv2984_3340317	0
		Rv1743_1969330	0			Rv1009_1128946	0	Rv2984_3340333	0
		Rv1743_1969400	0			Rv1009_1128962	0	Rv2984_3340412	0
		Rv1743_1969404	0			Rv1009_1129046	0	Rv2984_3340477	0
		Rv1743_1969425	0			Rv1009_1129066	0	Rv2984_3340495	0
		Rv1743_1969430	0			Rv1009_1129074	0	Rv2984_3340595	0
		Rv1743_1969445	0			Rv1009_1129086	0	Rv2984_3340650	0
		Rv1743_1969470	0			Rv1027c_1148486	0	Rv2984_3340666	0
		Rv1743_1969484	0			Rv1027c_1148546	0	Rv2984_3340729	0
		Rv1743_1969506	0			Rv1027c_1148558	0	Rv2984_3340745	0
		Rv1743_1969538	0			Rv1027c_1148681	0	Rv2984_3340920	0
		Rv1743_1969580	0			Rv1027c_1148727	0	Rv2984_3340926	0
		Rv1743_1969586	0			Rv1027c_1148751	0	Rv2984_3340930	0
		Rv1743_1969611	0			Rv1027c_1148773	0	Rv2984_3340998	0
		Rv1743_1969644	0			Rv1027c_1148829	0	Rv2984_3341001	0
		Rv1743_1969671	0			Rv1027c_1148841	0	Rv2984_3341040	0
		Rv1743_1969735	0			Rv1027c_1148844	0	Rv2984_3341082	0
		Rv1743_1969741	0			Rv1027c_1148881	0	Rv2984_3341107	0
		Rv1743_1969757	0			Rv1027c_1148961	0	Rv2984_3341161	0
		Rv1743_1969785	0			Rv1027c_1149046	0	Rv2984_3341200	0
		Rv1743_1969894	0			Rv1027c_1149083	0	Rv2984_3341233	0
		Rv1743_1969943	0			Rv1027c_1149089	0	Rv2984_3341270	0
		Rv1743_1970124	0			Rv1028c_1149104	0	Rv2984_3341500	0
		Rv1743_1970193	0			Rv1028c_1149151	0	Rv2984_3341590	0
		Rv1743_1970248	0			Rv1028c_1149154	0	Rv2984_3341611	0
		Rv1743_1970282	0			Rv1028c_1149257	0	Rv2984_3341659	0
		Rv1743_1970303	0			Rv1028c_1149299	0	Rv2984_3341701	0
		Rv1743_1970311	0			Rv1028c_1149312	0	Rv2984_3341748	0
		Rv1743_1970316	0			Rv1028c_1149333	0	Rv2984_3341771	0
		Rv1743_1970323	0			Rv1028c_1149360	0	Rv2984_3341890	0
		Rv1743_1970339	0			Rv1028c_1149374	0	Rv2984_3342077	0
		Rv1743_1970403	0			Rv1028c_1149417	0	Rv3132c_3497595	0
		Rv1743_1970408	0			Rv1028c_1149429	0	Rv3132c_3497604	0
		Rv1743_1970419	0			Rv1028c_1149463	0	Rv3132c_3497605	0
		Rv1743_1970431	0			Rv1028c_1149542	0	Rv3132c_3497795	0
		Rv1743_1970491	0			Rv1028c_1149556	0	Rv3132c_3497940	0
		Rv1743_1970518	0			Rv1028c_1149560	0	Rv3132c_3497973	0
		Rv1743_1970563	0			Rv1028c_1149566	0	Rv3132c_3497979	0
		Rv1743_1970567	0			Rv1028c_1149587	0	Rv3132c_3497985	0
		Rv1743_1970586	0			Rv1028c_1149616	0	Rv3132c_3498113	0
		Rv1743_1970651	0			Rv1028c_1149737	0	Rv3132c_3498180	0
		Rv1743_1970671	0			Rv1028c_1149753	0	Rv3132c_3498187	0
		Rv1743_1970681	0			Rv1028c_1149802	0	Rv3132c_3498321	0
		Rv1743_1970683	0			Rv1028c_1149840	0	Rv3132c_3498369	0
		Rv1743_1970699	0			Rv1028c_1149892	0	Rv3132c_3498403	0
		Rv1747_1973687	0			Rv1028c_1149911	0	Rv3132c_3498546	0
		Rv1747_1973749	0			Rv1028c_1149929	0	Rv3132c_3498594	0
		Rv1747_1973802	0			Rv1028c_1149932	0	Rv3132c_3498643	0
		Rv1747_1973833	0			Rv1028c_1149987	0	Rv3132c_3498826	0
		Rv1747_1973932	0			Rv1028c_1149997	0	Rv3132c_3498898	0
		Rv1747_1973946	0			Rv1028c_1150007	0	Rv3132c_3498966	0
		Rv1747_1973987	0			Rv1028c_1150036	0	Rv3132c_3499018	0
		Rv1747_1974002	0			Rv1028c_1150078	0	Rv3132c_3499100	0
		Rv1747_1974036	0			Rv1028c_1150152	0	Rv3132c_3499116	0
		Rv1747_1974110	0			Rv1028c_1150155	0	Rv3132c_3499134	0
		Rv1747_1974194	0			Rv1028c_1150160	0	Rv3133c_3499272	0
		Rv1747_1974196	0			Rv1028c_1150245	0	Rv3133c_3499319	0
		Rv1747_1974262	0			Rv1028c_1150249	0	Rv3133c_3499494	0
		Rv1747_1974364	0			Rv1028c_1150252	0	Rv3133c_3499512	0
		Rv1747_1974392	0			Rv1028c_1150318	0	Rv3133c_3499685	0
		Rv1747_1974459	0			Rv1028c_1150319	0	Rv3133c_3499744	0
		Rv1747_1974523	0			Rv1028c_1150338	0	Rv3133c_3499782	0
		Rv1747_1974539	0			Rv1028c_1150345	0	Rv3133c_3499796	0
		Rv1747_1974543	0			Rv1028c_1150364	0	Rv3133c_3499841	0
		Rv1747_1974554	0			Rv1028c_1150377	0	Rv3133c_3499848	0
		Rv1747_1974624	0			Rv1028c_1150421	0	Rv3220c_3596044	0
		Rv1747_1974887	0			Rv1028c_1150449	0	Rv3220c_3596053	0
		Rv1747_1975015	0			Rv1028c_1150479	0	Rv3220c_3596142	0
		Rv1747_1975033	0			Rv1028c_1150505	0	Rv3220c_3596191	0
		Rv1747_1975055	0			Rv1028c_1150512	0	Rv3220c_3596276	0
		Rv1747_1975141	0			Rv1028c_1150538	0	Rv3220c_3596320	0
		Rv1747_1975183	0			Rv1028c_1150576	0	Rv3220c_3596338	0
		Rv1747_1975249	0			Rv1028c_1150731	0	Rv3220c_3596545	0
		Rv1747_1975254	0			Rv1028c_1150775	0	Rv3220c_3596614	0
		Rv1747_1975400	0			Rv1028c_1150844	0	Rv3220c_3596776	0
		Rv1747_1975406	0			Rv1028c_1150901	0	Rv3220c_3596815	0
		Rv1747_1975411	0			Rv1028c_1150948	0	Rv3220c_3596909	0
		Rv1747_1975415	0			Rv1028c_1150973	0	Rv3220c_3596940	0
		Rv1747_1975456	0			Rv1028c_1150990	0	Rv3220c_3597038	0
		Rv1747_1975478	0			Rv1028c_1151001	0	Rv3220c_3597072	0
		Rv1747_1975551	0			Rv1028c_1151004	0	Rv3220c_3597249	0
		Rv1747_1975621	0			Rv1028c_1151026	0	Rv3220c_3597305	0
		Rv1747_1975631	0			Rv1028c_1151052	0	Rv3220c_3597312	0
		Rv1747_1975723	0			Rv1028c_1151062	0	Rv3220c_3597415	0
		Rv1747_1975880	0			Rv1028c_1151068	0	Rv3220c_3597502	0
		Rv1747_1975892	0			Rv1028c_1151182	0	Rv3220c_3597505	0
		Rv1747_1975912	0			Rv1028c_1151200	0	Rv3220c_3597529	0
		Rv1747_1975919	0			Rv1028c_1151217	0	Rv3245c_3624960	0
		Rv1747_1975924	0			Rv1028c_1151225	0	Rv3245c_3624982	0
		Rv1747_1976030	0			Rv1028c_1151237	0	Rv3245c_3624991	0
		Rv1747_1976072	0			Rv1028c_1151281	0	Rv3245c_3625077	0
		Rv1747_1976173	0			Rv1028c_1151294	0	Rv3245c_3625084	0
		Rv1747_1976182	0			Rv1028c_1151338	0	Rv3245c_3625095	0
		Rv1747_1976217	0			Rv1028c_1151412	0	Rv3245c_3625171	0
		Rv1747_1976224	0			Rv1028c_1151441	0	Rv3245c_3625288	0
		Rv1813c_2055728	0			Rv1028c_1151454	0	Rv3245c_3625424	0
		Rv1813c_2055750	0			Rv1028c_1151462	0	Rv3245c_3625762	0
		Rv1813c_2055751	0			Rv1028c_1151485	0	Rv3245c_3625767	0
		Rv1813c_2055823	0			Rv1028c_1151501	0	Rv3245c_3625775	0
		Rv1813c_2055919	0			Rv1028c_1151531	0	Rv3245c_3625792	0
		Rv1813c_2055933	0			Rv1028c_1151572	0	Rv3245c_3626111	0
		Rv1813c_2055937	0			Rv1028c_1151597	0	Rv3245c_3626113	0
		Rv1813c_2055946	0			Rv1028c_1151608	0	Rv3245c_3626175	0
		Rv1813c_2055961	0			Rv1028c_1151640	0	Rv3245c_3626216	0
		Rv1813c_2056049	0			Rv1032c_1156427	0	Rv3245c_3626230	0
		Rv2027c_2272812	0			Rv1032c_1156432	0	Rv3245c_3626279	0
		Rv2027c_2272827	0			Rv1032c_1156444	0	Rv3245c_3626325	0
		Rv2027c_2272842	0			Rv1032c_1156447	0	Rv3245c_3626357	0
		Rv2027c_2272903	0			Rv1032c_1156482	0	Rv3245c_3626382	0
		Rv2027c_2272910	0			Rv1032c_1156488	0	Rv3245c_3626413	0
		Rv2027c_2272944	0			Rv1032c_1156569	0	Rv3245c_3626460	0
		Rv2027c_2272948	0			Rv1032c_1156747	0	Rv3245c_3626470	0
		Rv2027c_2272954	0			Rv1032c_1156831	0	Rv3245c_3626484	0
		Rv2027c_2273095	0			Rv1032c_1156847	0	Rv3245c_3626545	0
		Rv2027c_2273109	0			Rv1032c_1156872	0	Rv3245c_3626548	0
		Rv2027c_2273124	0			Rv1032c_1156901	0	Rv3246c_3626737	0
		Rv2027c_2273127	0			Rv1032c_1156921	0	Rv3246c_3626843	0
		Rv2027c_2273157	0			Rv1032c_1156952	0	Rv3246c_3626844	0
		Rv2027c_2273166	0			Rv1032c_1157032	0	Rv3246c_3626901	0
		Rv2027c_2273228	0			Rv1032c_1157049	0	Rv3246c_3626969	0
		Rv2027c_2273305	0			Rv1032c_1157092	0	Rv3246c_3627029	0
		Rv2027c_2273367	0			Rv1032c_1157107	0	Rv3246c_3627222	0
		Rv2027c_2273380	0			Rv1032c_1157169	0	Rv3246c_3627229	0
		Rv2027c_2273381	0			Rv1032c_1157231	0	Rv3246c_3627269	0
		Rv2027c_2273467	0			Rv1032c_1157295	0	Rv3764c_4209679	0
		Rv2027c_2273493	0			Rv1032c_1157329	0	Rv3764c_4209697	0
		Rv2027c_2273528	0			Rv1032c_1157349	0	Rv3764c_4209742	0
		Rv2027c_2273773	0			Rv1032c_1157356	0	Rv3764c_4209903	0
		Rv2027c_2273841	0			Rv1032c_1157368	0	Rv3764c_4209912	0
		Rv2027c_2273895	0			Rv1032c_1157380	0	Rv3764c_4209972	0
		Rv2027c_2273951	0			Rv1032c_1157385	0	Rv3764c_4210054	0
		Rv2027c_2273995	0			Rv1032c_1157430	0	Rv3764c_4210086	0
		Rv2027c_2274006	0			Rv1032c_1157524	0	Rv3764c_4210091	0
		Rv2027c_2274010	0			Rv1032c_1157532	0	Rv3764c_4210180	0
		Rv2027c_2274092	0			Rv1032c_1157533	0	Rv3764c_4210281	0
		Rv2027c_2274102	0			Rv1032c_1157535	0	Rv3764c_4210470	0
		Rv2027c_2274119	0			Rv1032c_1157549	0	Rv3764c_4210496	0
		Rv2027c_2274125	0			Rv1032c_1157607	0	Rv3764c_4210606	0
		Rv2027c_2274272	0			Rv1032c_1157627	0	Rv3764c_4210622	0
		Rv2027c_2274307	0			Rv1032c_1157659	0	Rv3764c_4210686	0
		Rv2027c_2274313	0			Rv1032c_1157743	0	Rv3764c_4210694	0
		Rv2027c_2274354	0			Rv1032c_1157768	0	Rv3764c_4210701	0
		Rv2027c_2274416	0			Rv1032c_1157791	0	Rv3764c_4210772	0
		Rv2027c_2274448	0			Rv1032c_1157799	0	Rv3764c_4210795	0
		Rv2027c_2274473	0			Rv1032c_1157814	0	Rv3764c_4210867	0
		Rv2027c_2274480	0			Rv1032c_1157816	0	Rv3764c_4210983	0
		Rv2027c_2274503	0			Rv1032c_1157835	0	Rv3765c_4211174	0
		Rv2247_2520764	0			Rv1032c_1157863	0	Rv3765c_4211197	0
		Rv2247_2520771	0			Rv1032c_1157893	0	Rv3765c_4211206	0
		Rv2247_2520776	0			Rv1033c_1157973	0	Rv3765c_4211237	0
		Rv2247_2520777	0			Rv1033c_1158004	0	Rv3765c_4211242	0
		Rv2247_2520799	0			Rv1033c_1158044	0	Rv3765c_4211282	0
		Rv2247_2520856	0			Rv1033c_1158081	0	Rv3765c_4211354	0
		Rv2247_2520857	0			Rv1033c_1158104	0	Rv3765c_4211365	0
		Rv2247_2520978	0			Rv1033c_1158114	0	Rv3765c_4211428	0
		Rv2247_2520994	0			Rv1033c_1158210	0	Rv3765c_4211574	0
		Rv2247_2521096	0			Rv1033c_1158422	0	Rv3765c_4211586	0
		Rv2247_2521171	0			Rv1033c_1158426	0	Rv3765c_4211588	0
		Rv2247_2521379	0			Rv1033c_1158440	0	Rv3765c_4211659	0
		Rv2247_2521589	0			Rv1033c_1158536	0	Rv3765c_4211663	0
		Rv2247_2521840	0			Rv1033c_1158560	0	Rv3765c_4211726	0
		Rv2247_2521898	0			Rv1033c_1158606	0	Rv3765c_4211753	0
		Rv2247_2521951	0			Rv1033c_1158617	0	Rv3849_4323507	0
		Rv2247_2522035	0			Rv1033c_1158637	0	Rv3849_4323510	0
		Rv2247_2522124	0			Rv1033c_1158654	0	Rv3849_4323531	0
		Rv2710_3022506	0			Rv1033c_1158676	0	Rv3849_4323594	0
		Rv2710_3022521	0			Rv1033c_1158722	0	Rv3849_4323630	0
		Rv2710_3022583	0			Rv1057_1179448	0	Rv3849_4323675	0
		Rv2710_3022706	0			Rv1057_1179449	0	Rv3849_4323677	0
		Rv2710_3022937	0			Rv1057_1179471	0	Rv3849_4323756	0
		Rv2710_3022959	0			Rv1057_1179626	0	Rv3849_4323765	0
		Rv2710_3023075	0			Rv1057_1179662	0	Rv3849_4323828	0
		Rv2710_3023093	0			Rv1057_1179672	0	Rv3849_4323855	0
		Rv2710_3023096	0			Rv1057_1179693	0	Rv3849_4323874	0
		Rv2710_3023134	0			Rv1057_1179732	0
		Rv2710_3023408	0			Rv1057_1179737	0
		Rv2984_3339909	0			Rv1057_1179759	0
		Rv2984_3339994	0			Rv1057_1179766	0
		Rv2984_3339998	0			Rv1057_1179820	0
		Rv2984_3340110	0			Rv1057_1179857	0
		Rv2984_3340135	0			Rv1057_1179864	0
		Rv2984_3340153	0			Rv1057_1179867	0
		Rv2984_3340180	0			Rv1057_1179869	0
		Rv2984_3340256	0			Rv1057_1179885	0
		Rv2984_3340301	0			Rv1057_1179901	0
		Rv2984_3340317	0			Rv1057_1179905	0
		Rv2984_3340333	0			Rv1057_1179914	0
		Rv2984_3340412	0			Rv1057_1179917	0
		Rv2984_3340495	0			Rv1057_1179995	0
		Rv2984_3340595	0			Rv1057_1180019	0
		Rv2984_3340604	0			Rv1057_1180057	0
		Rv2984_3340666	0			Rv1057_1180064	0
		Rv2984_3340729	0			Rv1057_1180079	0
		Rv2984_3340745	0			Rv1057_1180087	0
		Rv2984_3340920	0			Rv1057_1180094	0
		Rv2984_3340930	0			Rv1057_1180100	0
		Rv2984_3341001	0			Rv1057_1180114	0
		Rv2984_3341040	0			Rv1057_1180119	0
		Rv2984_3341107	0			Rv1057_1180194	0
		Rv2984_3341161	0			Rv1057_1180224	0
		Rv2984_3341200	0			Rv1057_1180315	0
		Rv2984_3341233	0			Rv1057_1180399	0
		Rv2984_3341270	0			Rv1057_1180440	0
		Rv2984_3341371	0			Rv1057_1180449	0
		Rv2984_3341500	0			Rv1057_1180469	0
		Rv2984_3341578	0			Rv1057_1180488	0
		Rv2984_3341611	0			Rv1057_1180510	0
		Rv2984_3341659	0			Rv1221_1364424	0
		Rv2984_3341701	0			Rv1221_1364427	0
		Rv2984_3341748	0			Rv1221_1364434	0
		Rv2984_3341771	0			Rv1221_1364457	0
		Rv2984_3341963	0			Rv1221_1364565	0
		Rv2984_3342077	0			Rv1221_1364658	0
		Rv3132c_3497566	0			Rv1221_1364739	0
		Rv3132c_3497595	0			Rv1221_1364802	0
		Rv3132c_3497604	0			Rv1221_1364844	0
		Rv3132c_3497605	0			Rv1221_1364905	0
		Rv3132c_3497657	0			Rv1221_1364979	0
		Rv3132c_3497721	0			Rv1221_1365056	0
		Rv3132c_3497795	0			Rv1221_1365148	0
		Rv3132c_3497796	0			Rv1221_1365155	0
		Rv3132c_3497940	0			Rv1266c_1413965	0
		Rv3132c_3497973	0			Rv1266c_1414021	0
		Rv3132c_3497979	0			Rv1266c_1414026	0
		Rv3132c_3497985	0			Rv1266c_1414030	0
		Rv3132c_3498022	0			Rv1266c_1414036	0
		Rv3132c_3498113	0			Rv1266c_1414099	0
		Rv3132c_3498180	0			Rv1266c_1414105	0
		Rv3132c_3498321	0			Rv1266c_1414108	0
		Rv3132c_3498369	0			Rv1266c_1414129	0
		Rv3132c_3498403	0			Rv1266c_1414176	0
		Rv3132c_3498420	0			Rv1266c_1414194	0
		Rv3132c_3498464	0			Rv1266c_1414198	0
		Rv3132c_3498511	0			Rv1266c_1414234	0
		Rv3132c_3498546	0			Rv1266c_1414239	0
		Rv3132c_3498594	0			Rv1266c_1414248	0
		Rv3132c_3498643	0			Rv1266c_1414290	0
		Rv3132c_3498681	0			Rv1266c_1414295	0
		Rv3132c_3498863	0			Rv1266c_1414298	0
		Rv3132c_3498898	0			Rv1266c_1414333	0
		Rv3132c_3499031	0			Rv1266c_1414365	0
		Rv3132c_3499100	0			Rv1266c_1414388	0
		Rv3132c_3499134	0			Rv1266c_1414400	0
		Rv3132c_3499159	0			Rv1266c_1414462	0
		Rv3132c_3499256	0			Rv1266c_1414465	0
		Rv3133c_3499272	0			Rv1266c_1414504	0
		Rv3133c_3499319	0			Rv1266c_1414511	0
		Rv3133c_3499460	0			Rv1266c_1414619	0
		Rv3133c_3499512	0			Rv1266c_1414632	0
		Rv3133c_3499661	0			Rv1266c_1414656	0
		Rv3133c_3499685	0			Rv1266c_1414660	0
		Rv3133c_3499744	0			Rv1266c_1414670	0
		Rv3133c_3499796	0			Rv1266c_1414686	0
		Rv3133c_3499841	0			Rv1266c_1414713	0
		Rv3220c_3596044	0			Rv1266c_1414737	0
		Rv3220c_3596053	0			Rv1266c_1414755	0
		Rv3220c_3596142	0			Rv1266c_1414832	0
		Rv3220c_3596191	0			Rv1266c_1414860	0
		Rv3220c_3596206	0			Rv1266c_1414861	0
		Rv3220c_3596338	0			Rv1266c_1414880	0
		Rv3220c_3596545	0			Rv1266c_1414884	0
		Rv3220c_3596709	0			Rv1266c_1414907	0
		Rv3220c_3596815	0			Rv1266c_1414929	0
		Rv3220c_3596908	0			Rv1266c_1414976	0
		Rv3220c_3596909	0			Rv1266c_1415001	0
		Rv3220c_3596940	0			Rv1266c_1415009	0
		Rv3220c_3596942	0			Rv1266c_1415039	0
		Rv3220c_3597038	0			Rv1266c_1415044	0
		Rv3220c_3597072	0			Rv1266c_1415064	0
		Rv3220c_3597231	0			Rv1266c_1415095	0
		Rv3220c_3597305	0			Rv1266c_1415100	0
		Rv3220c_3597312	0			Rv1266c_1415104	0
		Rv3220c_3597415	0			Rv1266c_1415134	0
		Rv3220c_3597502	0			Rv1266c_1415184	0
		Rv3220c_3597505	0			Rv1266c_1415287	0
		Rv3220c_3597529	0			Rv1266c_1415308	0
		Rv3245c_3624960	0			Rv1266c_1415309	0
		Rv3245c_3624982	0			Rv1266c_1415318	0
		Rv3245c_3624991	0			Rv1266c_1415341	0
		Rv3245c_3625077	0			Rv1266c_1415377	0
		Rv3245c_3625084	0			Rv1266c_1415409	0
		Rv3245c_3625171	0			Rv1266c_1415457	0
		Rv3245c_3625288	0			Rv1266c_1415509	0
		Rv3245c_3625424	0			Rv1266c_1415529	0
		Rv3245c_3625462	0			Rv1266c_1415560	0
		Rv3245c_3625477	0			Rv1266c_1415648	0
		Rv3245c_3625762	0			Rv1266c_1415666	0
		Rv3245c_3625767	0			Rv1368_1541056	0
		Rv3245c_3625775	0			Rv1368_1541057	0
		Rv3245c_3625792	0			Rv1368_1541074	0
		Rv3245c_3625797	0			Rv1368_1541105	0
		Rv3245c_3626111	0			Rv1368_1541130	0
		Rv3245c_3626113	0			Rv1368_1541133	0
		Rv3245c_3626162	0			Rv1368_1541171	0
		Rv3245c_3626175	0			Rv1368_1541248	0
		Rv3245c_3626216	0			Rv1368_1541278	0
		Rv3245c_3626325	0			Rv1368_1541341	0
		Rv3245c_3626338	0			Rv1368_1541346	0
		Rv3245c_3626357	0			Rv1368_1541381	0
		Rv3245c_3626382	0			Rv1368_1541383	0
		Rv3245c_3626413	0			Rv1368_1541442	0
		Rv3245c_3626434	0			Rv1368_1541468	0
		Rv3245c_3626451	0			Rv1368_1541479	0
		Rv3245c_3626460	0			Rv1368_1541480	0
		Rv3245c_3626470	0			Rv1368_1541537	0
		Rv3245c_3626484	0			Rv1368_1541584	0
		Rv3246c_3626737	0			Rv1368_1541635	0
		Rv3246c_3626843	0			Rv1368_1541646	0
		Rv3246c_3626844	0			Rv1368_1541725	0
		Rv3246c_3626901	0			Rv1368_1541739	0
		Rv3246c_3626969	0			Rv1368_1541799	0
		Rv3246c_3627029	0			Rv1626_1828204	0
		Rv3246c_3627222	0			Rv1626_1828257	0
		Rv3246c_3627229	0			Rv1626_1828269	0
		Rv3246c_3627284	0			Rv1626_1828335	0
		Rv3764c_4209642	0			Rv1626_1828389	0
		Rv3764c_4209646	0			Rv1626_1828468	0
		Rv3764c_4209679	0			Rv1626_1828539	0
		Rv3764c_4209697	0			Rv1626_1828586	0
		Rv3764c_4209742	0			Rv1626_1828626	0
		Rv3764c_4209841	0			Rv1626_1828659	0
		Rv3764c_4209903	0			Rv1626_1828678	0
		Rv3764c_4209912	0			Rv1626_1828691	0
		Rv3764c_4209936	0			Rv1626_1828760	0
		Rv3764c_4209972	0			Rv1626_1828792	0
		Rv3764c_4210054	0			Rv1675c_1900242	0
		Rv3764c_4210086	0			Rv1675c_1900289	0
		Rv3764c_4210091	0			Rv1675c_1900349	0
		Rv3764c_4210281	0			Rv1675c_1900465	0
		Rv3764c_4210406	0			Rv1675c_1900570	0
		Rv3764c_4210412	0			Rv1675c_1900677	0
		Rv3764c_4210470	0			Rv1675c_1900722	0
		Rv3764c_4210496	0			Rv1675c_1900732	0
		Rv3764c_4210513	0			Rv1675c_1900735	0
		Rv3764c_4210606	0			Rv1675c_1900777	0
		Rv3764c_4210686	0			Rv1675c_1900791	0
		Rv3764c_4210694	0			Rv1675c_1900853	0
		Rv3764c_4210731	0			Rv1675c_1900973	0
		Rv3764c_4210795	0			Rv1690_1915546	0
		Rv3764c_4210983	0			Rv1690_1915547	0
		Rv3765c_4211174	0			Rv1690_1915585	0
		Rv3765c_4211183	0			Rv1690_1915605	0
		Rv3765c_4211197	0			Rv1690_1915658	0
		Rv3765c_4211206	0			Rv1690_1915679	0
		Rv3765c_4211236	0			Rv1690_1915772	0
		Rv3765c_4211237	0			Rv1690_1915811	0
		Rv3765c_4211242	0			Rv1690_1915831	0
		Rv3765c_4211244	0			Rv1690_1915859	0
		Rv3765c_4211266	0			Rv1690_1915865	0
		Rv3765c_4211282	0			Rv1743_1969015	0
		Rv3765c_4211354	0			Rv1743_1969029	0
		Rv3765c_4211386	0			Rv1743_1969052	0
		Rv3765c_4211404	0			Rv1743_1969111	0
		Rv3765c_4211514	0			Rv1743_1969117	0
		Rv3765c_4211537	0			Rv1743_1969133	0
		Rv3765c_4211586	0			Rv1743_1969167	0
		Rv3765c_4211588	0			Rv1743_1969199	0
		Rv3765c_4211595	0			Rv1743_1969284	0
		Rv3765c_4211607	0			Rv1743_1969306	0
		Rv3765c_4211659	0			Rv1743_1969332	0
		Rv3765c_4211663	0			Rv1743_1969347	0
		Rv3765c_4211753	0			Rv1743_1969390	0
		Rv3765c_4211771	0			Rv1743_1969455	0
		Rv3849_4323507	0			Rv1743_1969463	0
		Rv3849_4323510	0			Rv1743_1969547	0
		Rv3849_4323518	0			Rv1743_1969558	0
		Rv3849_4323531	0			Rv1743_1969613	0
		Rv3849_4323594	0			Rv1743_1969638	0
		Rv3849_4323630	0			Rv1743_1969728	0
		Rv3849_4323675	0			Rv1743_1969743	0
		Rv3849_4323710	0			Rv1743_1969876	0
		Rv3849_4323744	0			Rv1743_1969907	0
		Rv3849_4323765	0			Rv1743_1969924	0
		Rv3849_4323814	0			Rv1743_1969937	0
		Rv3849_4323827	0			Rv1743_1970021	0
		Rv3849_4323828	0			Rv1743_1970033	0
		Rv3849_4323855	0			Rv1743_1970067	0
		Rv3849_4323874	0			Rv1743_1970123	0
		Rv3849_4323886	0			Rv1743_1970143	0
						Rv1743_1970158	0
						Rv1743_1970161	0
						Rv1743_1970167	0
						Rv1743_1970173	0
						Rv1743_1970320	0
						Rv1743_1970327	0
						Rv1743_1970394	0
						Rv1743_1970401	0
						Rv1743_1970413	0
						Rv1743_1970414	0
						Rv1743_1970435	0
						Rv1743_1970440	0
						Rv1743_1970500	0
						Rv1743_1970535	0
						Rv1743_1970541	0
						Rv1743_1970581	0
						Rv1743_1970617	0
						Rv1743_1970623	0
						Rv1743_1970632	0
						Rv1743_1970638	0
						Rv1743_1970647	0
						Rv1743_1970666	0
						Rv1747_1973646	0
						Rv1747_1973670	0
						Rv1747_1973678	0
						Rv1747_1973708	0
						Rv1747_1973715	0
						Rv1747_1973756	0
						Rv1747_1973762	0
						Rv1747_1973763	0
						Rv1747_1973771	0
						Rv1747_1973902	0
						Rv1747_1973930	0
						Rv1747_1973955	0
						Rv1747_1974008	0
						Rv1747_1974012	0
						Rv1747_1974042	0
						Rv1747_1974055	0
						Rv1747_1974064	0
						Rv1747_1974093	0
						Rv1747_1974124	0
						Rv1747_1974134	0
						Rv1747_1974159	0
						Rv1747_1974211	0
						Rv1747_1974222	0
						Rv1747_1974280	0
						Rv1747_1974319	0
						Rv1747_1974321	0
						Rv1747_1974345	0
						Rv1747_1974357	0
						Rv1747_1974444	0
						Rv1747_1974472	0
						Rv1747_1974473	0
						Rv1747_1974482	0
						Rv1747_1974560	0
						Rv1747_1974561	0
						Rv1747_1974580	0
						Rv1747_1974667	0
						Rv1747_1974742	0
						Rv1747_1974747	0
						Rv1747_1974823	0
						Rv1747_1974898	0
						Rv1747_1974919	0
						Rv1747_1974974	0
						Rv1747_1975026	0
						Rv1747_1975170	0
						Rv1747_1975172	0
						Rv1747_1975243	0
						Rv1747_1975254	0
						Rv1747_1975371	0
						Rv1747_1975401	0
						Rv1747_1975404	0
						Rv1747_1975424	0
						Rv1747_1975531	0
						Rv1747_1975538	0
						Rv1747_1975689	0
						Rv1747_1975695	0
						Rv1747_1975741	0
						Rv1747_1975768	0
						Rv1747_1975796	0
						Rv1747_1975807	0
						Rv1747_1975861	0
						Rv1747_1975896	0
						Rv1747_1975964	0
						Rv1747_1976052	0
						Rv1747_1976066	0
						Rv1747_1976075	0
						Rv1747_1976092	0
						Rv1747_1976093	0
						Rv1747_1976152	0
						Rv1747_1976160	0
						Rv1747_1976169	0
						Rv1747_1976173	0
						Rv1813c_2055684	0
						Rv1813c_2055720	0
						Rv1813c_2055744	0
						Rv1813c_2055789	0
						Rv1813c_2055808	0
						Rv1813c_2055873	0
						Rv1813c_2055877	0
						Rv1813c_2055895	0
						Rv1813c_2055914	0
						Rv1813c_2055919	0
						Rv1813c_2055933	0
						Rv1813c_2055950	0
						Rv1813c_2055990	0
						Rv1813c_2056032	0
						Rv1813c_2056033	0
						Rv1813c_2056079	0
						Rv1813c_2056101	0
						Rv2027c_2272802	0
						Rv2027c_2272819	0
						Rv2027c_2272842	0
						Rv2027c_2272862	0
						Rv2027c_2273044	0
						Rv2027c_2273046	0
						Rv2027c_2273099	0
						Rv2027c_2273130	0
						Rv2027c_2273247	0
						Rv2027c_2273339	0
						Rv2027c_2273400	0
						Rv2027c_2273453	0
						Rv2027c_2273491	0
						Rv2027c_2273521	0
						Rv2027c_2273542	0
						Rv2027c_2273627	0
						Rv2027c_2273656	0
						Rv2027c_2273684	0
						Rv2027c_2273748	0
						Rv2027c_2273763	0
						Rv2027c_2273784	0
						Rv2027c_2273813	0
						Rv2027c_2273844	0
						Rv2027c_2273874	0
						Rv2027c_2273894	0
						Rv2027c_2273936	0
						Rv2027c_2273988	0
						Rv2027c_2274195	0
						Rv2027c_2274229	0
						Rv2027c_2274252	0
						Rv2027c_2274273	0
						Rv2027c_2274281	0
						Rv2027c_2274320	0
						Rv2027c_2274332	0
						Rv2027c_2274398	0
						Rv2027c_2274498	0
						Rv2247_2520778	0
						Rv2247_2520802	0
						Rv2247_2520823	0
						Rv2247_2520884	0
						Rv2247_2520919	0
						Rv2247_2520923	0
						Rv2247_2520946	0
						Rv2247_2520998	0
						Rv2247_2521080	0
						Rv2247_2521258	0
						Rv2247_2521370	0
						Rv2247_2521421	0
						Rv2247_2521442	0
						Rv2247_2521486	0
						Rv2247_2521503	0
						Rv2247_2521613	0
						Rv2247_2521642	0
						Rv2247_2521648	0
						Rv2247_2521650	0
						Rv2247_2521906	0
						Rv2247_2521973	0
						Rv2247_2522043	0
						Rv2247_2522158	0
						Rv2710_3022481	0
						Rv2710_3022531	0
						Rv2710_3022573	0
						Rv2710_3022730	0
						Rv2710_3022823	0
						Rv2710_3022826	0
						Rv2710_3022883	0
						Rv2710_3022887	0
						Rv2710_3022907	0
						Rv2710_3023022	0
						Rv2710_3023035	0
						Rv2710_3023106	0
						Rv2710_3023146	0
						Rv2710_3023147	0
						Rv2710_3023159	0
						Rv2710_3023168	0
						Rv2710_3023234	0
						Rv2710_3023255	0
						Rv2710_3023305	0
						Rv2710_3023354	0
						Rv2710_3023423	0
						Rv2984_3339875	0
						Rv2984_3340001	0
						Rv2984_3340015	0
						Rv2984_3340063	0
						Rv2984_3340102	0
						Rv2984_3340195	0
						Rv2984_3340207	0
						Rv2984_3340225	0
						Rv2984_3340278	0
						Rv2984_3340295	0
						Rv2984_3340386	0
						Rv2984_3340546	0
						Rv2984_3340615	0
						Rv2984_3340702	0
						Rv2984_3340741	0
						Rv2984_3340980	0
						Rv2984_3340999	0
						Rv2984_3341135	0
						Rv2984_3341215	0
						Rv2984_3341254	0
						Rv2984_3341291	0
						Rv2984_3341364	0
						Rv2984_3341476	0
						Rv2984_3341566	0
						Rv2984_3341736	0
						Rv2984_3341757	0
						Rv2984_3341860	0
						Rv2984_3341893	0
						Rv2984_3341930	0
						Rv2984_3341986	0
						Rv2984_3342013	0
						Rv2984_3342080	0
						Rv3132c_3497572	0
						Rv3132c_3497573	0
						Rv3132c_3497583	0
						Rv3132c_3497606	0
						Rv3132c_3497670	0
						Rv3132c_3497678	0
						Rv3132c_3497705	0
						Rv3132c_3497723	0
						Rv3132c_3497724	0
						Rv3132c_3497733	0
						Rv3132c_3497788	0
						Rv3132c_3497855	0
						Rv3132c_3497874	0
						Rv3132c_3497895	0
						Rv3132c_3497921	0
						Rv3132c_3498003	0
						Rv3132c_3498031	0
						Rv3132c_3498148	0
						Rv3132c_3498268	0
						Rv3132c_3498276	0
						Rv3132c_3498320	0
						Rv3132c_3498326	0
						Rv3132c_3498337	0
						Rv3132c_3498346	0
						Rv3132c_3498364	0
						Rv3132c_3498377	0
						Rv3132c_3498390	0
						Rv3132c_3498394	0
						Rv3132c_3498423	0
						Rv3132c_3498439	0
						Rv3132c_3498440	0
						Rv3132c_3498520	0
						Rv3132c_3498547	0
						Rv3132c_3498566	0
						Rv3132c_3498672	0
[truncated: 189 more rows]

## Sheet: Table S6
Important scores of each feature of various models in cluster size
Lineage2				Lineage4
Random forest model		Gradient boosting decision tree		Random forest model		Gradient boosting decision tree
Gene_Position	Importance score	Gene_Position	Importance score	Gene_Position	Importance score	Gene_Position	Importance score
Rv0079_88700	0.107741	Rv0079_88700	0.1396	Rv2710_3023036	0.066276	Rv3764c_4209859	0.1274
Rv1221_1364706	0.062972	Rv1221_1364706	0.0841	Rv3764c_4209859	0.064215	Rv2710_3023036	0.0718
Rv0902c_1005093	0.030474	Rv0982_1098417	0.0421	Rv1266c_1414528	0.055262	Rv1266c_1414528	0.0576
Rv1027c_1148482	0.023167	Rv0844c_940748	0.0366	Rv2984_3340328	0.021597	Rv0758_852577	0.0332
Rv0845_941722	0.022721	Rv2247_2521309	0.0344	Rv0758_852577	0.019593	Rv0758_852977	0.0259
Rv2247_2521309	0.02076	Rv0902c_1005093	0.0306	Rv1028c_1149551	0.017013	Rv1028c_1151473	0.0229
Rv0982_1098417	0.019259	Rv1027c_1148482	0.0228	Rv0195_231114	0.015521	Rv2247_2521699	0.0197
Rv1028c_1151304	0.018684	Rv0758_852953	0.0173	Rv0930_1037012	0.015122	Rv1368_1541356	0.017
Rv0844c_940748	0.017271	Rv1028c_1151304	0.0124	Rv1368_1541356	0.014353	Rv1747_1973649	0.016
Rv2027c_2274354	0.009485	Rv0014c_16089	0.0092	Rv0758_852977	0.013774	Rv1033c_1158549	0.0144
Rv0758_852953	0.009365	Rv1690_1915737	0.009	Rv2247_2521699	0.011382	Rv0930_1037012	0.0135
Rv1009_1128883	0.007629	Rv2027c_2273888	0.0088	Rv1032c_1156962	0.011294	Rv0930_1037911	0.0129
Rv2027c_2273888	0.00731	Rv3765c_4211492	0.0086	Rv3245c_3625065	0.010835	Rv2247_2521342	0.0128
Rv0757_851844	0.006485	Rv3132c_3498198	0.0075	Rv1032c_1156979	0.010424	Rv1028c_1149463	0.0126
Rv3132c_3498851	0.006392	Rv1027c_1149097	0.0069	Rv1028c_1151473	0.01019	Rv1032c_1156511	0.0126
Rv0602c_699663	0.006304	Rv0014c_15890	0.0068	Rv0014c_16807	0.009372	Rv2247_2520761	0.0126
Rv2984_3341602	0.006105	Rv1027c_1148930	0.0061	Rv1747_1973649	0.009118	Rv3245c_3625836	0.0113
Rv1027c_1148930	0.005975	Rv0014c_16403	0.0055	Rv0930_1037355	0.008261	Rv1032c_1156979	0.0105
Rv1743_1969275	0.005793	Rv1743_1969275	0.0053	Rv1032c_1156511	0.007803	Rv2984_3340300	0.0089
Rv0757_852013	0.005624	Rv1747_1974325	0.005	Rv3245c_3625836	0.007717	Rv0602c_699466	0.0082
Rv0845_941475	0.005247	Rv2027c_2273012	0.005	Rv1033c_1158549	0.007465	Rv3132c_3497874	0.0076
Rv3765c_4211492	0.005139	Rv0602c_699386	0.0049	Rv1028c_1149463	0.006979	Rv2984_3340328	0.0072
Rv1027c_1149097	0.005056	Rv0014c_16119	0.0046	Rv0601c_698968	0.00612	Rv1028c_1149433	0.0065
Rv3132c_3498198	0.004988	Rv0014c_16352	0.0046	Rv3132c_3497874	0.005966	Rv0195_231114	0.0064
Rv1626_1828320	0.00495	Rv1032c_1157070	0.0046	Rv0758_852582	0.005588	Rv3765c_4211448	0.0062
Rv2027c_2273012	0.004812	Rv2027c_2274354	0.0045	Rv1028c_1149433	0.005561	Rv0014c_16055	0.0061
Rv0981_1097478	0.004482	Rv1747_1974050	0.0043	Rv0602c_699466	0.005518	Rv0014c_17335	0.006
Rv1743_1970117	0.004331	Rv0490_580448	0.004	Rv1028c_1150585	0.005493	Rv0600c_698144	0.006
Rv1747_1974325	0.004307	Rv3132c_3498851	0.004	Rv2247_2520761	0.005436	Rv0758_852582	0.0059
Rv0982_1098287	0.004198	Rv1033c_1158252	0.0039	Rv0758_852782	0.005395	Rv3245c_3626305	0.0057
Rv1009_1129079	0.003945	Rv2984_3341602	0.0039	Rv0014c_16055	0.005135	Rv1028c_1150793	0.0053
Rv0844c_940538	0.003721	Rv0757_852013	0.0038	Rv3764c_4210274	0.004979	Rv0758_853579	0.0049
Rv1057_1180048	0.003692	Rv0982_1098287	0.0038	Rv0600c_698144	0.004779	Rv1028c_1150585	0.0049
Rv0903c_1006065	0.003675	Rv3245c_3626417	0.0038	Rv1057_1180072	0.004641	Rv0903c_1006538	0.0048
Rv1675c_1900557	0.003672	Rv0602c_699663	0.0037	Rv3765c_4211448	0.004525	Rv0758_852782	0.0046
Rv0081_89670	0.003591	Rv3765c_4211237	0.0037	Rv0903c_1006080	0.004371	Rv0601c_698968	0.0045
Rv0490_580448	0.003574	Rv0602c_699481	0.0036	Rv2984_3340300	0.004362	Rv1028c_1149551	0.0044
Rv0758_852468	0.003531	Rv0845_941722	0.0035	Rv2247_2521342	0.004115	Rv1626_1828455	0.0042
Rv0014c_15890	0.00352	Rv1057_1180048	0.0034	Rv0079_88486	0.004059	Rv0079_88486	0.0039
Rv3245c_3624954	0.003518	Rv1675c_1900557	0.0034	Rv0903c_1006538	0.004053	Rv0758_852910	0.0039
Rv3132c_3499257	0.003439	Rv0844c_940538	0.0033	Rv1813c_2055950	0.003969	Rv1057_1179980	0.0038
Rv1028c_1150004	0.003412	Rv0903c_1006262	0.0033	Rv0930_1037911	0.00391	Rv0014c_16807	0.0034
Rv0602c_699386	0.003373	Rv2027c_2273416	0.0031	Rv1057_1179980	0.003903	Rv0758_853057	0.0034
Rv3764c_4210838	0.003361	Rv2247_2521002	0.0031	Rv2027c_2273627	0.00386	Rv1057_1180375	0.0033
Rv1266c_1414333	0.003358	Rv0758_853215	0.0029	Rv1266c_1414021	0.003564	Rv0902c_1004729	0.0031
Rv3245c_3625643	0.003338	Rv0845_941203	0.0029	Rv0758_853579	0.003536	Rv0982_1098698	0.0028
Rv0758_853215	0.003317	Rv0981_1097478	0.0029	Rv0014c_17335	0.00346	Rv1368_1541214	0.0027
Rv1743_1969728	0.003269	Rv1057_1180212	0.0029	Rv1266c_1414767	0.003455	Rv0490_580006	0.0026
Rv3245c_3626417	0.003183	Rv1266c_1415260	0.0029	Rv2984_3341308	0.003388	Rv3765c_4211695	0.0026
Rv2027c_2274003	0.003144	Rv1813c_2055937	0.0029	Rv3132c_3498353	0.003226	Rv0844c_940838	0.0025
Rv0014c_16541	0.00314	Rv2027c_2272976	0.0029	Rv0982_1098698	0.003164	Rv0844c_940917	0.0025
Rv1028c_1150628	0.00314	Rv3132c_3499257	0.0029	Rv0844c_940822	0.003152	Rv0982_1098408	0.0025
Rv3132c_3497859	0.003131	Rv3245c_3624954	0.0029	Rv1813c_2055762	0.003022	Rv3132c_3498353	0.0025
Rv3245c_3626562	0.003059	Rv0981_1097442	0.0028	Rv0982_1098408	0.002972	Rv3132c_3498714	0.0025
Rv0903c_1006262	0.003047	Rv0014c_16987	0.0027	Rv3132c_3498640	0.002855	Rv0014c_15797	0.0024
Rv0490_580093	0.002989	Rv0601c_698740	0.0027	Rv1009_1128567	0.002804	Rv1009_1128567	0.0024
Rv0079_88926	0.002987	Rv1028c_1150369	0.0027	Rv1626_1828455	0.002765	Rv1032c_1157768	0.0023
Rv0902c_1005472	0.002967	Rv1626_1828341	0.0027	Rv0844c_940838	0.002757	Rv1368_1541480	0.0023
Rv1028c_1150369	0.002944	Rv3245c_3626562	0.0027	Rv0758_853057	0.002705	Rv2984_3341404	0.0023
Rv1743_1969405	0.00292	Rv0195_230998	0.0025	Rv2247_2521228	0.002621	Rv3132c_3499086	0.0023
Rv0195_230998	0.002914	Rv0844c_940570	0.0025	Rv0758_853153	0.002408	Rv1032c_1157458	0.0022
Rv1368_1541798	0.002872	Rv0982_1097924	0.0025	Rv1027c_1148762	0.002352	Rv1028c_1150744	0.0021
Rv2984_3340930	0.002864	Rv1009_1129079	0.0025	Rv3245c_3626305	0.002323	Rv1028c_1149924	0.002
Rv1032c_1156982	0.002857	Rv0981_1097033	0.0024	Rv0758_852910	0.002221	Rv1747_1975741	0.002
Rv0602c_699274	0.00279	Rv1057_1180531	0.0024	Rv0845_942094	0.002151	Rv0600c_698096	0.0019
Rv3765c_4211237	0.002757	Rv1743_1970117	0.0024	Rv2984_3339968	0.002139	Rv0758_853180	0.0019
Rv1028c_1149815	0.002752	Rv1747_1975225	0.0024	Rv3132c_3499086	0.00209	Rv1009_1128145	0.0019
Rv1266c_1414365	0.002749	Rv3132c_3497859	0.0024	Rv3132c_3498714	0.002081	Rv1028c_1149367	0.0019
Rv1743_1969837	0.002713	Rv1266c_1414365	0.0023	Rv0758_852736	0.002051	Rv1813c_2055950	0.0019
Rv0757_851982	0.002682	Rv1626_1828320	0.0023	Rv0902c_1004729	0.002044	Rv0758_852774	0.0018
Rv3132c_3498420	0.002667	Rv1028c_1150378	0.0022	Rv1028c_1150744	0.002038	Rv1028c_1149705	0.0018
Rv1032c_1156754	0.002656	Rv1266c_1415827	0.0022	Rv0758_853180	0.00203	Rv1221_1364757	0.0018
Rv3245c_3625328	0.002535	Rv3220c_3596382	0.0022	Rv1221_1364757	0.002029	Rv3245c_3626581	0.0018
Rv1027c_1148591	0.002526	Rv0079_88852	0.0021	Rv0014c_16986	0.001989	Rv0758_852736	0.0017
Rv2027c_2273416	0.002526	Rv0845_941475	0.0021	Rv0601c_698797	0.001986	Rv1368_1541074	0.0017
Rv1057_1180212	0.00252	Rv1028c_1149316	0.0021	Rv1032c_1157099	0.001962	Rv1027c_1148762	0.0016
Rv0758_853066	0.002516	Rv1057_1180093	0.0021	Rv0982_1098485	0.00192	Rv1028c_1150003	0.0016
Rv3765c_4211354	0.002483	Rv2027c_2273620	0.0021	Rv3765c_4211695	0.001875	Rv1057_1179867	0.0016
Rv1266c_1415827	0.002482	Rv2027c_2273635	0.0021	Rv0081_89767	0.001872	Rv0014c_15780	0.0015
Rv1033c_1158252	0.00237	Rv3764c_4210321	0.0021	Rv1057_1180375	0.001848	Rv0602c_699262	0.0015
Rv3133c_3499723	0.00237	Rv0758_852910	0.002	Rv2984_3341404	0.001829	Rv1032c_1157099	0.0015
Rv2984_3340293	0.002357	Rv3132c_3499134	0.002	Rv0014c_16309	0.001825	Rv1221_1364789	0.0015
Rv1032c_1157070	0.002339	Rv0758_853066	0.0019	Rv3133c_3499910	0.001816	Rv1266c_1414884	0.0015
Rv0758_852910	0.00233	Rv0758_853212	0.0019	Rv1368_1541074	0.001802	Rv2710_3023354	0.0015
Rv0845_941203	0.002318	Rv1032c_1156754	0.0019	Rv1368_1541799	0.001768	Rv2984_3339968	0.0015
Rv1747_1975267	0.002313	Rv1057_1180311	0.0019	Rv1747_1976152	0.001761	Rv0195_231139	0.0014
Rv3245c_3626120	0.002306	Rv1743_1969728	0.0019	Rv1028c_1149705	0.001758	Rv1032c_1157295	0.0014
Rv1747_1974050	0.002294	Rv1743_1970316	0.0019	Rv1028c_1149367	0.001737	Rv1221_1364424	0.0014
Rv0014c_16119	0.002293	Rv1747_1973726	0.0019	Rv0600c_698096	0.001728	Rv1368_1541232	0.0014
Rv0982_1098824	0.002272	Rv3132c_3497979	0.0019	Rv3849_4323654	0.001723	Rv1813c_2055762	0.0014
Rv0079_88311	0.00226	Rv3245c_3625328	0.0019	Rv0758_852595	0.001715	Rv2027c_2273253	0.0014
Rv1747_1973726	0.002256	Rv0014c_16541	0.0018	Rv0490_580506	0.001711	Rv3132c_3499187	0.0014
Rv1009_1128801	0.002252	Rv0079_88926	0.0018	Rv0758_852774	0.001711	Rv0014c_16061	0.0013
Rv0491_581034	0.002246	Rv0081_89670	0.0018	Rv2710_3023354	0.001705	Rv0014c_17108	0.0013
Rv2984_3340650	0.002231	Rv0490_580093	0.0018	Rv0014c_15780	0.001687	Rv0079_88401	0.0013
Rv0982_1098332	0.002221	Rv0758_852625	0.0018	Rv3765c_4211206	0.001675	Rv0490_580506	0.0013
Rv0014c_16517	0.002195	Rv0758_852970	0.0018	Rv1032c_1157385	0.001667	Rv0601c_698797	0.0013
Rv1266c_1415087	0.002154	Rv0845_942111	0.0018	Rv0081_89687	0.001661	Rv0845_941311	0.0013
Rv1626_1828785	0.002151	Rv0981_1097252	0.0018	Rv0758_852711	0.001655	Rv1028c_1149997	0.0013
Rv0195_231486	0.002147	Rv1009_1128801	0.0018	Rv0601c_698828	0.00165	Rv1057_1179812	0.0013
Rv0601c_698968	0.002133	Rv1027c_1148591	0.0018	Rv1028c_1150421	0.001646	Rv1368_1541515	0.0013
Rv3245c_3626263	0.002132	Rv1028c_1150004	0.0018	Rv0845_941311	0.001629	Rv1743_1969907	0.0013
Rv0600c_698387	0.002128	Rv1028c_1150496	0.0018	Rv0079_88797	0.00162	Rv2027c_2273748	0.0013
Rv2027c_2272976	0.002127	Rv1032c_1156982	0.0018	Rv3849_4323702	0.001615	Rv2027c_2273894	0.0013
Rv0981_1097252	0.002127	Rv1057_1179707	0.0018	Rv0758_853275	0.001614	Rv2247_2520823	0.0013
Rv1027c_1148497	0.002113	Rv1057_1180036	0.0018	Rv0845_942363	0.001613	Rv3132c_3498219	0.0013
Rv0757_852245	0.002099	Rv1221_1364540	0.0018	Rv1028c_1149997	0.00161	Rv3765c_4211206	0.0013
Rv0014c_16239	0.002084	Rv1626_1828283	0.0018	Rv0758_852618	0.001608	Rv0014c_15890	0.0012
Rv1028c_1151074	0.002049	Rv1747_1976050	0.0018	Rv0845_941316	0.001598	Rv0081_89634	0.0012
Rv0845_942400	0.002042	Rv2027c_2274003	0.0018	Rv0844c_940917	0.001592	Rv0081_89902	0.0012
Rv1032c_1157208	0.002038	Rv2984_3340930	0.0018	Rv0845_941271	0.001577	Rv0602c_699593	0.0012
Rv0079_88852	0.002031	Rv3764c_4210086	0.0018	Rv2247_2521642	0.001566	Rv0758_852595	0.0012
Rv1690_1915737	0.002013	Rv0014c_17215	0.0017	Rv2984_3340930	0.001563	Rv0758_853153	0.0012
Rv2027c_2274508	0.001991	Rv0490_579964	0.0017	Rv0014c_16435	0.001541	Rv1028c_1149737	0.0012
Rv0758_852607	0.001991	Rv0758_852980	0.0017	Rv1009_1128145	0.00154	Rv1028c_1150036	0.0012
Rv3220c_3597529	0.00199	Rv0845_942400	0.0017	Rv0195_231462	0.001534	Rv1028c_1150421	0.0012
Rv0758_853159	0.001967	Rv0902c_1005472	0.0017	Rv1057_1180399	0.001525	Rv1032c_1157385	0.0012
Rv1032c_1157543	0.001959	Rv1028c_1151074	0.0017	Rv0490_580006	0.001517	Rv1057_1179662	0.0012
Rv1747_1975033	0.001946	Rv1747_1974002	0.0017	Rv0014c_16331	0.001517	Rv1368_1541318	0.0012
Rv0844c_940602	0.001921	Rv2247_2521428	0.0017	Rv1266c_1414919	0.001512	Rv1743_1969614	0.0012
Rv0014c_16352	0.001919	Rv3764c_4210838	0.0017	Rv1266c_1414884	0.001512	Rv1747_1975172	0.0012
Rv0930_1037012	0.001894	Rv0014c_16239	0.0016	Rv2027c_2273748	0.001509	Rv1747_1975177	0.0012
Rv2984_3340333	0.001882	Rv0014c_16517	0.0016	Rv3764c_4210336	0.001507	Rv2027c_2273247	0.0012
Rv0981_1097033	0.001848	Rv0014c_16560	0.0016	Rv0758_853672	0.001494	Rv2027c_2273725	0.0012
Rv1028c_1149234	0.00182	Rv0195_231486	0.0016	Rv1028c_1150003	0.001483	Rv2984_3340871	0.0012
Rv0757_852296	0.001798	Rv0601c_698877	0.0016	Rv0079_88401	0.001471	Rv3132c_3498277	0.0012
Rv1747_1973911	0.001797	Rv0758_852468	0.0016	Rv3765c_4211207	0.001464	Rv3132c_3498364	0.0012
Rv0602c_699481	0.001794	Rv0758_853159	0.0016	Rv3132c_3498607	0.001461	Rv3132c_3498440	0.0012
Rv2247_2521428	0.001779	Rv0758_853506	0.0016	Rv1743_1970413	0.001457	Rv3245c_3625390	0.0012
Rv1747_1976050	0.001752	Rv0982_1098931	0.0016	Rv3220c_3596506	0.00144	Rv3765c_4211207	0.0012
Rv0902c_1004823	0.001748	Rv1009_1128451	0.0016	Rv0758_852784	0.001429	Rv3849_4323654	0.0012
Rv3764c_4209903	0.001742	Rv1032c_1156449	0.0016	Rv0014c_17108	0.001405	Rv0014c_16479	0.0011
Rv1221_1364694	0.001719	Rv1032c_1157208	0.0016	Rv0758_853270	0.001399	Rv0014c_16805	0.0011
Rv1813c_2055937	0.001709	Rv1057_1179497	0.0016	Rv3132c_3498440	0.001389	Rv0490_579573	0.0011
Rv2247_2521002	0.001703	Rv1626_1828785	0.0016	Rv1028c_1151441	0.001341	Rv1032c_1156962	0.0011
Rv0014c_16403	0.001698	Rv1743_1970699	0.0016	Rv3764c_4210525	0.001325	Rv1032c_1157356	0.0011
Rv0195_231114	0.001692	Rv2247_2520994	0.0016	Rv0014c_15797	0.001323	Rv1057_1179857	0.0011
Rv3246c_3627029	0.001665	Rv2984_3340650	0.0016	Rv2027c_2273894	0.001315	Rv1266c_1414021	0.0011
Rv1057_1180563	0.001656	Rv3133c_3499494	0.0016	Rv1747_1973771	0.001305	Rv1368_1541133	0.0011
Rv3765c_4211082	0.001656	Rv3220c_3597529	0.0016	Rv3246c_3626919	0.001291	Rv1747_1973771	0.0011
Rv1057_1179497	0.001617	Rv3765c_4211354	0.0016	Rv3132c_3497855	0.001289	Rv1747_1974012	0.0011
Rv3132c_3499134	0.001612	Rv1028c_1149815	0.0015	Rv1743_1970394	0.001284	Rv1747_1975424	0.0011
Rv1747_1974002	0.001602	Rv2984_3340293	0.0015	Rv2984_3340871	0.001282	Rv0758_852828	0.001
Rv0758_853212	0.001594	Rv3132c_3498420	0.0015	Rv1747_1975741	0.001277	Rv0844c_940730	0.001
Rv0844c_940654	0.001585	Rv0014c_16640	0.0014	Rv1266c_1414176	0.001274	Rv0845_942363	0.001
Rv0014c_17215	0.001576	Rv0491_581034	0.0014	Rv2027c_2274281	0.001264	Rv0930_1037355	0.001
Rv1221_1364540	0.001561	Rv0845_942181	0.0014	Rv0844c_940730	0.001262	Rv1032c_1156813	0.001
Rv1626_1828620	0.00155	Rv0902c_1005098	0.0014	Rv1675c_1900498	0.001252	Rv1266c_1414119	0.001
Rv3132c_3497979	0.001534	Rv1028c_1150441	0.0014	Rv3220c_3597475	0.001224	Rv1368_1541057	0.001
Rv1057_1180036	0.00152	Rv1747_1973911	0.0014	Rv1028c_1150793	0.001223	Rv1675c_1900349	0.001
Rv0601c_698737	0.001503	Rv3133c_3499723	0.0014	Rv1266c_1414632	0.001221	Rv1675c_1900498	0.001
Rv1813c_2055751	0.001497	Rv0601c_698643	0.0013	Rv3132c_3498219	0.001206	Rv2710_3023046	0.001
Rv2027c_2273149	0.001496	Rv0845_941827	0.0013	Rv0602c_699453	0.001203	Rv2984_3340930	0.001
Rv2027c_2273635	0.001463	Rv3245c_3626263	0.0013	Rv3245c_3625390	0.001199	Rv3765c_4211163	0.001
Rv1690_1915768	0.001449	Rv3765c_4211663	0.0013	Rv1368_1541480	0.001197	Rv3765c_4211740	0.001
Rv3765c_4211221	0.001442	Rv0601c_698737	0.0012	Rv1368_1541057	0.001194	Rv0014c_16100	0.0009
Rv3245c_3626382	0.001441	Rv0758_852607	0.0012	Rv2247_2521319	0.001193	Rv0757_851826	0.0009
Rv1028c_1150378	0.001434	Rv0758_852976	0.0012	Rv0081_89791	0.001187	Rv1033c_1158614	0.0009
Rv0982_1098494	0.001434	Rv1009_1129112	0.0012	Rv2984_3340102	0.001163	Rv1266c_1415009	0.0009
Rv1033c_1158525	0.001429	Rv1057_1180561	0.0012	Rv0902c_1004513	0.001161	Rv2984_3340741	0.0009
Rv0490_580396	0.001428	Rv1266c_1415295	0.0012	Rv1028c_1149737	0.001157	Rv2984_3341860	0.0009
Rv1743_1970316	0.001415	Rv3245c_3625643	0.0012	Rv3220c_3597232	0.001154	Rv3220c_3596416	0.0009
Rv0195_231268	0.001411	Rv0195_230924	0.0011	Rv0602c_699104	0.001138	Rv3245c_3625501	0.0009
Rv0014c_17009	0.0014	Rv0602c_699274	0.0011	Rv0757_851826	0.001132	Rv3246c_3626909	0.0009
Rv0844c_940570	0.001388	Rv0602c_699658	0.0011	Rv3245c_3626581	0.001129	Rv0014c_17046	0.0008
Rv2027c_2273086	0.001387	Rv0757_851751	0.0011	Rv0601c_698985	0.001113	Rv0079_88968	0.0008
Rv1626_1828283	0.001386	Rv0845_941845	0.0011	Rv0195_231139	0.001113	Rv0601c_698985	0.0008
Rv0490_579740	0.001378	Rv1057_1179922	0.0011	Rv1368_1541214	0.001112	Rv0602c_699202	0.0008
Rv0758_853089	0.001367	Rv1057_1180563	0.0011	Rv1032c_1156673	0.00111	Rv0757_851634	0.0008
Rv3764c_4210086	0.001361	Rv3245c_3626175	0.0011	Rv1221_1364424	0.001096	Rv0845_941190	0.0008
Rv1747_1975708	0.001355	Rv3765c_4211082	0.0011	Rv0014c_16805	0.001093	Rv0902c_1004513	0.0008
Rv0758_852849	0.001349	Rv0014c_16846	0.001	Rv1368_1541515	0.001093	Rv0903c_1006080	0.0008
Rv0758_852625	0.001342	Rv0079_88378	0.001	Rv0845_941766	0.00109	Rv0930_1037089	0.0008
Rv1028c_1150496	0.001339	Rv0079_88671	0.001	Rv0845_942261	0.001081	Rv0930_1037803	0.0008
Rv2710_3022980	0.001322	Rv0981_1096938	0.001	Rv1057_1179857	0.001076	Rv1009_1128962	0.0008
Rv0014c_16310	0.001319	Rv0982_1098108	0.001	Rv1009_1129086	0.001066	Rv1027c_1148963	0.0008
Rv0079_88378	0.001308	Rv0982_1098494	0.001	Rv1028c_1149924	0.001057	Rv1027c_1149056	0.0008
Rv2027c_2272948	0.001304	Rv1028c_1149229	0.001	Rv1266c_1415009	0.001056	Rv1028c_1150262	0.0008
Rv1028c_1151095	0.001303	Rv1028c_1151054	0.001	Rv0602c_699798	0.001052	Rv1266c_1414333	0.0008
Rv0982_1098931	0.0013	Rv1028c_1151095	0.001	Rv3220c_3596416	0.001033	Rv1743_1970500	0.0008
Rv0902c_1005050	0.001298	Rv1033c_1158057	0.001	Rv0930_1037352	0.001032	Rv1813c_2056032	0.0008
Rv0014c_16089	0.001288	Rv1033c_1158525	0.001	Rv0845_941601	0.001023	Rv1813c_2056068	0.0008
Rv0845_942181	0.001281	Rv1266c_1414333	0.001	Rv0602c_699593	0.001016	Rv2247_2521228	0.0008
Rv1626_1828341	0.001281	Rv1266c_1415087	0.001	Rv0490_579456	0.001014	Rv2247_2522158	0.0008
Rv0491_581396	0.001268	Rv1626_1828501	0.001	Rv1743_1969410	0.001012	Rv2710_3023392	0.0008
Rv3764c_4210233	0.001268	Rv1675c_1900603	0.001	Rv1221_1364789	0.001001	Rv2984_3341476	0.0008
Rv1028c_1149316	0.001258	Rv2247_2520856	0.001	Rv1743_1970414	0.000986	Rv2984_3341757	0.0008
Rv0758_853013	0.001246	Rv3220c_3596276	0.001	Rv1057_1179726	0.00098	Rv3220c_3597474	0.0008
Rv1747_1974731	0.001243	Rv3245c_3626120	0.001	Rv3765c_4211163	0.000978	Rv3245c_3625403	0.0008
Rv1743_1970699	0.001241	Rv3246c_3627029	0.001	Rv0845_941387	0.00097	Rv3765c_4211237	0.0008
Rv3245c_3625589	0.001241	Rv3765c_4211221	0.001	Rv1027c_1148963	0.000968	Rv0014c_16438	0.0007
Rv3133c_3499494	0.001234	Rv3765c_4211365	0.001	Rv0014c_16244	0.00096	Rv0081_89767	0.0007
Rv0930_1037664	0.001224	Rv3849_4323675	0.001	Rv1675c_1900349	0.000956	Rv0195_231300	0.0007
Rv0758_853090	0.001212	Rv0079_88638	0.0009	Rv1747_1975177	0.000955	Rv0601c_698871	0.0007
Rv1675c_1900781	0.001211	Rv0195_230952	0.0009	Rv0079_88722	0.000951	Rv0758_853697	0.0007
Rv0844c_940848	0.001202	Rv0757_852127	0.0009	Rv0600c_698344	0.000948	Rv0930_1037252	0.0007
Rv2984_3340920	0.001183	Rv0758_853459	0.0009	Rv1626_1828626	0.000945	Rv0982_1097733	0.0007
Rv1009_1129112	0.001173	Rv0844c_940654	0.0009	Rv1747_1974159	0.000945	Rv1028c_1149429	0.0007
Rv0981_1097238	0.001173	Rv0844c_941056	0.0009	Rv3246c_3626909	0.000939	Rv1028c_1149616	0.0007
Rv0602c_699240	0.001171	Rv0930_1037224	0.0009	Rv0902c_1004897	0.000934	Rv1028c_1149932	0.0007
Rv1057_1179922	0.001168	Rv0930_1037664	0.0009	Rv1221_1364434	0.000933	Rv1028c_1150007	0.0007
Rv1747_1973833	0.001167	Rv0981_1097151	0.0009	Rv0601c_698871	0.000928	Rv1033c_1158560	0.0007
Rv1266c_1414944	0.00115	Rv0982_1097849	0.0009	Rv0758_852828	0.000925	Rv1266c_1414737	0.0007
Rv0079_88493	0.001141	Rv1028c_1149638	0.0009	Rv1266c_1415509	0.000919	Rv1266c_1415184	0.0007
Rv0982_1098108	0.00113	Rv1028c_1150644	0.0009	Rv0758_853460	0.000915	Rv1368_1541171	0.0007
Rv0981_1097442	0.001121	Rv1028c_1151561	0.0009	Rv2027c_2273725	0.000911	Rv1368_1541278	0.0007
Rv1747_1973932	0.001118	Rv1028c_1151571	0.0009	Rv3245c_3625403	0.000909	Rv1743_1969111	0.0007
Rv0195_230952	0.001103	Rv1221_1365034	0.0009	Rv1368_1541232	0.000906	Rv1743_1970394	0.0007
Rv0602c_699629	0.0011	Rv1675c_1900744	0.0009	Rv1033c_1158654	0.000905	Rv1747_1974482	0.0007
Rv1743_1970282	0.001081	Rv1690_1915872	0.0009	Rv1266c_1415560	0.000903	Rv1747_1975689	0.0007
Rv0758_852780	0.001081	Rv1743_1969405	0.0009	Rv0981_1097136	0.000903	Rv1747_1976092	0.0007
Rv1690_1915872	0.00108	Rv1747_1973833	0.0009	Rv1057_1179812	0.0009	Rv2247_2522043	0.0007
Rv0757_851751	0.001078	Rv1747_1975912	0.0009	Rv3132c_3498364	0.000894	Rv3132c_3497678	0.0007
Rv1057_1180561	0.001078	Rv1747_1975950	0.0009	Rv0758_852727	0.000887	Rv3132c_3498607	0.0007
Rv0982_1097960	0.001075	Rv2027c_2273369	0.0009	Rv0757_851634	0.000885	Rv3133c_3499700	0.0007
Rv0758_853506	0.001072	Rv2247_2522044	0.0009	Rv0014c_16549	0.000881	Rv3765c_4211445	0.0007
Rv3764c_4210989	0.001069	Rv2710_3023385	0.0009	Rv0982_1098089	0.00088	Rv0014c_16331	0.0006
Rv2027c_2273166	0.001065	Rv3132c_3498394	0.0009	Rv1028c_1151044	0.000877	Rv0014c_16815	0.0006
Rv0758_853263	0.001056	Rv3133c_3499460	0.0009	Rv1028c_1151062	0.000874	Rv0014c_16904	0.0006
Rv0014c_16846	0.001055	Rv3220c_3596099	0.0009	Rv0758_853529	0.000871	Rv0014c_16986	0.0006
Rv2710_3022835	0.001055	Rv3220c_3596371	0.0009	Rv1057_1180440	0.000869	Rv0079_88722	0.0006
Rv2710_3023385	0.001054	Rv3220c_3596614	0.0009	Rv3220c_3597474	0.000868	Rv0081_89687	0.0006
Rv1057_1180082	0.001052	Rv0014c_16370	0.0008	Rv1743_1969907	0.000866	Rv0195_231315	0.0006
Rv1009_1128451	0.00105	Rv0014c_16801	0.0008	Rv1747_1975531	0.000861	Rv0195_231462	0.0006
Rv2027c_2274294	0.001048	Rv0079_88493	0.0008	Rv0758_853360	0.00086	Rv0490_579762	0.0006
Rv2247_2520994	0.001042	Rv0079_88698	0.0008	Rv1057_1180224	0.000858	Rv0600c_698094	0.0006
Rv2027c_2273369	0.001039	Rv0195_231268	0.0008	Rv0757_851982	0.000856	Rv0600c_698408	0.0006
Rv0014c_16465	0.001037	Rv0490_579531	0.0008	Rv0982_1098772	0.000851	Rv0601c_698828	0.0006
Rv1266c_1414318	0.001022	Rv0490_579740	0.0008	Rv0982_1097737	0.000851	Rv0602c_699104	0.0006
Rv3220c_3596099	0.001013	Rv0600c_698387	0.0008	Rv1743_1969052	0.000849	Rv0757_851982	0.0006
Rv2247_2521379	0.001009	Rv0601c_698662	0.0008	Rv1032c_1157768	0.000846	Rv0758_852711	0.0006
Rv1057_1180250	0.001007	Rv0602c_699240	0.0008	Rv1032c_1157458	0.000844	Rv0758_852722	0.0006
Rv0490_579531	0.001004	Rv0602c_699644	0.0008	Rv0195_231521	0.000838	Rv0758_852727	0.0006
Rv1221_1365034	0.001003	Rv0757_852245	0.0008	Rv0758_852722	0.000837	Rv0758_853038	0.0006
Rv3220c_3596371	0.001003	Rv0902c_1005050	0.0008	Rv1009_1128276	0.000834	Rv0758_853200	0.0006
Rv1028c_1150567	0.001	Rv0981_1097127	0.0008	Rv1057_1179867	0.000833	Rv0758_853213	0.0006
Rv0758_852976	0.000999	Rv0982_1097960	0.0008	Rv3132c_3498853	0.000827	Rv0758_853275	0.0006
Rv0014c_16801	0.000997	Rv0982_1098332	0.0008	Rv0602c_699262	0.000827	Rv0758_853360	0.0006
Rv0600c_698100	0.000995	Rv1009_1128361	0.0008	Rv1747_1975794	0.000826	Rv0758_853361	0.0006
Rv2027c_2274480	0.000989	Rv1009_1128400	0.0008	Rv1266c_1414365	0.000826	Rv0758_853443	0.0006
Rv1266c_1414003	0.000988	Rv1028c_1149556	0.0008	Rv1690_1915831	0.000821	Rv0758_853460	0.0006
Rv2710_3023180	0.000964	Rv1028c_1150788	0.0008	Rv2710_3023234	0.00082	Rv0758_853664	0.0006
Rv2027c_2273229	0.000961	Rv1028c_1151181	0.0008	Rv3245c_3625010	0.000816	Rv0758_853690	0.0006
Rv1057_1179707	0.000953	Rv1032c_1157692	0.0008	Rv3246c_3626718	0.000811	Rv0758_853797	0.0006
Rv0195_230924	0.00095	Rv1057_1180082	0.0008	Rv3132c_3499201	0.00081	Rv0844c_940822	0.0006
Rv1028c_1150788	0.000948	Rv1266c_1414003	0.0008	Rv1028c_1149429	0.000807	Rv0845_941316	0.0006
Rv0982_1098807	0.000938	Rv1266c_1414053	0.0008	Rv2984_3341757	0.000799	Rv0845_941387	0.0006
Rv3765c_4211153	0.00093	Rv1266c_1414318	0.0008	Rv2027c_2273542	0.000796	Rv0845_941766	0.0006
Rv1743_1970565	0.000929	Rv1368_1541798	0.0008	Rv2027c_2273253	0.000795	Rv0902c_1004897	0.0006
Rv3764c_4210321	0.000926	Rv1626_1828267	0.0008	Rv0930_1037803	0.000794	Rv0902c_1005698	0.0006
Rv1221_1364829	0.000925	Rv1743_1969837	0.0008	Rv1747_1976092	0.00079	Rv0903c_1006320	0.0006
Rv0758_853459	0.000919	Rv1743_1970282	0.0008	Rv1743_1969373	0.00079	Rv0982_1098842	0.0006
Rv0490_579369	0.000919	Rv1747_1973932	0.0008	Rv0982_1098842	0.00079	Rv1009_1128464	0.0006
Rv2247_2521576	0.000915	Rv1747_1974731	0.0008	Rv3849_4323873	0.000789	Rv1009_1128730	0.0006
Rv0758_852980	0.000906	Rv1747_1975033	0.0008	Rv0014c_17046	0.000782	Rv1028c_1149257	0.0006
Rv0601c_698877	0.000903	Rv1747_1975708	0.0008	Rv0758_853443	0.00078	Rv1028c_1149587	0.0006
Rv1266c_1415295	0.000888	Rv1813c_2055728	0.0008	Rv1027c_1148727	0.000779	Rv1028c_1150160	0.0006
Rv3220c_3596614	0.000886	Rv2027c_2273166	0.0008	Rv1813c_2055684	0.000778	Rv1028c_1150677	0.0006
Rv1057_1180311	0.000881	Rv2027c_2273590	0.0008	Rv3245c_3626260	0.000777	Rv1032c_1156673	0.0006
Rv0757_851755	0.000857	Rv2027c_2274508	0.0008	Rv3132c_3498295	0.000773	Rv1033c_1158306	0.0006
Rv0014c_16560	0.000852	Rv2247_2521576	0.0008	Rv1028c_1149257	0.000771	Rv1033c_1158654	0.0006
Rv0930_1037519	0.000849	Rv2710_3023408	0.0008	Rv2710_3023159	0.00077	Rv1057_1179852	0.0006
Rv1743_1970491	0.000845	Rv2984_3340256	0.0008	Rv0195_231370	0.000769	Rv1057_1179917	0.0006
Rv2027c_2272842	0.000845	Rv2984_3341161	0.0008	Rv0490_580545	0.000768	Rv1057_1180224	0.0006
Rv1057_1180153	0.000844	Rv2984_3341701	0.0008	Rv2710_3023255	0.000767	Rv1057_1180399	0.0006
Rv1033c_1158057	0.000828	Rv3764c_4210180	0.0008	Rv3220c_3597454	0.000767	Rv1057_1180440	0.0006
Rv1028c_1150137	0.000818	Rv3764c_4210470	0.0008	Rv0903c_1006320	0.00076	Rv1057_1180488	0.0006
Rv3220c_3596034	0.000811	Rv0081_89744	0.0007	Rv0758_853213	0.000759	Rv1221_1364904	0.0006
Rv0014c_16640	0.000803	Rv0490_580396	0.0007	Rv1033c_1158560	0.000753	Rv1221_1365056	0.0006
Rv2027c_2273045	0.000795	Rv0602c_699617	0.0007	Rv1057_1179820	0.000751	Rv1368_1541468	0.0006
Rv1057_1180093	0.000792	Rv0602c_699629	0.0007	Rv1028c_1151004	0.000749	Rv1675c_1900570	0.0006
Rv0757_851910	0.000786	Rv0757_851910	0.0007	Rv0758_852682	0.000747	Rv1690_1915831	0.0006
Rv3220c_3596382	0.000777	Rv0758_853013	0.0007	Rv1028c_1150677	0.000746	Rv1743_1969052	0.0006
Rv0600c_698234	0.000776	Rv0758_853089	0.0007	Rv2027c_2273400	0.000744	Rv1743_1969373	0.0006
Rv3132c_3498464	0.000768	Rv0903c_1006065	0.0007	Rv2247_2520823	0.000743	Rv1743_1969410	0.0006
Rv0014c_16947	0.00075	Rv0930_1037519	0.0007	Rv3764c_4210463	0.00074	Rv1743_1970033	0.0006
Rv0758_852682	0.000749	Rv0981_1097191	0.0007	Rv1009_1128525	0.000738	Rv1743_1970413	0.0006
Rv1747_1975912	0.000747	Rv1028c_1150567	0.0007	Rv0758_853429	0.000737	Rv1747_1974042	0.0006
Rv0902c_1005098	0.000725	Rv1057_1180153	0.0007	Rv3132c_3498346	0.000734	Rv1747_1976152	0.0006
Rv0602c_699617	0.00072	Rv1057_1180250	0.0007	Rv0601c_698656	0.000733	Rv1813c_2055684	0.0006
Rv1813c_2055946	0.000719	Rv1747_1976165	0.0007	Rv1743_1969614	0.000729	Rv1813c_2056033	0.0006
Rv3220c_3596815	0.000715	Rv1813c_2055823	0.0007	Rv0758_852668	0.000728	Rv2027c_2273491	0.0006
Rv1743_1969285	0.000713	Rv2027c_2272948	0.0007	Rv1028c_1149987	0.000725	Rv2027c_2273542	0.0006
Rv1028c_1149638	0.000711	Rv2710_3022835	0.0007	Rv0758_853797	0.000725	Rv2027c_2274281	0.0006
Rv1675c_1900264	0.000711	Rv3220c_3597249	0.0007	Rv0757_851676	0.000725	Rv2247_2521319	0.0006
Rv0758_852529	0.000707	Rv3764c_4209903	0.0007	Rv0195_231300	0.000723	Rv2710_3022907	0.0006
Rv0845_941232	0.000701	Rv3764c_4210989	0.0007	Rv0930_1037252	0.000722	Rv2710_3023159	0.0006
Rv3764c_4210180	0.000701	Rv0079_88353	0.0006	Rv1009_1128962	0.000712	Rv2710_3023234	0.0006
Rv0758_853684	0.0007	Rv0600c_698336	0.0006	Rv1028c_1149932	0.00071	Rv2984_3340102	0.0006
Rv0602c_699610	0.000695	Rv0602c_699364	0.0006	Rv2984_3341476	0.00071	Rv2984_3341291	0.0006
Rv0981_1097191	0.000693	Rv0930_1037534	0.0006	Rv1747_1974012	0.00071	Rv2984_3341308	0.0006
Rv1027c_1148547	0.000682	Rv0982_1097685	0.0006	Rv2027c_2273247	0.000707	Rv2984_3341736	0.0006
Rv0845_942111	0.000674	Rv0982_1098961	0.0006	Rv0758_853469	0.000707	Rv3132c_3497583	0.0006
Rv1028c_1149229	0.000667	Rv1027c_1148824	0.0006	Rv3132c_3497583	0.000705	Rv3132c_3497606	0.0006
Rv2984_3341161	0.000665	Rv1028c_1149234	0.0006	Rv0014c_16061	0.000704	Rv3132c_3498295	0.0006
Rv0981_1096912	0.000663	Rv1028c_1150453	0.0006	Rv1743_1969865	0.000701	Rv3132c_3498853	0.0006
Rv1743_1969938	0.000662	Rv1266c_1414021	0.0006	Rv0902c_1005698	0.000699	Rv3132c_3499201	0.0006
Rv1266c_1414053	0.000656	Rv1813c_2055946	0.0006	Rv1028c_1150036	0.000699	Rv3133c_3499337	0.0006
Rv1743_1969377	0.000654	Rv2027c_2273149	0.0006	Rv1813c_2055895	0.000698	Rv3133c_3499910	0.0006
Rv0600c_698383	0.000653	Rv2710_3023180	0.0006	Rv0014c_15899	0.000698	Rv3220c_3597454	0.0006
Rv0081_89618	0.000645	Rv2984_3341107	0.0006	Rv3220c_3597421	0.000697	Rv3220c_3597475	0.0006
Rv2710_3023408	0.000643	Rv3132c_3498863	0.0006	Rv1057_1180488	0.000694	Rv3245c_3625235	0.0006
Rv1009_1128361	0.000637	Rv3764c_4210274	0.0006	Rv3245c_3625320	0.000694	Rv3245c_3625558	0.0006
Rv2247_2520818	0.000637	Rv0014c_16310	0.0005	Rv0981_1097211	0.000693	Rv3245c_3625636	0.0006
Rv1027c_1148824	0.000636	Rv0081_89618	0.0005	Rv3764c_4209969	0.000691	Rv3246c_3626718	0.0006
Rv2027c_2273620	0.000633	Rv0490_579644	0.0005	Rv1747_1974472	0.000688	Rv3246c_3626919	0.0006
Rv1747_1976165	0.00063	Rv0600c_698383	0.0005	Rv1266c_1414105	0.000688	Rv3765c_4211192	0.0006
Rv1028c_1149313	0.000626	Rv0757_851668	0.0005	Rv1028c_1150007	0.000683	Rv3849_4323702	0.0006
Rv3245c_3626111	0.00062	Rv0757_851693	0.0005	Rv2027c_2273491	0.000681	Rv0014c_16599	0.0005
Rv1743_1969274	0.000619	Rv0757_851824	0.0005	Rv0844c_940714	0.000679	Rv0490_579885	0.0005
Rv2710_3023393	0.000616	Rv0757_851857	0.0005	Rv0982_1097530	0.000678	Rv0490_580094	0.0005
Rv1028c_1149123	0.000614	Rv0757_851982	0.0005	Rv0903c_1005917	0.000676	Rv0600c_698224	0.0005
Rv2027c_2274010	0.000612	Rv0758_852529	0.0005	Rv1813c_2056020	0.000674	Rv0758_852628	0.0005
[truncated: 567 more rows]

## Sheet: Table S7
Important scores of each feature of various models in cross country
[truncated: 883 more rows]

[truncated: 1 more sheets:  Table S8]
